# Supplementary material for: Study of pain perception under negative emotions and its large-scale brain network dynamics in adolescents with non-suicidal self-injury
Source: Front Psychiatry. 2025 Jun 5;16:1582971. doi: 10.3389/fpsyt.2025.1582971 (PMC12177531; doi:10.3389/fpsyt.2025.1582971)
Supplement: Supplementary file 1 [file DataSheet1.zip]

Archive with 5 entries (4 files):
- Electroencephalogram paradigm/
- Electroencephalogram paradigm/ice11111.ebs3
- Electroencephalogram paradigm/ice11111.es3
- Electroencephalogram paradigm/Neutrality-Black Coal Thin Ice.avi
- Electroencephalogram paradigm/Sadness-Changjiang Qihao.avi
