# Supplementary material for: Study of pain perception under negative emotions and its large-scale brain network dynamics in adolescents with non-suicidal self-injury
Source: Front Psychiatry. 2025 Jun 5;16:1582971. doi: 10.3389/fpsyt.2025.1582971 (PMC12177531; doi:10.3389/fpsyt.2025.1582971)
Supplement: Supplementary file 1 [file DataSheet1.zip › Electroencephalogram paradigm/ice11111.es3]

<?xml version="1.0"?>
<Experiment xmlns:dt="urn:schemas-microsoft-com:datatypes"><General><Version><Major dt:dt="ui4">3</Major><Minor dt:dt="ui4">0</Minor><Internal dt:dt="ui4">3</Internal><Build dt:dt="ui4">82</Build><_VersionPersist dt:dt="int">300</_VersionPersist></Version></General><ExperimentObject><Guid dt:dt="string"/><Root dt:dt="string"/><Name dt:dt="string"/><Author dt:dt="string">Psychology Software Tools, Inc.</Author><Abstract dt:dt="string">Template structure for experiment using counterbalancing of responses at the block level using Subject as the Order By factor.</Abstract><Notes dt:dt="string"></Notes><ClockGuid dt:dt="string"/><ClockIndex dt:dt="int"/><ClockScale dt:dt="r8"/><Windowed dt:dt="boolean"/><VersionMajor dt:dt="int">1</VersionMajor><VersionMinor dt:dt="int">0</VersionMinor><VersionInternal dt:dt="int">0</VersionInternal><VersionBuild dt:dt="int">118</VersionBuild><VersionAutoIncrement dt:dt="boolean">1</VersionAutoIncrement><CreationDateUtc dt:dt="dateTime">2023-10-16T10:21:09.000</CreationDateUtc><Features dt:dt="int">1073741824</Features><Devices/><Packages/><DataFile/><StartupInfo/><AdvisorModuleInstanceManager/><SlideButtonThemeManager/></ExperimentObject><StudioItems/><UserScript dt:dt="string"></UserScript><TestMode/><Doc dt:dt="string">IVeW5hMqBXkgjLNNVMAgfCsMWgClINHQLLQ/DVsFk0UsV+NYPmqvZ78XFKOTkVWUL/Il38w4IUFvO58+
IcdS3H+G9DMSZFRzsQJmhwqSDF/JYQOKG+S5jSNMCx0tCEMOhoYwiD1J8hNp8a9h7rMEKTYGdZxbQNan
Lk0mUkXK9wFDvGzchl4d758pl/P6yaXT0A3kvS1I6D5RhExdYRClO9DB7L+P0+a07P/aiUo+royEVnlm
7YWyuyF8c7PcpSQDjGktm5xs9tcSfO0nDdnutsFfHYhTpqSH8xx3R3VKSZTZuElVFo0sUuAYnaBaR2ur
X67c8ICFsWaDcYcHSB+4HFFaKoi3+dzT9tmqHtSAUYX7rmLfnuynSNAQYbciCZoZSFASC1/f+Gq3clSJ
zDRV4ZSsP59yIqA5/st+vkYd9xkboaoQobvLvA6+YcSehvNCZd8WrI1Do5cRT9SJm0B0DT8xDmi/aVCV
PhuzmtazG6MSz0p/0V2NVYiKl1IPM3HmdwxO2nKjPEn5artFCujS9hIXWOFuOGB/b5l2BFb/nY+v+au7
/bqWWRH6/CreyFKisBtKA6i5Lc6NgY4pds6lfobkN1c5qCcdA4DGX8nUrJ8DsHE6yw4kJLDpDe8U/CYF
zxA0kqRYtKbHNA3QAetvgSyWEb6rkJ1RwVm3cShhuVe9suoA9xx4igvi/5H6QDqZjZfnZJWBDyrefES4
4s8RGx5eoN43Iajuxo2SVNclbzHG+ksKBSzjci2i7G1no3EzmlPw2gZacgQCu0ed4jIQpDiavcjh+u0/
u7SzKZ31fp/zh9v0IoDQz4xlw/kQYY+Oi5+CTfNPLDaR8imc1Eku1nHMqBxufrd718CN73pqnrF6HzTE
lEKQu+qdQP5AWMJohIzomQPZqQb4smiWFkTYp2vvmBqzBB4UfmZzUppGb8+IF76pTrW+2Kl9C3KAjYbn
xgTqju8lxw1RlnNTyYyiN2jW+OkzvMAqCmsRgAzzJ5JQol/WdGH/wLrw8mdCuX9msjIz7Pji48JonAof
GKKYq8RrRY2tMaj6UGMNbAzfWD0yo7HOohviFcY4bru/aVIVDP/2Uh+t4Eeilx+6dr7/3XQTk/hDCQIM
jUMxEZxZ8nguRv6kmqsuCZFLfFd27F9n9hjeb0PlIsVjRFvPCw8TMV702r/ilakB4vYMowAhJUe+vyV8
vrTE5usxlL/6/rY6VaBKrHSK53eJNklJ7YJEUj67nyLXlGMSt0SUb8XO5JIhyLMTj9pG9ycm38XsW62/
RziRHJfpkYgqaBWEK+OEStOeevIhklLT0qmihpXfck1vlgUXHoIXENOhQ2AYrwnRtOS3jzNZ0Ezdce2r
8AuAddya7fxKbQw2p7sSk2gVqYS2rpJGVbTfZ/lZjA4l+VZLfeg/gM/ScAqZAef0a3At9AzqBbdyzRhe
vcCe6xq8qXxuq1VEJXqbjpo5sw1/haJKHrTQs7erxjnnMeDtO5Onkyk79nWILrkitK7VJyiqg8/pwYkf
f3JBTMnMSJLkFyvAujQP5MYimbLInwGKvlDdpgkKDHtOjxKVkiUhVJ3CczR0qj5vOF9+9AZ3RCUZ/1hS
hn8sHA0XGZ+SxwdLgyFoZh3EVhYHtngKBd7pWHbRNagXmZrEtJjhlMa5WsdQRDjMoUWamq0uU4fjNGjh
mZemItSgBKKHIR9vITzntt99bb7cDHXSWUgl/JLkxdWfseSAcrOJp4IsVksMyCROb1ZaHN3qoZoXkuTz
PqHQS4Z6SbtZVEVosGZ/cRWtPGB8gp1/fKOHyO9wgB8EMDXCgAZd8ZBLrXmE/E3c4DCXFJBgSDQkqV1i
9q86EvIRKGeOisBU0kDdsd9vaxlQE84qbwxFNcHjJIJjMo9JYxM4HtT1PQpwxXrzQGnYimoZAcDtIGi3
dT16/5yL8KGaYTyrv0rma4gdCM4znELW3IN9/3c6sdYiMpYl1W350V2n/STaL6mh5Qb/iHuBK4pLwvUv
xtB5rFwkoMXP/nUqSqyDzHH+ujT+tL8R9olEIltx6B/3hztkeSyJo/hBw+xcj9HG2xeHHlRXxvOytagO
WBrauiGpXHIuQjOckz8fFm3repFv1Li/letNJO2/CYvjZMa/UIXXAhgkONMp8ncnnlk6eihRfnM+Z5HB
9uBzXXmuGUJihgA4HsyRPTMXpdreL9lYMgcjHe2FZgus9iw2skhOm0vasLf1J15K4kM2zuZW9cYWMwok
voPs39TTfqo6w5Gb/wJ/FY+MV0/zfKD8oqqjSJyYozkXsejUegHwICjO3ZTCwYIQOnqyY8T3b/BZxQr7
R2XcdWZlEmaelIB8rVtiU+nFre9YKAu/iLS4sRIBfO2Ciae6GUBT8PYY+awzjKbC6qtNOrzSuEa0oXDP
SPYidwgyW4PiOGzhQhkTwxaiz8vgs4m/2FxyFUHnWc7UI3JH8xOu8s6CUgJlHQ2tiIMiWTz+I2uCP/Ki
I2WUSN4tbXzjSureDBkjMDsjSJi1oxXKTn9+p6vVZqvvUGd+hcTqorG6t/6GiYULl/8igQJryWzr7GFZ
v07bILwMmXlbNm1+kZd52gMJ1tj9r66pUY5+I+Hnr4BOuWwcEIPQ8raGr9eXndZKUpzXmz9wfnUKf0jd
jjND8RHsPjU4FKC3sO7l97JfwhLn9xGUVuGhY0Kxtw+5mDb7zL6yGHHzek7Q7GjI6bNulH4nE+GlcjoL
IJ7d8BtnuYsXAyXz5X/3PBLmrAiz3S1HuwNbEHbQrQbELRoXXNartgMNb3cUQl3rWycSeEQ6nj4PtcdG
gMbFKqoI/cz9oRYNMewcz8tqF8AI1HAoEPGDC4MwaGDKZw9+53OMN4wWGis/VHVkBDJYiLhWEQ+nNm7I
y6GTyXAPgD8KksQ3QEnbk+cT9Yr6Bp+SupgdSGrlfGrMQt6zWbfgQHpqn0Lb/HjQqYz/PGo2cXgf2km0
NBE8WN1RABbisR0BPvUYgqGsF5SNw70z9xa/GrIhHj8Kh/tMNpx1SFwBNfZJyQSSEOj4xVH1q5MqohHz
onq45bphonjVWFSJ0TrMakzW1scsk81YUZxIJPXF1X1SGsx4gszUM3/HV3Npy+tYRJ0QpFHY6PPlI1EO
+hpLxmDPXUdHb20SbgDer60vtZuLUsFCEM5lcWqzguy7Fov+q+LCi7/xqCqZL0HJiqQCXJVMxZ51iWUV
fXfn712fuj3MfSQ2cemT0aaAQhx1UPwIN/nPkNonRydx2U+uZa4PRsB7SsXGzemIxFAsC4Ymu76fv2js
n/6X2MAqXDPN4SnApNb3NoXiTjkN9VFCJ69rpmC0OhI1nSEbEOwaue54zThqjnFth6L+t4K9M0NStWBu
Ci0TyefSIzbrx4YZQj1szJ0+7Ad797guesJUDfhn5VtrcQJwxYxNwCybfXvRJ0ctRssK7bxabSEWy1SM
E/mcfrWWgEgVzXKJfmBea/4GXI+OebeTDIzZBFwGzxZEhD1TxS4XrVw73NpjDxYUiShdzFShUYxHvc3w
/xS1ob0+aGv4xwsMGoMyc+pJdRaV//thcaQgfZrp6/pGkPp6vjvsbBSHo0hCF8E2YxvTpABZJMFUWzGA
FoMa+/F5WcwNm1ahflvIUGLGE3B8KGuCGsGsLIP9W55SozxzCsF4q5wdALNj4o/pT2sgcYxnkY5vvY8t
yoL4J6pOjKcZh3hvF7iCCZS1Ou8GxvbYGjWb9fFdRn9Jm47OVnHKMvsoH7ULlKE+NwzwRL2T0LdmwpiT
71b42a3j/wAAmjmnow7t+nl3ZI2U6ffwJMYyfOA5Yj547w9HEtrLVjSle+i1lunjDuGydYHL04Vi6wrI
YZNsTd+E9zx7q7h9db4kyoagEkc0yVm491361jCvq0/mbeb6j2XH+4+QlRzHP+5EjZoqAhVIYwp51H9R
zCxz/0aLTdGvT+IXy33i+KsRM/Nyur0SEHiQMUvbtwx1TNEJR9CdIw41ms1DI95tUwN2CCUBbtpwUmyk
ZYv7nacWNzESyJTkkvaT39RZs3mQwtK2n5peezC/nsB1N0uNSe1/gFxsCefpBf8z+WWLq1jJy1UKvRs3
/GrVZUPywzGtX3VTOY4ff4clc5V/OhKMPqM1CpqVO99DGY+pG90sNqnrIkjPYG1q28N8eSndIewjMqb+
1TbwApFkGCuxxxARJbd5BdCxdXyS8yntqhPYkD3bHxMAzbYamMPcsu1Dw9P9zT7DpmDKOSqNmwwi/3mw
uXK5B6U0mKPu1QhkN4wBiZMmj28hRaaGzIY6xmalaDSByJmJnPES/kj1nu9BZTmUHXuEpWmtk8WbbU8J
dhWrhKHFV2Go1teZ/QV9boa5juRRXMGlsHNi+mI2VGXmaxbEYueTDfPgRoHVy6JlZ3gs9R6mDTtffQbG
3jucWvRBX4YW0Z8qbes6SHSmL1OGotpK/LjvCBAY8il9jLXVtnAkM6gS8kWM6PFR0Y0EWakO+GTumlO3
2/dd4fIwVdf6x3Q9Jw3Waob0t7em0UJ6rrNfwGh+YKLtETVZGljUlq323uCCkdDZgyfRrS/wwXdWhUG6
q0f0Pa8hhwzzGoiIKf+I3iplCPvK+Vn2ij0LO1HYqpfz0WtD7AifRl+zXjRDbiPMZ6Hl3ghf0XqmH13E
aROSpwKvemwyjOphVPHzQsqPswGOv0vTcucDwToKT8XUMGSUPAg/+C3vsmCkgyocTXrpGNWjD7P64ZQw
dNDRLp1k98ct8WgtDOW3vU+3+VZoRfu0uVMohV0UlzXotf513MjTrDaV6icVtnm3Dc7Cg3ikPhiuhaAs
YdEqBQY4Tz0JIZ1d6ryLI06+Zv1bKXSjs9/oVBzztLBexd0YHC2JQQg4FZ2Qly8TzfW65wQSRuhcR95g
DHCsgkjHwg+e5+54oh8Aswt4CfeCxMmefAb2SIjdaU+dydohya+WjPXDUilkL4HOfZkcmXKVRSIvYtLH
6rBHFEZbAoaC/l6glGFuSUT6Ixzol5ytzcgsUFHS33W+L+5z9M0CcqWCUpUbdHtilCdxE0cRGqtJhp6U
Gycyd5trgr1x/fktR+bpj+b8feBXTU0Cv3GtAvmQ153nXEUpgXyh5xh8Twyz1ArOaJLZ8j/48pFL1cQg
DDefvNhCwkr777Qoa71nRSJo61NkBCkT6OBYwPv+aVUGomNxRB1OUGmbbX1LBRpmi+AO9Tk/ZJl+YF1j
y6GPjv3iK1bsqKf2Y80T9gm3sWcrdcstIqkHfVxZAZ0VUbpO3ri/8xOYnPTaZzbIzZfX+r75fYbBgAwq
8vvUZRQawJSqAicTx3FOgIvOP/seDwM2fdcvsTFKncgQ3lqbhRHZs3dV+Nad+nZ2nIxLlDhREdcRxswa
0LpQh0gmi9Ur5l5V+8JuauVwXSik0xdjJnybQV5QGxUnClzxs1UHTSu1IxRfQlsY6+S4zKUHW/dZ6/xL
afcd+wQLHx25OlpZ96wQ3zvP8SXDCBmM8CYLdcvH2fY6Zqdv99qudgi2d8X2mLnsD8gUR53mKOqPTDUH
y7kO5ph8RR394k7v1Y2Ho2br3CTGiZn7z8at+4WB9PSbDULoTYFMgxXHZQBtidtHUvzrE1tpDNdurvhh
2aojtLVLTZg19YGq/qzHZZsGeLqoOf9Kq0v9NRWlDhe1as4WhLfzL0S12AmMADkY6byo6A++pweUTOUT
siIwJWzc4TbvMZ5+DNNQ6dHP8thFh6A4zGpDaVI+9PRonz+Af9WFGOR0GIoP5Kwz0nlGjed7yqvx3X1R
QUPHGHtWkfvuoOQqX/7rColTXJ/JCXL9Dfm5OYe81fraybBoaTte8tui57eGREfPJlpCss3y5njygkJw
yNrqvBFOZvuK55cjSm+Sxem6Z4bOS+n68g6zWluk2/G1bHl9ZHoYX53FXm0oCpdYAvFGSQJzg4+6CppN
QVEPFONNXvypGCzU4OLQzQx4aoln78GZpjkTmb6NsQY5twJeM9SIUTWCMCC2pG1Y1Ki184lD4tZM/j+r
yn6CNo+oRG3LJYZ0FGjWAi2Yh+gGCIqDJqncLievOvhtglSTHweY7+HT5czTWsBfIZVufYtXeetD7szX
hcfrclrCdWIv0Oo310sFJT6nGxR7wRCTaGjbWvoA9+BWUM8FUuB7Wu0vX15Ki2VQhrqzcpiAWIukY6YP
rsSrxNcVylR5JwexT3UaBJDFGbCCJe+JvEhOffvIEFm25BVswesn6RXv1PUp1S6fu4Y1kCDeSA8jKgeq
gs+sB6WOn/iu0/liA3C30XiMNb9ZspA71yqk9fPYp+wEGToq8Ub6XU4q0ZmA2jx/sSlDpATsQa4qWrHd
/DykgPA9cqiNXeLj/D924+IY0X44KFAvr5W6JrjjQdBxTfhO7wvRy7d/8CLQEBxitf306JuDoX+MiY+p
mQcgEifStWwilL7Gfv6xhw6KeN3oYKH6uDJZj0uiH9cO2bEf4VeQFfoWDWdkCEeTxu+brFLEHwXzVRtY
1TJJPKF5XlE/FPS0uQolpESVd3lVvxWuxJf0zesVU/VybAcd36oUVfz+nNcfb3CSRe5i465TLAMmNZ+s
SPotSwnJtwYgn5ugoR6dHmE+o9p75R9IS34AeS6rNUJ1LsS4Qblgs62MhROmEu9LPmexTufqW2OYc75y
ujvVP2rp8qBl8rDcl3xcrUk3cMqyfaYsKmzHS2vWJNsQGbEeDCt/gXW2s2zEbF41GxJ1dEF2dK6g+tpK
6pgMIcQAyrdyHdnXpMriHEVBESa7JoD7nF0d1YETfGy2vXYb9yMKxQioKwCVtqjQnc4KaYI80v42ljVg
0fKY84ME/J2D5VYQG3uXrfAYF7CibI4W1NCGdchJXJoc8rd3B4d6/UaaxU5Jg4ZxLRUabgg/LCH1b6iQ
F1XNrKOup7avIfx6Qu8F6NippMheMTgdfWdAMHRJNDSkK0eilSsUHy63At5Li3QuB5tnPs7RJNUDNKC4
teCxz7oH9dcc9QRiE5Brxhz3Pgl5Qw9qsmGy9xNDOcy5wWIn27mSer/nd0i/jJgh1MN5rhm0TxFaBpTR
3a/rsa75oOkBS9FjKJfJ5eC9SR3N4rUX0OYucF/MF9w1WNmarkAnlak7naRbASwEHJIBI8yc9GCMURNS
/XmFU/+POcz27ck6mgu5DVCjcbaXAixg04UmNc6o3ztK4UeVMehdaEaLwLtHJP8J3JF+Yd2KQI1jVtgV
vQgN6zHUj7w7hT+UoN/sPxH7uvEq2GEqUN4ESu1tF0S+95NiRRJg3zGvrb+IErs5/7HFCnuytPDoSSLc
gv1aS458RSewBwKvZT+pIWYzl5Z73Is7LERL1aSlqFuIKL5ASb+A+3giF2GOT8AxcVB46lrDV1CMA6Cm
145Af0KOk1BWPOpCTa0YZ10RdLubrQUcr6L76arhLNnkKUayKO9YYLMEHmyzTgthrSGSRlvuHHlpesKU
eRlMqacaiGzWYiGR1lEKnpCW6mb+UZveascnxEOI8S98cNB0gzPpIpiZZ0lleQD6mRvu2pI5kUvKfIPV
EXyw7RFAT9EZWgiGeWWKkADbgNr7TLwRGOHz8z7sZXn9MBk/iGrf0gIuxvLy3JSrEdRpxQ8COXokHZR8
SirCioN06+HSE7omYAMymCJeOCZbjHTZ4QWvn3fuSLNgHDdgaEDykJa5s8IsjLwbRe1WntpxAYgusw4a
FGlU86vvqWHXlOktIdNAniT0Bjq/DHTptpkLzTuyySVBmNFZxlZS6PerGc1MPxGyNgSIIUh8Z+xAc99b
zvhC9YtI5ofjG9kL48zFjEcXKWOGW1+c8hngxPciPxS3XQpwaVkdTe9MFcsKLK37PiFD3y2yR0suN+ZF
u8hg+ADGbug99i/lZtC7ln72V6F7mWs5xZYu+rN9fK4GtfF9ZM+O9zvatOCi1vox/Xk6v3f9Ta/WwFvj
qz1Se07p7jIzjt9G/6FRX5wf1mXt77rFuIP7e+jM3ATQXtrH/ixD6eXcTHjWheK9SwYP//gmQ+XH/i3W
SzT64T3qAWOAHJLkEOSMuvMSG1LwBsaUhG9qI9u6b3xFuGHZOthgyMYaylcPEkXwZePZF6d1mY4j0veR
VoqObdGd4pVryL/K2ON73/ZQS+fiWXHzfj4MYXEHbT5e2f0R4jbmlbfXpGte+XqgQic4yqE7/ZahBPx2
RYTfJvYG8ia/tuqm+uAJ9msA1BhtYN1ZDx4FCVmo+qIpkEPs/CNQ9yH44U8EC53fitRrrorIXv3DhlRA
WR5ANhtRKmwjqJU9GuH/ut3IZQpiX9EcB2fHMRC0L+EvoaNbGZxPyBXM1du6j+pb9w5m1fXFa3FloY3y
gZWO9uFAc1RubL468uh4Zc93v/a7gegEbI9hw9xvxjUm7VV6ABHyuM4LjpsT3f4lsvNwz2wihXtJrcnt
lQP9FYFEJ4xOTiQzZjDF2Y5IDQAni/O79TllFbbepc2yGa4MonwUeN8nhfGhsNMQtAiEUtHXIIeTuFto
Sdcp7pgkwpPk/BRbl52Mg4DzMC3vEfi+5s/y/zGW4fVBYr0tPkMRuqA1qy0NaEhF64INSiJpQzDzeBxk
e7f0HoeLP/Ezpp8JvRow8THiDaPW3dgramRIw9dtFcw7pqHODDhsKyasgKwyIp+G/KyLUyEcHzqOHC/P
4Aho+IEnsXx8nEt/s1sMC7B9ooL138UA2Gdo3IiHq0J11VNWeGBgbCXrfuGCqm3uFN9NvX+jTfXnq6XF
J/95CC2spv3QVpnPLef+nu6Nq0EaOAFmesBi029m+A6Xwlu2aVHlmv/q4gW/dkH5WPkn2+GB6cXioekv
3XnjEikQAGkQz7OYm+itQOhsuZq6/acAI3zDrMSFDbyhuJlpW3PP1QUwJ+m1xYeDimqrt1U+oEacf9cX
YJmb9wwZrO8L1wJ1WbRbLojV+3N2XS71g78pDDRVVFAK3COEiFRYsLEsh9ODCxvrz9UAKIBnW986XOZo
2sbEYUTkqjm4hfUkK+7Lr3trV7G/DUjheK5J9KGloCM7DwRWri1LMvEabCre04jYmHfVXtaNxxWYoPHN
iqtPpvrfRTttSVfZ4qhySweGQaiqM0AoHI4tES7V0cG5vobp/itWjOBKu098OrkpLkmZ+LQGOaS7x94X
Lh8+bZ3ICX9179u8cxWvJdHrSwBWvjub50LYytqCoWRUOfgQNB8RW9r1R42IbrU8euoi09zrA6W6Lu9J
tgRHaLs4JdTbyfWxt/shLrKtD0O9RoPjXBM6Zo6ycr2ycYnw0Y3BlPGMRR7dzmq6yhibdtXkMMZAoEsN
ksn2vCFSVRwxIOSvQKQKmDEKIjmYDSLukuPv4DPd7X/1q5/Zpf9590wXnTfXWuTRvTBRv0sdbc7cfS7j
tPik7qK1Uhq+6onMCLCm5hRxlUIZoIJoyc96NEnk7ulrA3nYK8pYP0yvXqUie3x+IDRUBHwGKNDXfJZZ
7SD4xDyotwbeeMnVihkKOPXEkvjuLgKyXN0DvQ7S02FsndkFMfRDmQSDO4je0RA2o3l/N0spTe63d7CA
K9UHxfGsHYvcK7au6bxjq7AY+ftPaPbEeb2bdiqh2/MKfLASs5NnqS+1CbWQ055Igg/ru5+z6izX/JzF
Isvn9bublWTQ5jIRW6ugu6CH7R3jfTBA2lY70avUn8GZ3ODIyLSdVeJgd3qsnXmlE0MOG1LZ4UkigDvD
sQRRwu9k/Mh371hef4UuH7IQGJhGgz8fNzaTAwORFQgtNHOmLs3PYzVi6Sq8isXI57xiajKzo+S6LhRr
xg175ZrJ5e9NXP6UX5q/txxUxsH07ntqrUyOhKtRLMwy0ftGCANNu5aZqPv4LM/MzWegessnuSTV3/Yr
hw/BHJ+PLh4XlgwKZ5l4wXO2ZA6LHoEFUND4anqiYoVq47IzlDGsLvXzP1tYOOeLGjp0C+3vKb4/qiSl
Tujwv28uM/SaAZCWqjzWePp0NSiXFU8o12smz4c6adrA6pEWmXllR9T13tNFGD4aNPS7uHFHTRuamkKu
ZwUciWv3Xz24yIA2WwDWRVWrvGPgFf2wjphzCIFbk9O8o0Rw5r4mAseShg857CrlDvogpDhHVa0CWbi+
fTFKo9yvFnvI8JsJIiU/8DlcWSyDk6bwBCOg4HDXZTKwRSsnMFa6hBgu9dgd+L3sozWYOu7Imp/MLEVv
UeiODQ/FjIz1CyoIQznWPz9ng2UBMs3/J8EXwI4iLnJljKP6CpC4grcoZ/1RRSEDvhLkO86bYa/DmJjz
rHWTia7jjLq7FQEn4ZKYjZF0nr8rnKe3leCfYe8KllpCD42PtUeYkGMM/H3suK+JhkpGSS8QxRzkNBH3
yxcYUNh3NpNq0v4aGtn9qQXaTjkqyWx7aw29yAnxtHRjkSasIMkEoS/wozlS0n0+KOc/G5iSClmCS3xs
6KegsY4cqoQPnD2yP0QRsZw14/GN5aZLitP//3RNRDqFNFHbbF283/BrioMPp5kExdrveS+1fV0IdBBw
4Q4epq/8QDXsbzRYo/9Fs0ShawGvtMp2r7WRUMz03E3gK24lGCPXnHS/41Zwd3/ug+oZCMMqj2/x7IkS
DD9BnOUYNycmfFJlpdVJ9u+qhdHL4hkYndCxgKwacWyyX4WmWR9/9wcHT4Euhyp2dujMSfG+aJoWOpjL
+z8BLskXjbYkRxf7TBKiU7WhlTHhnyTXt6J6dZzbz+IEMVXvUkUel2xx6Cq3i1AKk3RKPami45C9AFbi
vBmFrcY9l3IsfJRNqGMufWwIhq0R2MbHtigPPHokKwLGhyEwLH8EhIbM7b9aAnUSM19pFCEFaYKJoHjj
o06SGpO0UnKDkKcCbWTPxl2iF8ulcjsnCoMHrp9Vi7NwjT1zo9vdzxk0Fi7sgGV24nIJBJqjAv6y21EM
1NSTWjySuPAtIIUT8X6EntG/O/W0y094NABaYtlPiEBkKvrNUe6zEOmkUNDZ4QhSg+uCzHCQr1z4opry
FJmZN+UrF+6uvP5FZ5UKsyGtiTEzupXMJOOC3QJkQjCkoPXm5Ozj9mxtpEVDiLl+DGm3/Dx4dpBxE4vF
755X0WKD0mjsH8q9gq4YwwB45WoN5FABSRczDqzZorRBzg6HS0TfgPTKb+wIuMspq6ymTGLZUexDPXDq
hsgDVXzhvqHyYYmcMu9PBtTX5sNiCGwKqdqdpJx9/3nlTJJtgu2FDDULWfiZpmKKzL/X4dzXbEop4iUR
yZzEByUdO6Q/bwSOYwxscp2+bNBqOCSx43Yy/i8nIzVPEJj+exfgxEmNjRSl75CISxRPWJgzKwGMnOQ0
nfzdmYxqUfemvQz1UpGowfAvsZ8gDabnuTyeE152jfG4ubN+IOe6UsDxToAnbKW4fFiVKpVwSs5GoiQ6
SXkMT08vDOhI2FD6JRg1LpIabW69f8OlN/yqIByQ81tyfIPdgDu/wY9GmKkykVZucJjqqpTdVt5uzZ4b
shf3hrprBPATA3m3CaowMs1eB/plYaa99yGkonf4SCEfUHQuleon/w8xuY4dm+Y+6OvwqoXEbLZylCmq
0ZBgcTa5zP59T3oOb1SPqAMSgxXOE4KJzWxn+7DkRm3Ge/7reT1V0lXCU89Sh+66Vg2epabQU5y4Tebz
/wVgC58qulEUnG/uYMNlVkG+9mGjHEskXAfvMRgoihgGOTuAxE+zjIuu3YInSa7jI0y8GdBskUDSV1gE
FBS3kKGcTD80gM5qQS4MlMOctnM3oyex5kB+xDTz9TifRVRAF2YNQKupiIWIRPCbbEHgnqV1Gy8R2ULP
Fq6pdxP366tiNTG3SA5pXP3S7r6lXieH83GZbp6J1ZWUvbBMQ0OD5shit2TU2rv+63PUB630/MsSnpIF
sFdYe1RKhuX+6Hg2csilzrxvB6XsmRXZDpBER8LJEYQWFtvPxScoZYRpiHqkLNIvd9w/TDRGrWbBjpyU
jO5IW8vQ6kPuGGiQhmyqMHpAXJjfHh91RFvKGCYJHHvLs+zmLXZbVYa4sTdx3Fz0Mu2lKFKlaWL3nR9C
LlePkjgFArfUww3h1a4nFDNN+xDBiY9LThEhtLWRdBV/Yr6ToSnr7kwLGicJ52ViaaUfc4wLh5QsUpr9
0956i3LyZc34VhpWOqO2uIW/VmNwqmFvOSgPyjhEZ+3I29v0LbpCXQoX3D/Ih8gyjyGdvBA7innJ2U4p
iF+tfmtJMfVDA9ojUCRdgTVxCy6FdmXJotvgDvIDtTC6ehzW1Sjl1JGYaIuISOfvj5OwlDVaJHKiTsU9
//zNX6+GYuLI2/Jt/UhPnBgi8MNiHMGCQuFsZoHJDo4h95OiuSuVCt171QI6qsf9G2CME9lwbEnlPqCR
mE/vJ+ExtSoA/oxH7LpYDlDKqi3YbyKM1sG7IPcvaRizakx1o/C9WkbMaKnswjyEAHKYb9EfbKI2mDh0
0W9H/TsnTPTWJC/FqGErOnvVkz+PcOD5HFAK74sW4zJ4QRBff7BGRX+hFWDhGNG3VvqIisiICLudug1/
Ffir0nI7J5OKfV2G2o2GM4tWxl6pJ5WVEh51dCcPMm1jyEDzTbAhke8hmB/W8a2gE7Zj/8SAD++fr7KX
oY6pbxyYTkeeyetqgIMQYCoXL/SYk8R8n/BIgSYmQpSdMBNzzta7qTqqll5pwFInTCH/i4dR5m+EHLxU
qCKoL71Q3RIfwE0C89umSg2r7YQjjJTZTfNtaXKqr+QjpVZjKh4XCZLasaR1tBbxUn92cJBeDFiyvlYg
OWK1FrgVgK/TDlif87fMEKySeYnhm4rSD5Ar3Sgmj+LpXVSTSaxh0AJliKU6Nfn4AQuzfk6JC7zdMQNy
hd/gF60TyXKlTq0PGNL+9Q93f1KvlBip7+NNtWzz+k7L/BRV+auIQgn0MX1juIFYPkjWmP0d8sBIvhNh
KyL8NUl45VqAABxVBv6qjLh2pvxdS6U4PXHmoKAD58HQctpX2uNnoHx++iCjqBoFzWaj5ZAYFy3sFpVv
Db+0jEetwT8C7A9VxUI0RAOvsUmOiSUOU1o3CmXW8SG6bwx7YiEK1lLpnHyPGdetWH+ld3xSMw8n4Vgh
Gd9XtSBEX/ElvmiGyOT2R36nx9doOl8WLhUVLSA4Dy5TdNwTszPDUBkRt3BAatFZ3npbr5nwrxA/i+uy
kJaVwxu3Pyjbe/YiZ0MI8oWc7qXPbYRM+ReLOimnA7V33wy6EnyuwygSNAVj/qmohiiadimwPJaTER4x
DjI3sMsCccPup8Wwmc0PifIgujaRSijPTVhYTdKxp0LwMOQjKhNocnHhptAucJ8sGdVSpWsVYxkpAAvI
zddoDK4gd9jdMqm5EBmQHNyZeHTW3YowBO43W4Gmm+F7Nb9q3ZwHYX4N3SChn07OWiUtqS71CWWuvC0q
Tekq4THluLOOoHDjZtsRZuHgER6nWhqwQz0KS98yKnbX8+IAPVtTfwoz4u9Ha6ZngWJ1X5Uadxt19Nt0
5wxWodgSDD21/IP2QfxU5+qFbqRnwq6kt1glt5Dadn4rx3e+W4j+9idMQCLl2bm/GIVetwxJz5sLgEnd
XA5uiuk5pKJmk24SKY5LFszfSWBYBmYdGzP0Rsh5Dbp1B3tKhIUYDgX+u2z+3RRPIyallNmZCFEVfT8S
TApG45e8pl6t0R59puMHeUYchbAE7B6pnFyWxcXivUgKZTZ177eibQVxZPYVxMRNBpHoYxz5aYcenNpw
ZS1/f9ayburQemJV7Ufr4jDkfDGep+jDlzHxpObr7b3WmfUAuQbhOSJR0m/nUlXKMJgetspRLJY+CAPj
+AO3esGga2FXzujG4e6CF1tl2XLxmXawhhYqbVlbKQ+ax+5N0nzPNlvkWZEOVbKbaoft0kVXxnlg58n1
Pf40tJ83nXILhkfA6q3ZHP9oJcQE16Ihx15q4imOl4oURw4Tuw195mogeYMIIBsxwCbFM/qHMaZEFXqX
UPk3GLy5CCXshIS42I2ZYDFq+DoYsspGRGzbS0er0fVE+r6SqMGtsH1svuhtVJr0Qgopj0Ynlrmh9Kly
O1uE9LYRxjAXZst/vmfmTOXR9mZXtcRdCIXaQc6gQKTihTVoXFqqH0R17z1zjRrC2Xp1D1ThQ/mpX1Pz
4oD4F2JNh1KMASfZFhN3USygnT9MyHooB2Lx5tmVmPU0z8yEDO/kVKZm8CI5BC5H+VMrsiIc7wQjAIFj
q7mQNYlp0DyGBd965Wyz4HmFCnWIo0dC3Gmc++5gyBI0kMpU2ybKaQIJDS6hItIGG/sr9trx0z1af37S
/akLGjOLlvxyIGfgtbqpfZIRwTOzsCMDRO/V3vtGEp+xcRsz1mibD8TO7MN36WMvmwFmDKRrMOliIu6Y
egqV8Gg9X3W51ScuKAWF1EOmDSQ4GiD2uLXQhBuLIWbhYroNzCUcrrGTDAeUHkLObxeEHa6zRmDdPoAW
DLmy36s29l1C2NjxVqE+1GpD0HAzyyb40SgZ5Owh5FfNitP/dUcKTacvxsPfBdpt2P1b4S7ZJjqUDk//
wWkD7ij42jAHLiRFsX5hRcQpw7z6HTbXP67c59eHeoa9qFx9kv1VACEp4/i16rO6OTbooX1Rz+TVsvXB
3APAUtRW/W3fz0XmdwxZzNQoBvfMyiLt2ZCOxfAJOtr9CMa4XAfLzIh4g3vECWorncDy9q/Da1Ysz7OQ
WS+Oquli/TxXujmhvVGTQATLVpqT5m6hXW31BaP0ZmM2Z7Hf+qLWfGHjQDYz+AcIRNB+COXFuWaTcpgJ
F7ZbAzYAwe038GYGjpIhW6goFWZOiXr0+Bn+LNgI3zlUXmkMf1vG/G1ETOgTOBe7O0pwvOFZKBz9RpNA
PzBZ6QvU5iwamfZEJvgry23EXsZdYXaQ7sQvBrcpFuWGJt+p8VbeDXcHuWf+rrXhqz3KlX45ktn9Xyyf
8f43OR3E+yeL5vnxO3Vcev4RGgD9eSlO2Hw2GfKJKbDCwJ6QbVDOZRuuL/ef2r0N7aZ+3IrNCHUxgHrP
eqe0WD4pRTvnYv6NcRREzHCBH/6z5h80Gcvoqu3Lmh4ZkHREZF3BooBBOeYQs35JoJIS2FKgmbEZFLC4
iYRrfBjur96x6fNx6CSivjNwpQnv8amL4khyLOyddwuHlXItS+V11J17DVoHTvjPS4OVWDmFoZHw+Yg5
pID8Vq20ffXRA++yYJM0fTjMJh+RKDVLvem19hXhFHWeKMjC0R343QlD0vEh9+KPoeN24NphmXk4b6HE
ZGQMcXEk83BobEhkU6ABpCX19B3lSQEjHfYzNbGl9dWPEwLpHBKEZvImf9iSdxftMoJqRIJY9dWtPeh2
PKklnRkOTJWBr3QnqHSU/p5/ZIRy2YrG5hRDSjrauyU/gdR9DxiPcXRyYH/43BwmQasJw++NfB7NAS67
T7JpJfqSl0NT8+2EI9Hw4uaYf0DgxSl7KSYZJS2pHuSXEiJHSdaJIpZDbofEQMXH/w8s8KFYrjRE9nuz
BgSljQXCu9sQzP1ws1buWwBFicbO+3DK3gegKi69oMtQTUq/0OXVJQQdvtCb78QdllV/wS5Zg5/tTP6z
x3ilON3Q2xcWf5twSc08H9p4ZaJUG6m2eT1xaWX+K53GEU1nA+EoqEFVaB/nYW9VpJIk0jREKPCejPcV
JXokSHa2DG86YVLqim46nTHBSU9fJgW8zkr5KvA0Sbnv7b7p/tZ02w+DsM6PiACgU4ILqvxQl9dWBIiY
MwdWGOdIXtzFv4JLrONPME2/R5Gdu48SySXmnCaIngW7QWalsvwLNQ2Fsua4MFxoBp6nj/sravqjffyU
+WLf3JqsixdS8XuqVW5PR6kZclMBLibSk9B189HeEPeRuoKIG8PWjOWUTDH/jsJeayazA6E0uFZqUX7g
I4Kutmq7x0K6KP7wF8T6yJnom7aOmjId3vkJuCARzqKcXovtwd/1xdXfUdU6MlsFZwSHeg/sQiO4CoH0
8rFENeMENaGy0KanffK0TIvtYs90M00XCSl7ZpdqPudMjnAQAQECi2ACu5w/Cqq9IuKUPArjJC2ojyiA
MSGRGzi6ve1gbfVcBJkUJUo0YI14Gv1o5Gig9D5bEYMhYB/5QKHukp34FvF0p22afwhpWRQUGIYyL+mx
ENJnkzZbURMwhC1tdyHysb9IcbG73H1qPGVyj+vEqszeBCdogcTJc3Hxmv/xHq4N0CR/cLIjBCHgBx7K
k4Tpqg0kijIV9k2PeC7Yt/VCvHwkYneFoRalKDXfSexjj/sbTHh3WDmK4nu9XremU66voPss/6hR81Qk
k+MOH/uJFWvK2e+vu2eZOcZz/DdKcC6PVfXKY+qhNyDDl/8CbnzYiYKC3AeNH+upmBQUBprREyFS7HsL
VK+iN8/efRGa9LVGjZcyyDlvv3MHH7BDrksGey2rCP+4IRrRBF671r6Qt7fSvZL0XLRshLVdFYhuywkl
7rvQctRLut0insnqTS4Nw6B/uBoWNmLOijdaXZji5pgOC9E+FMiahxbc0XX0sswTJ4SCj3rTnPN7jlzF
OrQwCwyZ71zWE+S3tV8sL362rgjL6DOLv9HLYxlsTfHinNyNgHu0fYsw630U7UED1E2ANo0R885R2vj7
ujuWJGxL6VPwRrBlOW/9FOfUkCpEhXM4jpllFME6B/vBuOKChoEs9u5gbjKtVrvrNDgmDAvR3hxTQVSa
dUg/AlC1DaZwatNnRgzGZNvPeCz5hyvREIYhF0nsP93Y4PZnAxZ2g6tz2tKCeiupfgfEjj0WCGB4RAnK
05PwjE9eS3q/G0uo7FQPM4sZyFQZbwbJL20FEwF+lffnuw9rzgsWFfTl1+/hUVKw71udxygyY+NexHem
prJFRWo62nvsti2lmcGucmP3D7lq5sW4Y4BfqqWdYhtCSDSsPo8Zf1CFFPem0vFPw9aURimiFx4/HpLJ
RUTr7HVTCBDz2O7gPTEh1qe2lPvt/1XumrnC7kg2PfaggMC1H0fUXvsMs6uEWOdrp4DB+2GQ4C41G5Mq
BEA3KhMsTUO6QvCp7qHcYjAotA8COmogjRAV7EbeBc+HXkm/MhVyHMgAtqD4ReLusSl+KY7UTbERXI4z
Ejl0wPTqpIz8vCB9QiMicElc4eUb8lIw9oQfcIDKTY+lwXwRZ9ftfUoF3qP1JFiOBele/MGmgAPHB4fM
3o8R0TPRLg11y9lziF0nmcgJUf66mHqdiGqEAZPEcZ1Ykeyl9AKoydu0/XWzyGuGoFSIEW6fcVsA3FcC
2F4GD07bzg0yJCRki0DogHJyEvnGiC+rATcGvGIgR4K2yB+a56PoldeSBsrcZ8VoPxOnHZQAO1ybYhmn
sKU+RPZ4v8RLzjwmlrps8ejX32aClQ1yaxKuGmDW2NBuNBqL29CNh0fO09h95sgCTTS0FmoRkOMgP0fq
eYJH/lpXZ4MgvHVypMZ9/l6zxIMoYvuwKeu5V1yondcQ6KTGVCP/ZkvdGN1I5yxmBl5pZzWteWfLCGYv
d0kCNnCKP+CClbbyYyIvavBQOgScTF00wgLYDGMZVo3cjZcP8rkLwUp3QFFU2yZjlFIGyKe88M5yi4Gv
LzVEfZTAzb5yc9M/+F7mzTqKhMgF7Sj63z8ptPflO2rALP/ZjSTqHKBwbcc3361Z5FgpMVfY23mTzsx1
faVTx+rKWBb0JKGS0OlDy3qIl1919MZ6qmNvIFf3tzO8firkJ9F1aAMGzDmiP2C+MILA6MONQeirEnrz
fL4O/ztuFblsKkZBluInnWiND6f3F0UX6h94OQLeqTIG6IYEdgCZl5z++8vKdV1sJ9F6ZqYZjuL4xB05
QjKGV/hAPG6RpXlnuh9iguEdLqcR1UZJmld9/fA44oCcBnupkvfHkTAd29875bVQNcFe08PGbKIYKO6e
ar5WLL9nSS2uiWZTWmB+a65whPEnrTyZJovzq2oH7VdXoxVJsmLXTIVCvEByVtxgFwhadXQE8Oa6v/kx
33dIwCZdVWrpY9U0hxaCXxFmMWhI47+zcdVrs48qeNH8MQwZwNyOtcY8RKXrGrZ30223jAgldPtI5SHJ
Q5BCZSN9EQGVr4d7ABjNkmEGBwYmZUavQoPh1Smd/rt4tH3UACk3BV62TrvnHss9uwxVqGLy6x+8KFcq
RCtbECMTqGfYhbCAjwzvqrJv9EDov2iUnxFVuGX1jxmRqq+L61xCIv6pmPC7UlYKZCqGo0BBlQlF6jRx
V4vTXCRf2TEzS9ENaBI/QqqI7/s5qVh8Q5/MWgOesGbVL525+iRvbSPBfA1dHbvnO6/v5fR6Sg/ltZJr
l29GbV1bv8hhXHXWBQA8OeH1ruKoms3esxs8KUXIyQcDE+HqNg2xmHJ4DFa9brP9u4qiPLGJ9J0/n0JD
Uc9k9xGdoxA4cFlDs3sB+CGkvV0rIog1eHF+2LfG7XbHsa7qu0DzvS7BOM6ATAGKGkXf1lBFm0z1WUMr
f32mEHH4sDHXy/pcmN1nKZyRt8hn/Qwy/AwSRLW7W6FhlX5r/ZP8Tpl/DQppB6H41AZPLRA3wmUO5WVB
sJv7mraOsPZzpc6nWvYn7gRqjKLE3UCOY4J4WV1yW7c+3lZOAR3L8ZtBnlpKKr39cd60czVoek3vp8WF
VwkdvFwk1IFfSKaDTrR0F/pQTI/C3/CLjSf23A25F9e3LejY2Xc8xt6cf1bC+pmXsXt7af2h7k/3h+we
QNLUAoantrW/Z+Iyaak5eDMjzKBLJiA+ky2Dn0Vz1dRJRz3PB+gFZxhhDTNnNzvFRT+3l1CIB56zYtYc
OKW1RiR2CUyRkntIGCtYdIGw19MV1pw3ezG13SIT0ypN5CZInUVvUAPXjadJDOm1NA0q6YZl9o8NvjfE
qPWX5khAkvjDHP/mo3OQXa1vU2kYBfyKA6jzC0CRfAvLQsPDwj4ongKf2f47gjFMOV0o5+cuty7Mbbj/
louKe8zMkzhwNibBjnRx4UE8Vwqvk770qEx218X2dnHMU68FJREJrQFwKbWcuNQYbfdgJb/UNLXG/Ndq
Ec7+UR8qoaGaf2AL0yPN7kpMCxTh4FS/d26v+aLsWxnC3CpTVLH15jPheaD0qpHPma02H6I63Wl6J8Lq
jgzvC43Svl5yypV4UddmsJrbG982I2yH+DnWrpsEKYv/TUQgCHjygFZPlcjaYwb+pRzsO7A3fGflK8dP
T28A9a4C1K2RW/+LWZAcovNbgSkitG4gxHK+uYKyvg+crgaXB5sBGL8aolfMwC9NJKm6KgQFcBXWlica
Hnq3+s/c0YqeY4qc33JiK939WoXFEOvgSc9KS86T/F0F/dJTnB3okNmVkmIqhaaBEPUY2c+kLB7BrCHu
bEprMW9ElICcg5TUK1m1duRAlYRj3s1yHOY6luS4xO7TVyk6geCfn0JCQlmNuFre/AgCLYI54tgwiFjN
YPmWMGaHw6S/CNZcN0+AFQl5TKf9Vh+hCqLb9TJMTdLTRb7poJ6bkGYpPlVldMWcYCXdKMkWNwVxusay
K5mfXcakkn9cbr8m4vohb85Zr/7AyFRU0M3tVtgXH9fz6kvbnm64Jg9ra65wkiWSqrjUprSQeS9clhcj
L0bnt/EcZ9cGXJQOat+mhCEq91h+M33RXrgVFoftqWuF0cd3LAm4JP4PN1L0fUY764kv3Q4h4F3zo5SN
1aIccHamkTyCO/+pCtfvSGrJSnPzJltly/rWLLbjD9a4g8AAnKpbeqv3Z3SdD7ReU+klz18SPUaeHxoh
AGzm4QuEL2bXdAlAqH7uPZhGkPHvHw4FTnwp0GBjlfhNUnLXqKzJAcs1ICVGpzTEOSaiYQAK0LpNVpmq
SRes12Q3JdIUTaWvz0Atb92Wzlq6+qoiwk9bQcadmPv75KziFMMu/Fg2BshEIw7+t+3KSCthi80zvB+I
ZQmdlq5fYl8cP82KY0zLlx38vOp8LL67jDQ7yltkw3E1hbf3s2SfagWwNMcXiFseHkdnn1C2nywRyVFe
0B4Ges/YEN333xnMs4lA0Y+Q9a+NFcvDQkcLWHZZg1wvCP2VkJYJ46wGLXuNeWTxa2A/WPyMueafHnrJ
uQLUOyWYX0MMQCiOWBVPt9IcR3rne3u7P41UvBVOZiPrTcm9MZ0PFsT/iDdc0B6/rXaxMYUba7QUbGOL
INalX1c+re6HPBl/Mok/NlzLFDtjY0FF3fQOdNUnK+vtWTvtsUTs7+JyoN68B8qWGHDgSO4ow/AjSIw4
9+ciAmjI8TrZhcRe3QiYzBOH8v+mGD2qvDAqgeu+78lTrlfVpbfHHRtRWEAcvJGvhvP7o7nXYYfByHIF
my3HSVUaSnNjTRcXGUUezTrdOEjCVtNn6ZLVQ36t6Fc/vucy9jPEnnlB/euiAna3bFk5+nQM80Sf73tz
rneZPS/KEUyLNEE4KXXbpDDWH9qNebpug+2f06PcNwuGS6N3BBNQBEVFCaTS8na64eWVa6jo/Kz+dwq3
lpB/SGUypo+WVKPcPtdopv9ldjpM4oNezpcc/qCot1A1i49rvRfCRQddw5CMpbFbc3i9zJOe2W+QJiCo
Se6vN1DDhSnYFVy9WNofPaTedzax+BLof6OcUJthKfvLSIZQ489I8tvq7xng7q1rQ+8nG3zvabbPh6Bt
B1QEUJ1T4x65KYb401rqm+0upbPl/Nf886Qymb/QcgIU4m5x1TxMb43qRhR5JFiCQJC+Jv4Ak3yE4WR2
LWRppwvs3C0h4ngiU1FyI2AwJHmZNw/Qkc8heHYB9SnMkAb9l4cXSH2F9lC1EwRk1ULcWFT9iXoivN3O
dJSh4vygHAUt55oWRweFSE/AgOGkP8bJn4XNIG2IVF8h0zbOzv9qsAXOqeXPy5jO7nHLpiGYurJxhWYo
aLZdFYE0AGVhVkTe0c3ArAw2TL9TrE7/dTXP2XlhckAzCh2dmE9VrouJaFQqEUrI+uwdCc3tUBelahIz
C5jc7RqByinicn3xsfbgqeeOH8Om7+sHgXBJb81WBVu0A8EOFw/96YuZywmqKLICCpKpNshkoocmnKZJ
UDS0bx6aa1l24DPJtpZ2yw/hNgek/ZJELV1b05rmEmOlB0gBbGbEI4m/zO4KB0un539Sw8CxpAy+lK32
2K/ZN38V992z364Zs12Ot0RxgIJZieqXTfetImyEtYq7CydVM9rKWT1IDRwvO5fHhfiKnu9bQRb8rE73
bS4WE7GngMIkaP2B3uGp8pWlywTQRsOVPgUWeaooyP/cV5uYadLgfhimu+ILDl6zctjIlcyUelXo90gc
CheVddUkMTck0S2lscnoyNxbAKNU3oy9JyhDBhkMvP12MbW/aVmK13c3/YLuCbYQBSJPrBjvErptrnCN
ahjFYjFJji+NCOiGM9YP5y/khlQKm0yZZ1VkfsVI0p7AuvNV27uW8ubpcDj3634035Zkj6MbBZdQ9Xlg
j8JQXy6WPG4XaLFSyY+D0arEKC4QoG6RgaaJKrw1QgnQ2lDnV9qa44nbvtYecl3qpC3wR5rCylEOmV28
+DQhH6/AsoN1s+scfdZf2ZnoiEbnKze8BrV2fgWSqHOM1q5N+FSLKhrRdrclWUPXCLGsv1tb2HRP9Zfb
QHaVcpjebauD3sqZDXeRi6aNgQqqfo+hbJAfTFs/DiR5e9sU1S1rMajndzEtHPCMXoru9plGdubQqIAk
Mj5XC4m9zHhf+yRe+kq8HAr4/MVA5GxQmh+q8xnV+QGMzaUcI3h72LCB1tHUDlcDqK1u/4hXN5Q54/wy
CbDHl1ikU2+WQLcqML9tGSbkvVmuE6RgwlRy+j415HZcQp43Pl6E77JMxkA8fXpsY0EGk0x7wK96EglU
aDFLSgFcCQxPDP8+JMaWt6whDXtzpRQgIMY25EL1GBNjNaJumUai8v05m4P4ORJEyfAsu3HIIsDWF84T
xWAqujpwh9XxOHfTHX5SqHo8pqWKBOW5G8znKkmv6uHzbG2H4A2WuhRg5URRaGkRJPELLoR+P1d7oeZe
TUNBrpxk1vwuh+2nD5S3dhNxSqzeBPk9dbVZ9+tXaILygx+RLjzlXt148+WA0hMAkmSyppU7EONt5CZK
YmbvSBf0ryEL5X54i2qMD3xCyNaReJSNLlqo0Vbo7NLQmBQWzgR7rCkAan7lWgKGeId9u3Thm+PJYimo
Ki9GcJqfyE1csUSFsX6P408TEmT7YAAJ+7s3d2muoKl/rc/lxLhmsaC7YULv79w5/Z0QPLp5L63WDRPd
f3Wz5RF4Y55TD4q+UrmMXBeeIKNI/kcbqPxo0YZ6wSNYEj6APRybaoTOPFufdyGCnLDeY1/PtVZv/0y/
GFpcaOqYtzR0C93I+61lvqX1EABR8tirJ5u+68zRhlNGSRqyC6WGGgsQ7HRru63N8NponoJ+I6mGg/hR
v/VZjl2o8ECfj4xA08EIWfgceNGY+hjPcGG5ZSc1T0xAe35dmpYt7Vw9Et6pzMIibw8rbkCiXYBmypVm
O7I35TSh7nGDocdCjedu4YlXoxWHj0j3+LR6VTNqg4/NJeYPixHc+8aaEKMtXetF9Mj/mF2wwCHsuqZk
NdrGwJCk5tXu76Dgx8zdDG2rb9OdCw1kQfWHnosu1+O9Nx1jSeF5uaTBVUm0C4/dvzVf216u5EUjOzIW
vh+aNWWr4dx1oGCzxAYyinoGmmgTjm0WSVWIO77VGUwkYGAJX75mBULhmRY+Ql9YCuJ0RH5UdZm/TrNd
3R48tStl2sN5us0VAtSECgQKOOfHs/yrKa+fk1wX5eSdmoIM+pqQeQJTcgLN6EegOtryAlGEgBNR57H4
AnsJQhzB1TMpvNJt2JKGf9ISZR1PJdX9tkzYdUfPtFRnD3SZSnINSTBKswz0/ZAN5EtF47See6N0drHz
6XTjA47ctjzJAWjP5l3nzSPLkkvMmuhP1o6p0KmdIFFpuRuQWLIzf3pIHBSc1P4uNY2mAvP+loQH6c13
0Sacv4MzMoQwHef/atA6YfDetU1yUTK9Kpdb+zCMjM0y4gvMvwnzH2fRo6LtGU2SGLFWv2pm5yDOLFDW
qBcqeRBzbdu8gea3vBrIxXAzy0yiRWX27icT2U8MOASiuKqLcuiB72u/6JdkhmBvjQeXx6omLQOV4BtN
lbKe1YTRmGi2KVmwlWhC3zgKGHxOXHQqguTBY5CtET1mVlaCt5maMGFBveI+IMo4IuaHW66T/eG0Evi4
t0uxXO/U47CJiqdadVvUsbpOZaij/B/BazgYbicUm5NjM0elSwiQXqb7w5PTYK/wOUctnfvx0iTeAHG3
D7mQvcMIXX8YnGnKsANoBYpmNHM2OEqB1PBGV/bCiCBX9SZjcl1APAXjvIt9dC/UwZ51nsExPTmus4vy
ScJXKDbYtd0w6Ew0ClzHJHD2by0pIeXj7cYT/3K1IeZsTOpcB3yxiaUxyJUw6CptwUXn7WKzj46Eb5it
9Wex2Dfg1wxfwWOSQXggOxaA5dEgYCFZR4Pa3BtqCqFPmyiVtR98ZI6lBGqzN/W5Uk88CSvkB4ZA7mWM
e8EnPDWuQMQyUwdzHHwaccKX8PABroet1Ay6QJvR4Dia/ylR8a9JSN4kUpz2t4AYocd5KseIWYMmVOKw
e93dNRNlG1FlD9X4Fg7I11JFXXuknxWKW4BvJAqf6TYIoH+6U9duT3CjNbeOzcNxruGxC/vj8xxDOWpp
W3gCTOP6NJYIUtqQ+795qH7hTxU63M5BG/dR7bUdOXDRoqxw58efE4JST0EWCh9+0IPi9FENOerbBw4w
ZyMzF0SbGS6eXTTuPpn9qK+USDLI047mVbf2ycPHkFbfvPr9CngcQLJ2uRZKgj5vlbfWmocDW96XsVFl
mtbpTrXYC6Z1IUUpOlx6F3oxn8RUKplcLYRR06kLV4nzn2YFhO3zdiA0F9U0jG8ZAbiJRMhRGKTwEewU
yljA7sexP6qUyUtRecRhIx9sPsMCEp9cxRwi2513wFAbfx2XIFW9mlu9n6Cz3RBcrghojNlQSlsuayta
UGdqGMML0DZ1ROuBUKhr57zIcQe2Trspj8Fsi2WwKIz6MLggnDCfiF3SuX2mn/X/5/kocEPurGrhUW5+
PMGdRxdk7B3Q0hMGJMmDQu0YoAy2cX0WhEwFJcNN846CKeq4jMrronF/II8OUTSi98aMwXozNyM1g8V0
tYcfyx1KKZcFyc9GzALUvXAdvTJFIAjV7WmKQ7inhvQOYL+LeMN4gL/BYafmFsQvRCe8DcUMtetLOLsG
3MLG8DsWLDA2ZmHdnpwtAi1TppUP4Q4OKBo6mFh0rl0kI7CNqNquhbyGqlSLoIdPtliYF4Y9ByIbxpfG
JFI+N6gsOkvabRtBpPECgAoxWY1NWiYakww03BDhxB9vPWI8MeYl7GUwUEXbR+vjnwAUsdo8ZX+mjKyf
bgIL4uBV2blPgmez8XtddL4wddMIU7cL4uZy956detwPJTTTAhOR19R3FssiU9hd3a4/rnOt3Erky/sT
f3//M2xDx9ZaHqC5xC+V/HT7Hz6S2an8BP3e6/Z6FS4E133BIovZDP5GZd2xsve3biBTzcdGzL33RjY8
LVRnUtmSim2/1vfxGcrRkLHQAcV6QuFVZjBUCoTLiR/cC2S1GdSGekxNVvvI5rxvtQRJuo4LAq29jcyu
R1mWd+957v6WItcJ4BrSa93J022xszMxuCrGVwAiwtuCGGrEMU8i0q8rv5qL9txdIAidf8PkwK56ZgnC
6GiCxhJs8Ndm0OwGP/S3pz0crftDEQJjVMoM5LOxQ/+gb4O6qeSsi6vAfL7n0ofrkX4DFtRe+iyiZ7JB
nGfaNrmBC2gzZs4y7h+n7p/oAHl0kJ7oLksj9oz1Dz1j0ii5iPMinlwXKl/k9UUPPN1IOvPOa5JVaVtB
8tEMp1n8yiHQnZPDcaiM5ownUFSl90uTuzkLuwUkleTyrCJo/B6y41gpN6UmA7lU+KdIE6sUKQfws8H4
b45Tm1mSq7Lecy0wPW61hMZhvz/WRhFz5mf6kjBzDTy1MHy4UO4NzZGFtC6yRHMbd//P8QgHneFLxoYG
ISezgP9pP9xlfisFKcOvANRXh/7xOQDjjkEg+drP02nWhcIxR+1AvWXJNRZ/PkhJkMfp9chwKY60xOsE
lrzJ2IjtAnvhWWcVPyXEeAL5JnwoDZ4vaj6jD+7rP7sILKOQ2wsKgmYxLXadW7HJj8I9EkU5LmVzADV8
0sSxvkkU0JnM4q4gLBGUKprQuSH21MTUmIhd6yuYqbZsTs5rlqMgOv7MAstpLlFei8h2ufQmvEo2vqtE
MHpHO6DyMEOgmCb1MWUKGyLe7rd0Z5yCiDgOnmHopoy46o49cEkEzj0yEonN3IAAS2YBz35uTABDB6Ys
GOKz5NdwPVTpXbm4J3OuZOdCpFyxi5N892U519AMPq7OERF6kJx8q9rSccNzaYMMZ78qXRSYV8yFpzDm
FephQHVmkybUVidOXQyJUg0Kj5HliOfsYsl3Bkpgs+8jCbFlrAHRwdBjyrWL4jMJ72pY6Q/m41eQdLO2
Q8AS0SX8VlxXbSB8JIJZV7OZw0uaEcCuQ8Jp2DOsx7Tj9zMAs7sLbtuIGesn0uBf7lYrtQ+ZlPm0328O
ESyIVNl+mfrOR6s8UIcYXsBHtWdeHO/wb0MJDHIUgFUjOE63iPTGzk5bBowK8kbVbadhl6BUA7tZlx4s
FQdy1DD7vG/OepKDpCDdErJ4Y9WjTj6eR1RGYjZqGKzTpoZ1PNyTcWifpNZeDp51OWud3FXCiXJhr/+j
Z6R27dyT5epJ9EnG6ixBRQARvJ/2h5d1Uq0doKC/I8RkvmZNXav4s8KVDDge0kYi2qnbIpv7ctRyQC8g
pWB9fKrHP4FQwlxYQVJaoI+cT0a9gngTbHqBC8pYZXxxa59471pj7Q9wOUFHOcqdkwLxMMTBRW0POCPE
UYwNMD9nWMQSn9ULw++a/+Ucmd3xBd/fVwzFktUDGoQ6oxeRmFqaUpfuzcZiDtrp8GXDUVYpq3xNBWD3
KBqljgzumyRwdCdDZL9cx1ZqZxIADj7679nFlRfxN8fn4hcA5lYSIxFHikvp5mxFRN0qcH0gs7gCh1kE
O3ERY4UDAZvGmc7bsmuV+3QqxhzPGWocsH5ApQpIVMKFuhBjTlaPRJrYe0y5hGkJeuRlIk1AUquU8G5t
JhLg91XEfvaMkPOAwGkhqJIBZN454inVt+Ie+JiRoR2iUUy/i5sN4p6/6mr3Y61yKZsjpp4hgQqW4xxY
D6G5G7aGtH0Np4BWk8n4d96kpGSLQfZKc/R10O4i1PQE6f9NQp1UbkFoVf11YIQJebQzbQszyoNanvgw
kJIp0iZj2NyJ5w3JWsXZvPCS11I/AolFoj5wOZ88aD/xo+W3bUTkLVMp7kwi8agsyvNFsiBap7xe5+JR
4TEu/2Uo7JnafgGMICBBfhiJraZcgQxwf1+JPBtfALggrXgkEg4aRAwQOXhF5lefTcgqY1HVk/HSeb/A
CPy6002Za4bt4dM2CoRjO+aZTBzHSngfrSA6LbER0njvmNWTpIydqi4f89vcWgL8oUk0o3WmabGzMLLK
kHOr3cUMuaDU9ZGBVu0d1r2PwIihcjkOaloAAzamBtD1evhmyAB5xG3GCwzqDC0UtHbT74qdfigFt478
xd54KlUM0sxHC4K/RmvjuFT151/CCzh3RSEsooZv87Ad9XzVVEhcrELlvpoum9igwYCfJC01JmuPoWyS
lUo5DTX2y7mLzyD7UlpL59D36zHwcfiye4ZxSwfXQkBIiqF0Dj3rgZ+ZeYGf983D70MivKKYGBuxjwCj
NL+j/PfxZR4iy4t867RSgrp5yGJ2Q6kJfZoANZds1f4vfIqc3PpbNGEtxkljNb6bqgbohC34/umaY8H7
mQzmTHVLZBjMw/J+HpOBzPf7v8FSVlXurUhVPMDRL/82mpfdxYMVjT3WmXqW4oaEl0pNhyOOLR+ENt7c
iC6I6K2jIkFB4UBpX2ouXBCWBXZLUs+X8wCkyy0vuU6yrQmQ/sXsr7UB56fMMJ6g5zSA/CUP+7JM0GCz
HryY2fIVYxmBIUWNs6ZZ/ePqyKLvsiOMVvsAboatgFUQ8mWFYKxzoGitU/Ct29WXC2jPvdn4uKYPvPuR
X8KPxB/rAl8PB8xTvxZic669ALA0sNptfueyy/bRmxFMvbezB9gW8R21NjQB1ymvIcpPYuWMdNAImBMD
KcyGms0dpNK9OhWgufHwWDhGAqjg1ULo6w1hyNevs4atVvz1O+pCGSZzyqvUyxdPjq/LMIA+bCjhbZA3
SpDG4WNHc0xgDGTm8VxxHSoWIH77anNu6vXFIZYvy4bF/qPqODmQgigoFIR8YVhaUaVvUYg692DfDnRV
uRERMxc5YsYct8dXN4SW040jbpTOS7DG+NyAXheJP7+f7k7GGkA/XX5vrV25VpRlcCDpqSI7+mSe5KxM
OaasF+mKxDshIV1ynObfYu87tvQWov7iSqFbFkhjXHRFb2EzibVQKMC/rHf1g772jwh6nxFlXHfWYGsg
VQehxM1tAqqfcwm8F0yacW6tnW+XzsP4uYcBYlL4t4yWyvyqokM0I4oR+2AiMdhM5miS3lQ+HVf/kDyZ
Hk3subISJEO9zrfCnOeXPzU73z4ImnPvr+dlHuV7FbY9dPHk8DqXdguAYAo6s+/rPLvq4+UW1xJVbBEu
TVgdHHB2HgJCBMP6NS9dWNPcIJoYehRff08k2EvV/yEOPshDw3WWurboTQHDimf3lM6OOZFvYu+7BnbQ
iUFRYovSqbIwFt1ZlOSy9GSpzSdE6cEP6s43FVDUCnQ14HP/ObNqP0mOZWuZFGkGzgUacrYRxso8rBBz
5rt/sp63hhOr3xUy9yX1vW+AS8oaW9LSi9zBnIzkJG9aHPHImCiOLFJBrkvBD4VOLPTmjPz5Yh0wsg70
a/OptV/vuHeacqQRQgwjdN1kLAgTILZl20biL9HrPzsH5EDzLfeoE7tYHx3mq8cB8svQ8FzLBm7l1xjx
29iNhrussyfkpT7e3d5xSQrCXBhkyCz3+WeUXYomWwvQancIW5lNSmcLf4QZCocDNmfchDYv/8FlFie3
YB05gCAitqMTIUoxzjyBHUAfeZaHvydiBM1DsSKOGx0hkrP4/yWV2k5NU3bZXie5mCZRTQaRdvlB1YGW
P3Lgb9x/pm4AjIHiqW+UILZhIlscuWOy+qtoEhiH3jHgNIZbCynT62//AdtnC4yFgWXsY8lrtq9gLW9J
n949xqWCmZjY6eGA2abNIhWm4flBnGb2PA9bfUYu0+EyrgvLtquSwrGhH+jNprYMFcpuNqMb3hsbnO9k
CAIqaj7zjpQR+qNDibg5SRNZ5p2PjTVOmdminLEqpOO57lKdtniIYinijDNSkrkbz21iPcpfNwD1jxlv
3u7QuTKurcZTSzriGbL6tJX1Lcpmmpp8sVjg+L/aQ2dHtsZR22ONrSD2N2/USveOnpG2LsJfm7p7e6Ry
/XGP2SY7m5EDunWWKimxCmCi8NhvNZe88WQ/AxVgLk742uY0JpXIemNMedhvag/wAYIjS+3SfD5/FxnL
HlpAG7IEKDTfaFdFpmcIpdv2FNOOL4t+NllblqGShQxnM/OlzRwaKzNKqc4tn8l2mXqCnWp6P4EnL4NS
d7AB1qFnmkuKg+CYJIfKHy/bVejzMOXUXlZ0LinQlSDKCETog7827JgWJ5xzKcZ23Syy2zMFgdvLNF1Z
6OrNpttCxwuedHPLWi5jT3A+R1ZJif5i56Gd4YQQbnJIQZBMEUQuxVhgXxah6k+boqPjodAMrq7f8rPK
ppr8W8sHh3VjnalcLGE8up1GywPIvNmBN7eiXZ55gAWDv6SaeA+/hiLl+q8aPjD8LrBxZO0ogGVFum4a
pMLoLEVakm/JlRUAgXuQoG1l2kJWQ5jSThgopFM+16qdrNeoMaStN8sNjdyH2xUFFKgXrEiWbli24Y9q
NMSblxSvGhw5gJo+yTOnwYt8douU2iMj0h+KbQ1OdSOah/fCKQJgoceZAlROgdG2O9nkN+vcBfJHHfb6
IzUarye5qg2rCKOfQPJJBBzx3FWWz8Dzv5zCeaZpp9SNr2aaPLwGbqOtkH+1E3FQLlDONU7hQQIN5MWx
6eAybgLeCiFq32Aqu4dX4fbyC6CHrmaO7GwBf90piiR62lCQMGGUt/e6ynLLBYOgXi5x2WsDwYDIVq2m
W9qKJbpF9rUwi3h/xOSyj/q26cehIshSkP4Fs53bD3PV00oYWiIRhGCQYhnnX0aZWHZtzceyuBjmttWS
DxSXsZ5feyp+4/Zfh6EIt/dDRA0VtJcFK61zPwI0WfNv5Dw9X6Yy3/Z3eY54iupNPzUb6wt+2PeXBR1z
hspw2rP+HeWb1HPMXlRo0RdIiBhOSH1dLPbyX4LSpbNZXTH2sIecGE5QehcFfhtuVzLavi8wIlxSkQcu
nnMpNrloAS681u0SmUwgaOqK7Jfd0I0269qOK77dYGjyA5RcX+JXwVHicackhAywyIEw5WHus2ElL6Ds
YFf/x6sabibgswqlgyqyMQwGrhxm7HDTrVQwpAvMzrvE5vDvRXSk0YrsG4oKeQ9dSbvTPSoDxEOy98VS
HDWmvpMAoYkwf2iU1w8bc8umjq7sRPbJFVSFgl66iYvHLG0Q82cuPUk0bkLs9+QKI9YMyRV/PbrAHzsl
WLuyP7lR+9LbH7UYjYIYZaMoiD35efPecrLa8JFy1+KctuX6D6v/mA0zHn43n852gG1s2HOAVfs2kATX
cx45kipQKtsak1iMCjpaKKjDlN0oRsv4kMGxlxqxkeU6BcIwuXw+v99BAg1XAEQwvmFnFN6yzXJHPZr+
hbcUmSwtDnXq2vs4obPY0pHNOJ44vS+NoF4fT577d6tbGNRoMUiYid+2zqbchlVg/T7m/y5pjjnnISTo
Af6Qy9MBZEw4n/YIBQufkffO4Je0xwNlms2ag9NBM+1uwc3f6dlvG1ONB+V486waZik6uuuczzrlS0Pp
QiC47/rnL1uqPRq2vJ+8davkyUcfzMlbbUu2bRKQhnUaAVxZ8ELcNQQjs44CbjHfj6m8zVLMu8w/iHe9
hpHJ+qthoYricGY24bFkMi6jFOzlwQF8WvDyw2pniPnCfLWQR20Gt0B3AesJSFR3C0YWId3h76RwnRri
xLVEemMziOouQtFKfiJ5kUVvyVq3ye0H0aaU4LAjMvRbObkbq/d0UBEjBMNbkGEIUZ7UwpAu6qq+ENsA
1DJdm5BiqWhW5j45h8b85yZ1WZj7EyfE9MzZH+SxVe+On6j2XgM8WYQYqn3Kz/FgGa8++7X9Ski1Xmg8
L8xntR46br0lPIpoZToirABhzcn7v8793Sg1lbbRfqvZJV3cEmOVwQA2yh6GnwfOHnNiOjIIc6Buau2i
iCRo619mZCQhi9Gsjn1g48auguVHrEVrMHJgaddMMNPBKPs3JOGhusi1g7yCu5HRbPzSZtFIHcfzDj6J
l7DJBbRqhKi+qyHZdSzqdl/Xonb+Y7hlS1kGIdzKYCaGPljzlgk/dM4NJBIzy1GGsIHtLRo906XICiPN
JjSwnw0F8cVwGC8LqTqt4Ivy+6HNkBB1K04wPeQkPqVA9HqwyduLbuAWgGRfuv0Y5hReLkLKKcj/iYLO
2/qdzx+weW8IvOfHSA0ivhKwRc5yZjQbKoXuCNo45bG8CIKblAJ9HrRQhx+Nz/oJlFKkQZ0e1DodBFWN
eb8zyXax/rUqhldPZdx2uldMhWEId3p3Rt3UAfFyNdV7xdug7WVF8kCZ2ftl/HN0s1vH9s4wtSx3Hp94
k6sTI0Ah1/kNRQ2QutwDtqVTAC1dMUw5iQJxIZNqv8DO4vI85wb+VH/QuQUWtZSh+eI1jEBDRVDFeMec
fUUA0Iih5g3G20ocUa0Dgy6u5ZcELu+XjcuyN95Wqdkb55cSz0BK7Nwct1O6VOv+zdtRZeckR1qjd9iu
M/UFsY4HYZCcTREv1xOSQbsE+2pLrNCgzPOjgLS05IjyGRSnk83zJCY+Zaj5oSk9tAfTa8v/vUeqZLmv
t/2B/mJkosu0+wj6jMXyIkQuYAqF2XYq/QeYaPk880OOeF/WfkL1PgHKv+MGN7QehSPKU/V6bPidtlSq
SPxfnHLIYrACeOggKwlCXyI4FwaNV0ARmSWmDHi3c3Iq1imUYuNbv2B7AB8Ia5abQYONHJUHe1T3/slb
RIrcRARzBHXSVza8WstjPcybtVGzApgYSiX0fPw3QlntjrSsEO4FDmiuBbvmpJuvlxPIzBv9ZDctocS2
rjz4s4lgRh4U0KVR7tFpjjqukNLrSMZ1gfatY3jy3JSt1nMAhvrFyyML2GTXaveEW0CmFC06Q55YDS8g
WKCDFOXOPZ3NY4uz77CkO2QMCUC8Ehul/seoWf1XB7dxZCL6gV3mZJ7XmUDCXiqfHW9EoI0l3krylNmn
KLmqjVRtssBeXfSzrqe5DjDbTpHJoEyqVHqhaGYHx6d2fWNNDsR+x5NSnnaYhl0oHjjus6shK34U2HgU
dkY8MUma8c+h2BIjZgWr7K5Ty9m59zxOfafnfvGig4Trj7f+Ndyqq1A5rUHX8deMKAtSJGrywyBFP0uT
UvCdIf9wR/P+vffogFFZuXk6cIsJwP+T3DT/qbUy04uss/Ct3ndnkf7Pb3bAmC4EmL7DGEAaJJGBlVOr
yECudlg1WCc+MB2ZjjmPMhdvfeACyFscWpDvn3HeZAAs/uwUkCRav798EHNrUfSGyK9KTokEx9Tp3w/n
q19EXqb21KY6PylOO8I4amws/9VD91tbYTAZgVjPZnM8+gQozFXiPDSHfG1D25Mfa2uqJ17koAQVrURw
Gvy47nZE8pvqw7BNHIIisKrS5iu9xz0iQHDn8qznQSJ7ke8rM+CKr0i5GIxXpSPbTYTsJyWDy0IRQx7c
voCqHGXPgdP//2vTMG2lyEAlzFnN2vmB8vjxgBSEPu4AeVmJnUYy0sZHZmgIehkW/7AY8FJH+5lHOrNz
/1IkJPVhaXNebtCzASnVe1Rd6JCxn3AJUWw7LU37sWBxqnwIUP0/2uKMW1pHBMNzEQyHm6e8OuGTnCtN
6qiuL23+lYUHZ8YfeRQ7+uLTWMbnk9VOZPAt536AvEudUR5Vpc3tl44tTtu4xjBIhX0zx1iVWyCZ5Mb0
jNCfsmXb0iPsxqI3Ep69yFSkcMErixYe/+NCoyK31UWYMwj+ICx6VPssFZbZ1b8F1xb7AD7LaBc0cNkc
1iLAEbtX9m3riU7BBUvhuGOBn6MDnOHT0K2OQbar2a7P5rC5QX+YVjCnCpIwCf5WTnieUL7R6CQ8hngS
R1PT9R8d+8HLI06FKhESHAUIRze/wnIoC30eg7yTDySYlOzgWWX00kvk1+ADaJJSmIWFKfGO0EjuVOIY
/wuSU0PFljSH7QlhMiSlXEDlY1GgeulKXNR4gdu21pynvypZ2yUJ2iIrtZ8xGYbSoE5J0v9e5PfW4K/a
r0ItqBdNgiU7S6k92EdVPya6PkZqJxiWAlS8jAGaXyHZPRJTUyZvNel3Me2iGyMfv2DSp3PoMmqRkLd+
5wtSredITnRHmbYLeiaygd4cua5tV7/ZcZH+EC1atMDJ//b2koOphdana60D3/shTCa1yd+JwKtbkiAv
8RZWTkrvs55AbUh1SwzcrzkO7FftuKu2IauiiOwqjwic5BFeh8kkHfCRrneuufPfHS2qtdUL3YDbNFKH
lbzecJ07Bg1vMJLFXXezMPagdU62tp61AbvewHX9DAhwuCRRDquaoSlQEPRFaJDAU9hwcRMTqqYtPp+B
M0xhZ88XW1m4zZRzwivUYlFxFVJf+sLbWRm4NYY3WE6NMtDgrXMWsJZT3vO1HuRlij/3qAL5qQe3kSNS
zOig9E0n6I0kQhaTAwFl+Wp4wH6DssB6PiKni7XSnYCyf2ksZeOrHWq1mpInhwSY8gu2WdbHZbWvZT5h
ok7chrFzH7+3l4aqnKFh25Vc+HUruDUiZXVEcCGOHcbVg5v5fAYUS8hNmpZp8kiJTHaFG+uDMbhushST
zNcWauZJZs3FcEgd6BrMVVSbLOcHYtUbkyXJUTLfYZVhRpUgrg59hB38a1A7BFcBTbB0tCvu6VZy/Dgc
v3k7js6KYwlJiImMDUIs4aG75MFBXuiRCdWN408W6GXtPfFOFdFk/HyboUwSr5GK3EspOAWenKofVg8q
eg/Avoqswkm6CBIsn5aqSKVnIUf75kfGdT8sgCzDYTm/UmA5ss3ARi8GYfuYtJCFq/1oqJ9YMaHTVVCB
NsJr261aalNxF42maMcric4x2CsoFYiVcijSBjEvuvnBfdtVx9GlDffenfkC8u4T/kFtBiQmyijjEqZD
WHlObZ++3OtazMUFH/Jo36nib4nKYhS8B+2Q7A3OFVxJgzQSYvNQBJ48fs9PtX1v74MzDoiFojy63DTV
vY8fOkwdkAc3TUIINz1kla3Q6Esrg2fLbgdBVEYe5hEJBCX+Z1m10nZBT9yoBL7YSlOmEeCFB0Ev9KpF
lKwo8yv8Tulj6D9CFabsc+hVdXAjhs6bqJmNfUdP2kKL4Jns+JQe1hyWd8vUlc4blw2t9Qyex9gFZxJ6
zsEKFbyphxleJq8Cx6ms8ubUiDk7aVkutqiOo/nxklqSKvDdcUdmYkCKdHDxVBCI3tsS59XbRB/ShxXZ
HOMpH+UKoFCwyWlYruQd7y9BL3TvqXGWi36GlyCsrpSunh4IvOFc7FS8XftAbpVX97HTiXZ2TdCH1+7C
8pbCQaoLUf9aFTpYwde5S9D2NGDVPTTvNMbWjE3r9LvKxkMuCBGT9yrg++7P2lp9ZLCWcyy4SGmb57FT
srAnVEiL3+XYuuRicjFBCzSFzsH38xRs5aos2b6ol7gjCE2DMog1eO1sIC5EpqraVrM9n/cM26YuydTw
zHxwGN6fMTmUiXQZVU5QCZBTqWJxHbYTMt+j03aRPkMCnQXI+orSVYN1CSFkYOxt6EhkvOwTeMAHeNJo
I+HUTa7BM7XFaD61oSYS5gsH0dITRVY8bu2O1fRXEMUMEPxHNy9P54JMc7PutZj8oBdeagRA+2BtWduK
506zzvnR/219IVgdWT4vcvUVMpobLnxo3V881hPuy6djEl+vHhFpw2lw8P0EaUMgHpgbmnQDycUo1rh5
pYjO2q3br6bWDEDLr8eNLH357ROxOHZfdubJV2d3iuOTR/DIpvVrEdccbIqxGUFRApnrQXK2dnuOosW/
5wLC2Io1Wxp/cFcjANbLwCAglta6ruybWUQbs5itXFxmM4eyk7V4P240xPJ7civPmz8L1SA3vZaq5iq8
vy8tgtHbB2cI2VhNQHMOUuGniLDr3rVNxnl9y9kzBWO+anBp6o6AhTQ9t3gkVqLd3W1KJ0UiK/IxTZLX
saxuf8CJYTqM5wmSLV0x9nqI8x1EsyT4m2NzenVTsp+6QeF4fmN6RaK0TJNyifXmAV219vmUG2NNMgo5
0qh1pbKoxB4Xoo59psxnw6O5PFFVkUq3Ve/QQ9s3mEhexQGIhTGQbIJAgNEO+hrdwd32am6WC7sUn61C
cbxy5qH50zXYMs8WgS1mFzAank0oyG9qCAsWzaPnj+7UF5UlsxN0YcXb6xQVuM1Yl1sFNFmgg6+BHVlX
VLSKAsB+fhaQAZgy7R+08zq8trrHlss44fktKsV8yAZdK6pDqBgIxtjrxWFwdw+S4OTDW3CrzAdm0EZM
IXQiwgUmGRRnNoYlO5y45dAzUiRLF7JsyZCbw9eIwEOU+Gv2M39+DOWXbOb6iy2AgermpgDSDupqKR55
VYCJjO6no4oLEpS86PScRBfxkcNGfDszPaKhVlyomwPd2lp3debNC5RYrkJrf1KUSogSETgZaVYLhH2J
1+cRn3JmRzlDgWYff78LGGgByO/v217u0wIohWgkDbymXV/F2nUcrbBc8r6rzEhgn9nf08coskcydqGe
OrHyQDB7kYkncXGTuwQq4OzZordZ1G6wZ5V87BhTC0LB3ZYycwxPlDI8EWu7m0POM1kqFDCsoqTRXSSW
sWBsIFV51A/nzNP4osbn2OERvNxvugaD4490hLc7LSZDVhtsJLqe76RjbaQJ5l0hU3Hg8JoDjg4xh6h4
TEeHnHLV29X+YwV7uCwkpG3+fReHL8AsGQCAeeegXxn1NT9xOmVqC/KUlhqWKs2reBis2xQNwzSuYRto
YKWN6XWPauzB5/2zl4BCr2B78sINDakAaopfSsp0Bg40rXY6g0dWpuPCgka/X6I9RvSiMwKPC6r+SaCT
z0tS6wXmGjEKEJyeYPn4oBADmnoIaAXdyG0C75eErQkQGJZdrWW49mBWvnetiS0l4X1IuKQk1YAMmObO
7qkUMosYz36S1+JZE/isA9Cqti+K3QLmU357e+LebSjhLm9qq5v5xUb6B7Z+wk9goI6BwD14bJIrMUSK
oZNeoHpQ7dRplv89jzXcmNE706q3+wQlekm+yLCfPWFPmRIbeUCoMHmnrJ3lrY8niEZSHmsEE0uW+MHn
J3kRvziTdZt+jQ83+WkxQvdXLgu38vOE2n6QWTX5m8mM6E2VVvqKNdqtaY9twOBRvvMAsW2+V1H7wDiI
3tjepdx14MeIbUzsUn6hwxSy1fLN85HmPITlc5pyoayKjUocC0kqg3pz0kj0yNR0fGHOo3l67aJA3hFm
z6UGOWgmql5ok5D3HCv2uxVDmR7h7HYvuRncdPAWTDmeGdJHwwCP4+ZCNH+gQXVMCknrudPj5IKBcKaw
0eUcO/SoRgHL4OrPLZ0KCToi6g/X9lzJRk6x3mByVgWakyrqLmoWI7KaFGRsA94ZoiAettIBqbW5Vv0F
tHid4KJDzZ3BETveI552yHkYeem/8R3GmHU5JRekhPJ3oGXMsOObY8A8grtCHG3lTM2QO1FKJwDGDOVo
rbNbkieZkJufl9YQNgjvVZ947qqzmZYHH/XVcsaH8G4L97RTH//FgcDUlSHiGXV3DZ4O1X5KIrhVOyRQ
E2lsrHFKlJijvJJjivzxCNEn5hNVnbM/HdAPGQiiJ9Thzl5j9YW6N2X34s3N3CqnonSXiz+HG/gQzyiM
dQ+QYiie7W2zMHvypbDNLJntqUfgdMuHVb9fzjSxvLeD9J9VjVz2AwMcj2GRFTKGVqhQ0nNUfvcYcUF3
j0g/JbfO48q9dhXOi+T71hBG5N7Zz+UBGmxfByFC6rixP4jS8Db85CS/Xa5f39s5gEbq89Y/cif+l6Tn
FWouXqGXAeaXT/CWPb4Oru5qEYp6NetHRxGSlda/IHEPS35kKH9Qug6x8GuLCqSL1HjwyYpkTGWzYmCx
pByxHf6LYxgOqBI+41To9WXo86eMA8MktYRLPiWRUB6IyoBAFFR49cwhaPV9Z+7bCFSL6hzZ0Y8IQ8Ex
mbum0ic9ZkpeevhRuVzssnOUP4kiRLEAD6kbUj2x6Zm741se2Quwv8W88U1IuRSsMSyIWolMH1jBzwHB
UTV9AANlXzvpjzeOjY3rpPJ40YaOFZPV5rAj8okTPyRHMfSxJWwRj8apnrUXuuEB2ih32oIIInw1uqgE
9yoraox5axzFbvjqxSj/RtKuh7a1QuJesEOt58WBsm59vzKxL6wH/INyicJRJEstK7Y4uT5PIkPF6bqL
zno1gsyUn9BclQaqWnsgQ8V16D1ovmYUuXUG0dlOj+2Mj4XVykhCO3zOL9HIPT04uf9Vv5mmhCwqkVfE
R3ym6m4+KnDL+5Q9Rm9r41qfp1v6gWkHVEGZ4Z8Yc3yqpU4/A/5qCuCjPKclnN8kYnF+8a+yMV8d3bYn
DTXOEzfLkavnJITMKir4e6ulC/rkIn26cr6D3HiRhYM3BPxPQfL1oJP9L6ULXbCPWOs5dU8wgHRxgMyP
VF1c1IHFFmr1T2ozxQh+C/W5T4y1aLlSxr/By0qzYBtcBXJc2ypJBePDihPfcqHOHu6wQgIMpWUPBZBN
5lhKgMTiAbwEHLToXbOgCi7lFG7HX79bhC2lRDY6boOYdnWk18Pner2YLIsrLjJbhPkl8MIdWKl2/LMy
ubANStlQ0hl355MaSFI20d9LCv3Afw7KTIvRIzFTLiRQXgRO9b5t0tYS2WeeqDzuuW60/8Jem5SX6vYX
aoMyqNqJjKd/w5c8Y248a8JrYCVueQsRVhw1CSvgnFYj5usPvs5TFbFkjVGoxiRPdl9HJBN+o9B+FPFF
051WwZpiyO9PbBQsDgLulBFPY4aYgajkF9XONcB0tVKBBKw/W+THFAe1g1iOPf24OZ+mehiSu0jiGkBX
7F8P3QYwJ1uizmq7TP3nxhJBid5ef4KXaCHC653Oj9YaOtDfHR5DXvp8iu15JrNjjL2aZ991xu7aG5Ld
b+W1XkxMMxbz0EHhfTAfvrNlQceNh17BgYuyY13esQ7sfdHkCxUMD4zcLukwoLURmVOQ++n7nrlHH3vH
am6ncfTqMb6HkYSdn+XZOlDXTyD9bjPCGVXX1U+gzvjJBXt1irSkyxD3DQmEWWuQtUIkgGV9b9kFMn6D
tVxmbG2CDrY+x9Vg7AP/ePvnjCP7zyW7+eAFVxUiyIuNgvT0vXhXyfttVR6x4AJuShp5NDcW6HOgFg0B
LgrPIamUNwXusWZim7a8NsZRwfWzbhcoHGJOmvj5AU24h+IBW5PapCL6mLdiqaSBNBjiQR9q3h0uAWxd
ZCOSGiaqIOZmAiW3OLzt4sA8bcwL/EzSkaWJM09adJfhcdPFmo0tBsBvOiVZfP5DtmwLhSvbyZ+MZVMC
sw1pUgGlekW1hngyORnwWkDpNxu2iFSD4B3sBstbOVVvX/W+J3VhJJQ5QPPtyG13570ulldPvJh37xn8
vE1EK/7Ghd0Y4Nb5NcP6egnhe/GK1AoijZdeOsdfMlGr+R6OKv0kzYQoIBxVSx0MIfoKeKHz29uQluiU
wrzP12ehdx+/L3zFHyyvKrNS9RIr2f5OvdI1YQ+WM9nvfCQSWWin9k083p9NiljqifUDQvwJkyV6EPXk
EqaTY9Creq8mtPkBb4lp5mnwVzF9pYRC7Y36ZinA0vo00OSjEhgyvEkQdTW+Du2gzvkKM/l/LMpwcb7e
Hw2wHMdz4E965s7TJqvzQ9V2/XUFXNrFSHCPNVhSKarakmURUB6X8B2jQoMaF7xQxbbUYnzCwrmT+Os6
QxBjLd092F83ENjkW3y7nxGEuu/+FiYBnyHCMPQCb03X9e8Echc4AGNDGa2lFY11WFbEyhTc0c34ht83
Kdg50Qm1aShCD+pf4dTIcaSsKAsV6r32petLdjz4qW9dnlR0kZFb/tmwJ1BJi3TezvUk5300OpcnQUFo
aXzhwtleCerjoj8JZ9UOWV/FTS3QFIdsGKxjG1l8eYDvCsYEVr6QlAIZgsgP2nGwa1xEaCxbydbux4K+
8XYFXhPFTJ1Gz5t+A22TWz6KgA5V3t199kvPpyUvTgGZF/m3Wz4vw3gtWZA2pKuspYqwhvGbizKOTUW8
nTtol3w9bd+114IDHjfXxMzbfAXrcjfXF4FZQGxI+7ZAFcRBpmM11OD4u10l9WzHO7crq8/6OkqVGIcK
E1OncyM7QZ/8EH+jt2SZTzEDbJxwMoZN4d6DIpfJCplXrE0sVnHZPViotpekmkLVJdinTN9TKC7SJv/Z
xWWTvRraSxc9u0zed22juE4oq1MUVUSK6XmJMYNFu9yT8XJeMQmj3CPodo9V7dKvFoTyENDI/FIYC4aX
grULc5J5FiXdhysKRTG1UhiNHIbaR1ccz7NpV4EH8PgV0+2hizpDYVDUfbQtx4Th5HQ62V2Z6qpsmBnB
fb9O0XDFT/rtz7drVuq5ehwLeefScr2Z3yz/l+apkC+xYCFSonkDsbxpsWwfU5EsAsuSsoj+dLTyHo+I
B4/kGTKI8bp4mUkdJ3N1S91Sz2AhQGtsRhnRL9EAKC9+V9vs6NfzbQeIbhumiSw4qXXm5PtePqRxR/Z2
Ax7PtX2iTGQ7S8Oo5mqU7tQzBt2Z2Rj0yXcgRTnHXfxO5zPJr+mCnjDEBxGEqfb/Smy/9MaHmETrvLkx
35i76ufhfuKwJ1clP6fCt2GUnIe17O4/zKFJ7M+0Iy65uC60OzWzh07kvvBhfsgUgSAxptkrB5f1WIl0
c/9O2hagi/T2yTgDeILl3vSbMI2Pkq4o3xUOmKVQUDgbq/5HczV+6TogW046Am817RqY+w4hNJbX8jI8
LQC7UOJT8Zb2S6LfRYcJbjBGpeK1/cPyuH120/gvJg2UAI/UTcuxKjXGZLIsg1/0/coLAO+7QaO44M3K
vqvb/bja034krQL8E4tepqUEGiA1u2tE/D7L5RRWuwGgJ6zK9nrKqbdP8JyWEo4FqEZA1X1TMm4U6sol
t46hZyFFB9k2m+wXRLYG1J1eKzewVE64ecM/8oEMGuDAjrC359IXVXmXwX1kSJ5XC22gq+k/FmahxhRH
NhCE2/WBGTDh0C6aZac5IlPuFPXqm2VBb26pwAR4i3rQpKHVYUX+YjbjGy4Fzv1jmQvrs/Qh+aGTIprz
N7G59WDZPiB3psjylFQY7uLusk+/t8PgPh3WSLKLhHLaofYOnc+gMIo7RuMYOUPgDgDAJ+oCT+hi2BcY
bmQ70ZtW9QxVgcWYBliAJDg0pWSUWZ6bbfpVIe5hTa5mn7WMNM/dUv2CIU2IuwoWxk1XTLcOEfCzFlCx
AwgxofkXaMDgQG46TAXGaxvrhib91hbBVbJS2qN5XpOBYDv+ekwUcNpVLxwJLRew18MKljz6P00wD/eb
QIyvRcqSOoZA+daXUYeUnzpJZidqHUvMcb9CJRv9QO+piyKQb4ZZMJFxqRVbUr/Uq/7oReltpvEXP+QR
Gq0m9QVPmgtlJt7viCNM4IBRbwUZT2Fn/zb7JChc8pYc6/FUadQKAHyoLoh4BHm0yNhX1SRjNh+/Svee
Fau0yT3TTujXJbalRNAr8jTOY3LbSI46IbllAzUXe59N7EB/2xxXLoZytxUUKa9qPQ/G4DrF0kTvXjZC
wEAMD/RjdSKgAsbfhanQx/cUUIIvat0aRgwvNfLWedRLPZkIfCzUaZX5ISizNhX4edi/qNbraG6IPkLC
beqfxgNh3AwKfB+Sh6apy4zAxY5iwqxyVl7S1Gj6Vqn9CvlpB8EWqU9AYOO9gWVPPfIhrOW+BS4ny0T1
4GorwW6hmM9B+iuTBeaTWT+/ggF/G4YtJUYdp55an0eS5coP97GBvSrW6ZVdZ8v16ah0vmMvQVL9sL17
Sqxxm8c46pNha2s76cadQPPK8PtjNeKAGcxc5mHN/wT2pTBNJDbHoaIHcyyCh8Ml6QxK6qlcHdUwS+Fp
b7s0BHDmq6XV/N6tJ4xigY1Wyalsf0OmNk8tL7q2EIrnAq7Tv1sSfJ9XqfUjBBJJxile0KDlF9V0ConI
eaqp0X1ml/VM4aF13E14ucjdnIZvkiZfcHGWJPIennxOX6sA64C4huDeDTCjGb4jTpPOFQ1jKQGI1Vxj
JXphKZsA8Li/7ze7QARqSUlBo64eh5O/sfm/1irmrfTcQwfYx2TZ2dfqovZ2qQ4ik+lDPgvP7eXIle35
Fp8u7ONumGZNPbzgyPufCFiujY9m3hNdh0Vj+XDP/WPGTQvYWmB49K1FInc4NNdD4OcGmPlbNPLcBPD7
wE9FBXdGJi7wDbu7ma3vfRDEcJD81CGYtx+yJX0Xc0IdnY8d8aXo/WKxTRNJyJvTALyAkgn5JtEGWsys
Vif43mi+GRKnVTUT4Qc82Fs11a76tk9d1ILnMpRLmEXEHrXdXftodsRcu8Tr44txi+g45lcOnNep+tGH
+3UAUC8exT6MgNjn6p6kHw1iNxkAmHuX5or93kEcyEpNDVfEq1yNE5GkwhgdZEOJji2yBwGbT2t8sd+x
F/NG+AXEmioibHyy2Mhu3fZCTrUSC0MMuPHR0BqiucJR+yEog+Mac0nPjU1DbljlqRIIfxKgY7idMky5
brcqKt7InBpCsQ7UTEax/4LEM8muIlyph1J6O330tMovCMtU/jC+JGcFoCvzVkE1jp/K9ZajkqHhy24N
G1X4476ocpoVkyycNSp49CI0DC1ClfGT5S8uIYUqrJoHvtFpjtV4s7znP/Sn7h5IIznx94KaRYSEjoXQ
ZW5D5nYzIhyO77qWMC1MqO8pXMJjq2OLiElDaoJrNiZBKvtP5ywu705pAVI11XjbNMFRunMfYndZdXuA
xGUoqoH4/UGNGmgX5MzAQ+htkGh8h/eNCveenJwx0bJAxtBpyWMTAL/rTkYNvfAPoxtKBfeL84k586rX
GRehCxPBuSO0mNYUBflLmDM1GSjzBCd8RBM2YFATcCCSX7hI5kP5IfwmizQidSV3C6e7OlqVryRMUuXW
gGOJHynKVSnToJGeO1DstUJcZg1ofMfEvTKkuKf0UNj5Dg9JqwlbHrxGaa8rh7h+Zf+YwGSpqLg1nD7P
gYdrzg3ML213PjR6VO/ysAfJbIcwQhPYXVeaAH4UDYm6N6/S8gz7UeSjngodWLDD+8zeXl+UXisymYAK
APu5VQQF/criSmVs4uvjrjqjjSK2L641xa9VjOH8uqcLwUdmV5+2yOe2YJAWr2cOEJ5K58gR6HKJk8F6
cGEL7O8ewXI0w8zKEAaTD3oANopvLArnT9/9+nTwIpd255mYeZVlZtupknc2L3EICcKPzyZwJXwjkut3
aaOPTzMgI6/6lJX7qfHAVuB7fviy2rY8jVgwItxE4hzxD3LLAL7ZhC0ueLWXYZX29CpqsHPOEmDNC6Et
rDbDVc6Mw5pkE/D/v1bo0UfF/qN6TcHSfLMYKXyPTxlFQ0hAQEbxt8k8+8IXTRg6sZCaZGx1vglVMHza
5I2CTWRWSuBDGznQNH0mEk8kmkdwH/HPW5uI/hl7p7ePoPoIBqSsnnn/jG0944GNKC86DLB5s6xV7eB3
79QQa8QtdhABHV9aP1od/FzjSre7OjtgpONri3GbO0+keCenvyYlKz17mDa9YC/dTR8SmOgVzNxcRBkU
+voVQetA4MXya4qt59kESj/9wJG+0d4b469Lr+iZRs4YYxMSbXmcjJlkdaEwZ8ao8a9ppimevvkXa64d
oW3zbtHG5ekBrFeA6ThKCYbIXV1c3m/dO9AMQ55dD34Gmn3lttsEeA/IkOjAOMxpUcWYhbYc40rjxI/m
Hx2btYJ6g6BwNemsNIJWAMIGyARq6WckgO8yYLqaAZ28mAHclgtnJnIc9ynusBagVshWYGvxRW88jmIH
GIHa6jy1Oelp8ZrvhDoqDBY6MjvvN0qjBtYPCLO/OJhpCUQy1YKgFglzMGODuRrjfPpRApDJ/Q9vnhGi
pQM5QEvCaziDYr50hM1Zqb5jhUNsy30wVX0mJfJavWVycftl1497x5oXjIuJP2/gnuu/P/ZWa7OeipaR
6Jk2SLqQZa1g+OEppMGfkT23CVQP7Cr/cYQSzCzPQrSM8BJmoAClSsaIePvkpUDYDiZgTJ/q6//OKkpc
XLGlUXSvaPF0ikExw+Dw/1N3uMjaMhf5LuB52sHP1BNw6bGjpKCpIhOnYyCQeaX+wQKafvV7iWQ49BCB
GBh+gyaR2j8Resvi6LzU7MU0Pa7LBw7gPsQbrY4ACNthmw5Kr31fXnDz6ilzSJKjiAJngWeZG7bYzqVW
3reundPd/KgNwku4AQUyImHmfMi6HXQVrk1SdIGS0R4BU3epprP+mGhN5fbcXo6fqKAs10h39Bzlv4r2
C/OdyCtgaFikXzw58uMKo4X/Yh/P0zqHDBWV5qIMbKO5CWKUMJ3CcJCEUxigxSTUIA7oICB8nq/Aizdn
QD8as1RNK+UdfesKj4uHaSQ5HDBDjIQSVuP942UKFpbkGTDVeDYmvGutgRlt6/PGg0KNRVdgg8ed2Odb
KnkA4qhMF9W1CR+oguAOFCCmseqtnRk+WCUK7QHd0TAERKohnM1XOk/uZBopPaS10sZnVrVV3HjxW2Wv
Z4fpYc3zyzVPmHkKts09fBq4khGD45mZ+x7flDZSkEQRDm6kr1ta9fRPCprbZZAtQn+1IdqzVF094RCF
rLHyc+h0c/MEOx/jkHNGt+WLrMA4e4uwsq6lJTNGAVVslcoFtqTtMnEpAvJirRpbWqvd0w3gCnLGwfuN
uX9DsOpAek7k40Tmc6jOm0VYDE8REHtD6/cfX2gqK37QeK9ZUStvUp83OsDR/R1CgC9WUaEIBysvyG3r
c7N4EaSaTvXP2i1NSWzgXYnS+wMGGTSG3NSOy3/gjwGWQ9SuBO15WOIIl0icac22caiXIu3GUSBEUIQd
29vkaHmFKKEoLLOOj8XEW5XgCX71c1uCrIhSRrSjt4hBkUN24Ej4/8+kRPX7mo5MPnXGG3vwuQze6abV
UwPUasEU4seqdfdsFpF8Py9br9/qjCE97fuHsqcLT0ewFACryrF2a4hU21sIfGnlrGMb9n/KlFJz2v0d
z0vlQ+HK+Tyj8qmU9oUZ4aCgfAWgVtAbtx34KXs8DeMwggK7oNwdSPz5C3n/gv8D3prAxWWNFpzm7nY9
k7S4TQlcg2jlLCmh+funeD3BqIHYU6GFqx9/Ftpag/rooVUB1L0xuyYlBCSENxuXeB+n7N7lmPdClp4d
xAnawkcc5SBGDBGd+8aKVFnWr7UecOMSjGQgiFBNLJuJzwcMvJgf9bykYMzX7yfN9ftWnvr+0s490W1g
oQ7voxybMPA9MVPIsXleSZNrq/a1iDS/IRpvtbbJWNzyyUrQwrDeeUci/IaNSlZigtRs8EypdiDfUyU4
9DPRyCzgwPg0YUx+NGDi1gvbVE91pmQn4zfo8c+CYC0Q1Lm8QzhwQEjdP0OdwVCK2BjW3oi6qz33FxL+
b5lnRghdxNC19VMZUXLrqtCSc4dfaf4BXHNtuHoWdtt5ql5g8QNJGRnfpxiSVuRFZ84E+9Kc+qIoZ3/4
qIdinInXREtFueWK/Vu8fcy8WEsibEOImCcVJ8Hs7SP4CtVezAn2k9JOhRrA2pTEzHimEo3m+mWyyGMK
K27JZDi8pVUg95sAR9d+Yz70EyUQuMkqngM4c68J4+5HKyNyK+uUW4PmsNWti0KP5hgBBdprlkj4XHdU
QZQsjlDIBQKqUL37N4oltqDqZtoOwTppdenyeRJWNg+J0sNRGrnXemZF4SuYtwHrMg1UgVZ4ufIM1dDU
tDPq698/CUlLWUnkx70NOyFj1l0BfE7du7zZ8R9XaBKovJfbwmXg3M1yjzS2fbLjG5YGuKg5KV/K0j7N
sPaKLSQz+jv0qZhuagqBhDm66NxUVW1cFJ+midxUHdkzK2n6y1RiDzMrYaG4eJY49yc6QS8WCClAEcIL
RSO8bp/KpwCB8O4Wb+Av+R5ImgtCatUY8dzr8Uws/RMY7OJTdTY+AHVCAd2Oc7ShgtNQQAo16fqd6vk4
fdl/xPfkBdavyt2dZKsPROCHQngiRZ6ppVbYUw/YrV6QFuLpjMZkCcS2OHVmgrjJnibvtzSJRAhmqdf3
UZzG/Q4U9+UhxuH4luGknhEz97Tsh1TyypvcqSXEP92OZMX/eeC5JGuZ8SNU6bvsIy1lGwAip33/3SgA
D3ZLxCJyOaqtIBLVQkAJgBzpG5mbtoVW+iiHL70SkH0VUkfPf1h9jgN/tTIdP0vU1y9CpkACo123R2bj
mEkecWw6lXzwRXq8lm28wdVRekl2TKatkC6u0AXjc6IcxkKDEo8bNwlthPWeWO7hTg4ClQpm1I5CLTYv
qojfq88G742IU0oIQtZLEHc3aiPhavNsM/hwgSCxMOVEt3TAzRvVLxqYEFFCq5OlbpX0QRalO4fcF/Gn
P1sHKzNDWaHYulb4emp5Pjh66/kvJBcUyekDAhZKOiFcLBuEScsIFytuvq0QBrfkQ/kQIHVzUTyR4BAA
FOAhjAI6zTI8eOZsnMF2gpoqw3ygcyooNchASTzx2M+YyJKzNqUeMLWjPEFjBv+cSnvoEQG+hJh9Sv7i
oovmu5LSghOkvwoyvfK187FF8pdOAYXtUlALQcOCUM8x0m5mTQ/IvdKSOVZgUB4McuhHRYdT2/luooyf
D47F8Gx/axd4uP4Dl5PLWDvaP1eYXOvLRsmXo1eRVnLVjp4QVTLCX5T8xLJuK/6iOHSJp7zQnOhX7+hB
Nn521Q+x4x21wi7XmXe0BIy0aCargZaBBpHOHoB9gDGqUTWxXp0S3QXhds1J8/atBXWgpFPphAggI3Av
H35sPLCqE2DBZp7jTo4SsPDx0FHiAWw9lWH/7LVVInYhnHiXpBTjJbiFIgneL3K0Ke5QZL8OHmpdxE90
Y9c5qKb0jBP/JUhbP9+RdhKmOl2Eo8o7sooJZt3MkPhN0DzxQTl3qGF/e1xmIzERbSsEv8EWNE/HOctN
Sz/deFMJWQSQENv052yk81b3+jepxq9Ud4AlGGmJDJccdGEWvIQ9eFLh4FWWE2Wq18rCcSLqb8WrqPBo
jJ10aoW2AZ3X3bc6ndMPcSL60ndxTN9FdQoqGiiO70a2E6x1Os64px1qToL43h8OfzfqyV6jDbmMnJNk
N1QAm3bIgaKeYqw7/kZHXkQAjuqWRAMkyCPIPj2rRLjsxx+zh8XLHNPBC+eIUFwbqaiy31PdAbWd0A4b
9BKnHDDvCznBvkoaeMkV4rcigxBTf8R4F2zJ4MzM2o/IN/Sk4UsLfSrB4SR5nfM1Wk8eGGgAKVtbRWgU
m5sR8P40utrMEprqSnxw12kTay5YEmtqnHnF140Kd5OERTngOjnkbE32lkQfCN8UOFMib+3k/O3cWeVg
f7SmcE/GkPKyCwosWSfa4jr7EBsHvgloKCKvrbhUq5ASy7WgBHcmZOtwK8h7UIMV2sse/9fmMjdDaup9
Qe63Z3OzkADJht5aAtAtlPOIGv69VMSuHqVJVgBqwyO0fmhcpIB2DG1h8xdKke7uoAE1naipvrxsg5BI
xGXrK063uv0g2io1WSSMZF33UeohwL/Jn56hVvr8AqakFP32PSOgk/T2qWoj6KK/5Z74m4P6adrd4iEF
PXhHJWsffJsMSUxWAXwF1A5Hdr8RNtI2/f0KQv2ZwH6CL/ckKKOd6fdWLawGXfz3s5AoTBq6IWyqIwbd
le+spIQOdUl4gQtXPTc7AQQySfLE8zKHuv4NP3BJY+JxWOvVgayoomR/EXXtmHVMJQEu0wGRYEorULj9
EuvYf31iqUYHfuLTUhAHFrxhBdNLqjlyhfy6/MD6W4vlsQbGLDMVmhjNeJvuWpCU+hfEnifrfR79pH32
Im7+lYrIdVSmj+TT/4FzRIIHbFyy2eHVmnq4eCLIo9E0U6FLHMbgi+rjXDNtqo8pTBl/156Y+JXaQ3KV
523pCxPl4oHu5cdYYfyOxBmUsPIQOBzF8Dbyn+aN9KM57vpk5Fm2vz1sra/HyLAD3ejkyFFTJL+rEllB
uxZKMk17d8COXysdWPxSn7kjjnRuPhUjRpTJy1OCmuJsJxsxz95KUGeJrwAhQz352jQyw/B58bUwVyPe
5waSnKg4eol9j8cqBxpqbKIjdh4hT4Lbt6K7kmWYTeLjSGedluytRAysFiVqMn8sye+mm7AleEoiprfU
Aaa+mtRRIy25frlwTEXkaqzvuaXFsifZW3XdJdrD5uXNOyjJsZhKt4Kb8w93huNmVm1lC1NpzVqxEpRc
v2JHJKD/EI8uw8SIHNVhM7qfnIdWGq523eg97pl3LfbwRUaatiDwHLhZ6RwdgpEvQzwfrVpu+k/5SnLn
QyhUcBzYGQV606sBQy3klfPGfaEg2eQ88C3wEA2oxb9QqZOC3ecI56XMmCLiONj1BWbbedcbyYxvElkt
mgSQIpjy+JLuTewkPXLOHrbpJTAzw2Q5P7xL9dAkKbCOKTq3JYR7zj8oZJ+1Gf3I1X3HxQvIPeN3bT69
BUkAbb3e/48Z8Y0/W1Hsp7TfsBdOZ/mTWmnUliWC7C5xQqm5VzUATfhmM7RRtqg37veA42d70WIf1Sia
Ve7Y6gNSRMPToLI2qlJfQwuMOiSYXQym3mZU1nazSFuB2flyg8J3jUG2kJtTJ0CVYVUKEGe2G+zjJZt6
A6+OH2hWylsWDoOrtR8mIRgusYsZZcC+jmN4Ce22/zSZJQ2lukMTjQsnsiFlVo/FxtA9ZiMPPzr4H/OI
8LzWV21hK5W9RM+zj3tphYElEYFadeGzxVBQz/7v/a+Rq295DNzKWTU81Dvqee1rZsgJFw+Kq4rrout/
bgHiMaljqzlTFNjFA0aG9jI5FCuIq794Tnwmqu8qAsi+ONRWOjT8uWThz8mrQoSkfYQ8fgC3cj3Vo3/h
BLI/fi7O0MU2G78q3UwYrjKWSZkLnHMu58cZIWAzYQjqV8CTZq+3gaWhfKyuLXjUD2tOHCm4XcD7e3g8
TtnhGZyUWL5tMFMtoT5IJr4ZhBIWmGPHmxF+BY7NAtYsoA5KoTX4tpJLJEqpjGkhcggJbIwIDiVlU6ou
B7Ym7sbw+yAUW/KzCQcTDBVwYSxCQb7bURSSgsJKoV3omG0bbXbBtvvlnpg7P+NIsOa3UvbW/OE23ArI
mI+2WAHhDkF/kSYy3Gy8O1mlQtJ2yqhTncSoJI0UFTPimcPG5bgq6VV9Xb861vcb6QoelaXiEy7vB66X
UDpryhI9xkB79shHHkCDAqQEfQiua9hGe3IOaMW2P2R25dbf1slyLNvKLgaP8bNzfAW3bIKz6lQSe9hH
5+kN1X92ZFvoJx3uLd4SrZ+hd8oHPqbOn7nhlpgUDmYWYETmq38CdS7TUFIE4aJtVJ73rz3bCbqh9qjW
CZ0bPioPiz8w93R9VUp3VRnJpmLOntUrEfL3g3QCCxszqTie2uXvNQALAKu+R5119gciHuRVB5z8YDGu
xq5M5Fx3u5qAzvuNowFBr0BWrNn+5Lu4MYFqa07R5cqXEJ0Se7DRZlUvhfkeDw9COuwJamVnDG88Drww
cxBDdY7zreNOs8UlxSRbcK7uIQ+PpMbIOZ3Ic9YY4xNSLPt4qWa+nDMH6YXK2PXjjoi2xL0oIIm0Dcf6
TZ191vpOPbFwDC3B8Wk6KopMCsHPfXzxI7b9Ab7KCdiOitPVdwBtmtmiDfzihHmak3Vx7YwPPEvqAntC
zd1kWkAHk1iJhJmbQQ1xX8hJf6kyXYyd9yZo1HoWEIFW94oz60w4ZcatcR2KP3FpFnqpNi674kNInVKo
R2jqM5DTisy6qF+S7AILQ4xE6gUTTgmysmOHz+k7u/gN6qhjCJa9suF64Kq4SsZGduCI1nh4PcH8RvDh
WeV7yI2xBAEXUzDpFmhmxLiWWcum42oEljN+NUE0qK7mCzoQXv1bVR5PF5eJEp06cj++s8gRV7r0m1zz
xzR1x9ppnxFKb3HV7jA8rI/C6ezOKggZizSBtly0ipKIg19Z6wG7qIfH1ZPKdxTqI/HsF4C91fup9Ewz
Cor34uwTfYDXo1RizEAci0qhR3oQW8buK3orqIKPQ8BHjlYRFH478qlSv4lAwk/0fBtVYJlb0HsTNnPV
0dQGMfL5bN8IqRQk8eGd6ZElz/7I729sGBaA7MZiX4tNEa2xmqPfKI8fKMpOjBkOwHyZ2o/5M6zHXQY/
pKuvHI6MnsTrfvkASiTZubnS1YcPHfWGHnFUEOsDdklFDbWO1wQuXL1Cix0wiNDGLPUrMNNbSFgrYhRn
1Rx/zzjYBg1JwtHAUfX3Yta7optXe2lz1Yd/YD+PeLEisN1tfJyl2+0i7txJ+dAxQRsL0Qb+pWBFdBmS
sluIHIr9MhKexmUtTLwS7YxeQWx+fCOILb5u8aDa6Flm9622t6a1wq0ICTRlgWf+pKPScNU5g672Lrap
p6RzkvKUGgfqJfKVz/VTjj/zSJZquXWbbIEMNmUCdrxH4XDofblZT33FvowveC3ifKjUH9+FZpOaFHB3
xhufUEchFHAp/7YmlHz80MnKaB1tA/WDy6XuVfBOzLwHv2F+eD9MRlWruqcS+UDFd5C8hyy7j64rLbNJ
WeLHDaT+v9laOP0ug8muH3QZoMQES+PdI+Ly4d0fXwpyPxgwMHDK4n8XI2VCKgKt0sEBlRqLbV5d/K/c
MseQLz1bI6PN9wkyjuE4andHE91NznsgbjG2x9MJs/YmrLQNrtoR4GFPIgw/8ak0H3cRrAByS+gxTGpq
sYGChZcd3AoND8WjaybcLH9+eRVwijFlR0ZzqSsNesTNfsRlJe4lfDG17/W+5eRD0h80xuvJONx0Xkyw
h3ek0/6iaYxjTRvvKd7dipVlCWfYUsZLSKSTkVlO+OKhu1H9zEM3D8VXnZk+kRhrD04/funLSisYubYU
7iI/igsMRHEbXqXMxNBPhVqobg2k4MYDZJEBsi8ruBBQqr55+DiYrhdrlaPQng/02WOhN/zn0gSJxan2
El+IX7kA1YCuYYq5+B64kniCVSSN4ZiP4TU/8hnRpD3e+AH1HDQaDb5BPlXBZ7aRo4UOS2pUMCVxjtPG
K6NmNGXzBcAj/FrrIoRS8GmKYxul1kpI1Mzs9Q3cZJplrdaCS3DDZCbDMyYKrO1sQWwZR4Psj6kJkjZt
7bRz5S4qcnPSx29ZXGiMFDFW8HUW8HYGEwtm540mv0701DYNSnm3x+4xMZ12p11jbndeEAo12APh6d9G
B34OBg1dTpzgjGpshOYsoB+Rocno0JnKvzwkS03K2i5f4mgDG2qRXqLrupslnkXLUD834mdoRPZdmXkG
6hnImIwAwxht3grQ3lltxAUJOUPXwwuype3F7uotpn3lQDA5qi1SumvBcsD5jcq/whd7EyHT7x5yxD4V
qzrdPDX6WGfb12tEpOo/qgqy5+xpJAovJwM4LP6Z1qJ66T2IWhF5xcAjyucRo/9Y8Jj6ZauiELzpdaMk
0Z5lwboyKzcqUary543FrAWDH129ceVhu5Gr7TvnWcyFMvdXUhOVNu0apF37S0Tda59rGgfdOEuw82me
7BlUsSz9QIxjmZKqtmpLuXg+310PnJcNqCRtZ/UM1eu+9Hpfk6dhs9FjBqrW1e4jnATEb4KKUW0zauot
bPLiHpDeYIu7WsByKCElKaC+wUzQAbyqag5ws1R5KFx1aHSMG+YfoeJRz/Uo1nBXJOB+LNAi/YLTFyNO
obxnKBFdATgkMJzkpGnpvuB0wgWyLudh/uuBZxTTkQsG/Yly1IdLrFiRUd31aU/K10CqGqYfCBjZ6/yF
sytkIFxugcxqSLc/apLcNjLs4C8V5DjMv1EySJYS7IDuDge6YItFn7xHPgi2vgbrdS+vkeyyev1Gnk0v
51VU44iFG0QV3Dp+DPrOcHTx7unsPT1PFbHzBZed0bh4fpVgUKMYDL7sNKnL+U/3qAamaQeRP94cUz+q
RHHxOf6X+7Nx0TGMp4ys8DcooF/y089mnOe1A9mY0R88UoxbWdKuY38Lsxdt5w5twmKFMILgE9ThuYB3
mGrYxsZWyW8y9UWwqxOc6h9O1tzXTRw0/YSSgul8q2Bo7PTMITnxHC74x2wXLAM+Bt0wZsRIJj+T5k1w
qQIQPx5CoqywSRRlME0CIdk21BhCSTNSK08V9MTaPBqy1HsdqYob3oFsExW7aOYGsAlHG6+ALhU0wXaS
3Nw4dO1frlZahCo+920aGL5pG/YQWDIEgI3b2wKEVSkuFLu/pski0Wd8B/o2wB23hmwj0PeeQloT/gBH
Ei3nqoKwJMtHnLtPOOQntcT1TdyCvyd96UVEhM/7UQwZRQS124HnwPCLol1uTfFpR0pOGj9wsdIsvy2o
KsdHUM4nlsAfJL+QiVzGpXpDgHtXcGNuAubcoVW8/pjKnvRjLL3ouggF9aPuBsAbp/DV2cyp7eT3gg2R
F5F2xpDtFtmjqD/cWGDO0bPu/a21uq2VzrjUL1gS+OBxcECEc2qJGzAuske67UM/DlagwOugd5sdFMnI
aYZNL+eGPKdPLhnknva+hZhLXi5wDzsuu7vpzEDvzJZTlX8sQrawwe3RT7zBmF22B3IdRh/cL8zWl+OT
MN9juK4t1nBu9V9AnaZc2fFkH6teOi32nm0v++XvBG5ujkI4B5kxVGpWh2s63+0I7lvdOvGVhTG/9Ceh
C0g65TnzoaeRaN5Fcf42rPw5kz/GOOsj1eJ2vfnC3gITHjEVxBQp9bquPxWrGe1izxmUTYEEToFw0Zjv
qN6yv5OyKUjBuBachVqDjf+Zz7ui9hYnOk2lLWgX2iupzygja0lwd+89UiZGH854CXMpAdly5LBciNBD
Z6xPk8VEWfO6iS83S93la9Ct/TZe6vlcIKojWHvAhzt14e6Hlw5ENp5DLkeURV5Df4dvm7V6EI/oJXFr
vwKcBRWCua4S4Rk5nQ1ZARnEBubMzha8LMLrhsqnivt6DTtV+zlJeO1wrvC9E+oVpahzbrwj7tfnGaRU
l+3vfRWL+wtKi3OzDQzHGVVdtlOTDw9BOzjtfkmgbClOXMfYCRZmz8wP4cmXL9aaIt1ZP1LHQ9BzO2Dw
ty4WhScfaN2bvFhAnRcVfnXs+YUXuqbiJWglBmxxjgq2U5H74zNqy3WMKBojZdDxIyBP11ZAwiJFdUD1
HaEHoi7JSjKW/14TJLLP0Wt5+Kx1XrqvD8AiLG5vbwOEe84zQbXB5bJQTKG3Eb672XIxPziyBS6samom
xe9aQm35EuUQO4bhU17SJthiCCDRy91OokqGOxA3Q7Zh4HkFBkLTv2gQHfHeredjgDeqtjZsiM1j2vU0
6FrbgPtEmHMhC8akq4+TNdgczvQQLY565UL6nOx50r6vMa0werCsRPP0LbEkUx74uNLjCCMRNEnws2/2
QXIMEHI9pSguRaLZ/fiPvYaT9z0qPIvJtJ7xqjBIhx8yDLeRt1/wfaNyprIj3mikTuPx21k1apMpZ7g8
fJUdjZ/ShTHeVoh9AZwbJILo/H8uY8jBOHY5BWv70Z6pyGMqg/CUgWFjXV5nAbrhgJRjScGHUUT+7rBX
v44tdV3PjFgmeoDlk3Nr6m05ylNQ6u5TW9VohEXCoAo5IamdQMsw1BiVNSbV2A4AvWWjybbEUB9Ov0CD
EPPghje6+3qwp7Dk/P5JUv9Zl6kwm0yMRMpmy3ADjLhpZDL4ivWSaJg9w46jLkKlAlusA57sdSAk2Etn
0kGEet0zuLg1vtTL5VWLKn7vkaphsVHG/gGcD98xthGPTj7z59biuLkk0VtQj684af8X2/jtKHlLxsPy
PLKyTorvDG4jJnzP1nRYqzqoIKkh/JtMwD4fa8oGdW9MZVkFvTFYTSE2PfOWeQpbQlqPr8ZXhSGOt2GK
D6/ryu7EIvlBi4+mFZzmjfTSdlBdAth5X/J+S8clxH/Drhi2GNJA/RoLJSB+/xoE/VTHz+vgFmDNSpvN
8Lw6fpVDqAVdyJEnlmjMFNklA3Ef3gOzpDl541Dfkne0w1JgyXLZRPPjIp705XJKaPzNYeQV2OkQOtei
EolnergGt0u1ihnhexDbhbD2XX3kOe1BH3GPLbLty2UtoYtSfe7eQvAcCkanZSdaCoYVVAfHw/BJsYbi
5YhiGJCvARhJvojzqbLuM0vi6zYrNigPQMr6skIxm/dNUCr9K14dS1yevKmsLiM2hIqFWWw47hux2Uo2
9a6NujIK3KdilU/7W/Scfibrxum+mZsUE7UWQStxWyaODwoyWS3pZQy4e3dxaOk+nZ+C54CTNqdWMa1X
pGyXjZMY/rbvvZgQokj3oYmDPSKKY/6kUPUvAKz94FUeTND9dgV0JW7+D0i+5qEzSz73OYdTqu54EwaC
msSL2KIJwXFt8k5LcDOxS965GVjgH2zycsPydTJ9ZVwYAGunZKUhknpBk3zkJEdxCSBvM9LF/SC40+eO
AyQmqJ946d1nl2J/r/Bkwv8XUj6uWqwl+4pdfimflrFHMg/HTFm7bAX58TlQvjmgoyCydCI0frMEIC5r
WxjzxModPX+boRo6bpSFx9p51OKYf3F/Q5nA/qG1nedzWZZME5UEp4pSLQXmx0wX3UTioMc90vZ0UJnp
9cMQjstKoLs5r6cqAdPGM4quWAj9EPUFx6nCrHhUh+jgQiNuhRoTqSkvDuvGdCtrpd+iQuqvdm0Es5H+
Jo0kNxmeh6ZdVevekf230Bc6nQPFglQ3q4KvQBXK+mgDLiraCYU0imOao2exX9B/ULsAVg5BoH4we0Ei
Pr/SD5SBnOvD0EdcZfc1SipqjFQMAP70kT4mVYWW5dM/AFm/Jjx4v6xqa8qlyxNivyi9rzsChGkyG91v
1RiUR0R/wS7ijzMjrj0049U6Lm+xSJi2zNcpdmgqtfv/9zqiRMOkEFsjDeKdtdwuEgWz0VSA804pSNi+
l+dBoqioAYd72X2k4QIdwiBJ5ZN/3RhUzF2BLgwdNH1Xxl7k1JVGMpMiFaQDdXDIHMcYMDykrmkTAer/
jHnVFuChjd7ITHkfNALk9Fq5FVj2Rfq7qz/2QtF3OwE4wDJ0JKwPhtvdjHxdiNntp6zKBoP8EEJidqP0
TIZuRFwqyJFdCxIm0pmfCWLAeI8TpzjkciY0EH2ygoW1+VyBvYO6RvPMDOHjCnYAJJF5BymEREjhvXqp
YAfylX9mOBY9pPFK0mKlJ10Zy4Xp8HiD6V1LOn1joOg79+A4zDehNnjShGRFwlY4BJ2ddbjnsa5O0qql
8B3bgJWdMfSVvs/wf5RAnt7/3lGLOy73oSryFmlBcgxTEbLLn1icYSKYgd13sp/w4Zbb6hSkZyNgmel+
ieOAQwKd12j33aKbQqigaS68N7zPDn2X8dY3cB2/EwZuLfaIDH5/mXx1c9EblvThyHQkI8tzI5Qk22km
hJlk6ETy2zg0+r87EbOi84T+AM1jEmFl/229m2klAPfGVKVDaN5+pbXO1vP3dKVqX16Ei7fG5uCJ2IGi
N7Gx2cBvQOx3Q+uthiwubRfDtruJGyQCxvsrToD+T8d6SqBCnOIxR+nFnK7DIiprxBgcsi/lSuXAwqgP
7R2ElPXAx+AEOfLT0aqe1HMTStpZ9ekgHIyAdWUUJqHfB3oa1EMUnOpX858pT1IAfrG6n7d2iX1yOEtg
h3gqbGKCEvTIHirFygE5ZE8p5WWo6XBFvx4Co1XQ8HPjGeZr9YtBY++CiQT4OI74jcbFgroNY2ubOAuu
FWVACJhWyr7w+BYAjeG3OXeKKQ3T1RjtUeOdRZE/RgEjBKomVcaOr3XERnHYzl+aA8xYwUC0bpg+Z5Hx
bTts9xud6V1EbMih1EMPz38e4XhTJuTcTdssFwX+dCoEwK/qlmyknJtO04WDmgBA3PxUHxszNxPQRaK2
m6OIRQUHJ6EF2ZWEoFK+9hmphR4uBSp1bDEp+PTqooqAMqRg+ktYAqjpX0Zh5Ifc88VSbWgeIXc5/znP
cC1jjVdBDXkSMoKj5o3VHtP3+7sSt3F+OZq8NkbtMlm3Uxdy6S9pXbGsW0G3PtDA8H7fOeReWLOEX9Lz
K3cubyammNQPb2TwG2PHo7hrM1xGpxvHOwYQfg4jk8gvAyWV0Av7xVgk67QQY0Omv4rheOvbKUYyj9kK
2e9Qucd4OuD7jGmjTpQrOo4vfs4c8kRuzTQxhcfXKGflvIWiCCD2bWOZmJAsdb0Jlq8SEdRRzO5NI7XU
iljE87oNfRRa3tcUf+WqofXeanJc5AWRp8o6iXqYxagyNA9Od/dfBEm+AUkKFdfNym5VFKNapGPCEV7t
BWMKkhFf4EIgedu4i0IvUFdcPW+qJUPXbquAsToguHby51JpBSINKSCNJIhiekCXpCST3egsPwTZgilP
PbhkgY9TKPfp3d3XQmWWkyAMqtVbpKf4fSYr/ya9eWfLvHGa6whEVKlBd2JY7bhtrTIN0hTmh6N5eJAy
IpEnoMi2sF7hjY9pqqCdOydYyjFfRApkvLIBG+mspYI0Rx3r2EInnucP/IsDtOYVN6KQpaVbhFhj6fwy
dyRF3JYaac1czqGNJ1KMx7mBOjaf+rRAP5SirhDTJ1qtgPZ/8XIq2eSJrb23oUjIVe0d3ubCxiVCLqXZ
oWHap3SisppyLq54rNII1YJvFCr42HJJpUet3kJhJyiNPQgsP9Kiy6yLYf9W7TLSJfceQqlaGaEiH611
NvtT+fnHhEKpljSbgpjWGuYJjah1//RZS3drnIqJfSG9wto9IeOy5yVV5nIeI7VIW7qVnOhnHILuSr+w
euzodMgxrTvReJjuEb1dNGCcs+rJr+LoLmAvHJj337AODhe1LsXs0iwS0p191XXUtyZ9Jr9dXk0DYC4M
Nl6ZQZiwG52qTE2MBaKnTXxIL8ANmKwYglX0eJEyS82Vh/r8RAvsRTxT7ufi1HB5tR9lbW8a0msiR0iR
kFjlDT/AgbsT28tuFab3dIHbbD+uWWG7L2o7ae7OzIIoexWmRcga600YnTEjcJ8yfUKXn8pqcMBOv/1m
qHM2Wxrulnp97xPCwO/zIO0lAt5YZHMmAsVYRPTdFlbYWIWoIVIuIyvKfTvq9/TwOFJukBOxX3NnLnBl
6Bzzk4EYYOSW6hHl7j75J6QQfC4BPQFirbMGfYUTD1dgKG8ENgBX/Nk0v+FiuyN+fru5k9QiQ+nsAVja
jHQArrdzy3564qxDnYpM7zHlEQ6zXemnXGBV1QlPSyCOttIaJ3nkNpQ7wFPuuiNEY42HHPd9YwTFe6Uy
OVXmDb/TL0+XXkPax0GH9JcP7rhkV9dOe+92HBiu7k2Lz7FK2v7RWBIAnlBYka4gtINKOMdphkyNGYmM
1oVtmQsdNs8mEURoXw167hRcM8hI21NHTLtX1Hgo9J4Z+M9Q8+ukXx93T+ZHnvbaiBWSspNT9giVSHH+
gwboVyO6WYUoW4GJn2hiBHQ1E3ALGhdAR9libvJDKoBvo2xgL2cEvh5fQEsl4ZSW5Nc8mFTKzeEhZu+Q
MPBkYIjbaajP0ab/vEnQIfTFxtQ6UtKm2wBf+pR1mWm73h5w5PPsGDMyfhpJjVcKcc4w98LVOddQt7LP
JZjOGxci7LV52miXDmR9St5dxQoO4tsa4DfEYWNOrE+0z3Zz8405mkojL44BE4Y0E4u6MNybrVdIzupu
l6kaSTsLc86OhIq+0NpFm43yOFMmNRP3XmABPZOuABW5pfuSqP1DgWFJVJmC8b1xnEEssubSbNNtbEpV
DOswb00KtTLUj0i6nQalaI1FaotqIXda7FMuanELhbdCO0+dYd9JlRZqMjnZYToBKTev7LQpHADYXrV7
UphTx74BZFBsCksI0wUQFf5PJ/x5+8xNB3Jb6iUhZ1f6fqvTuBNem6PDVnPL3vW/lrndybzt4ixqBt22
MsM3J1rwnNQcFBPJsI8OkEnF+/iXxsHuqmLquy2Ggnqf5xZ6cLbeS3WcuyehnjmL6KLtA+R2xpnWu2vG
pzQlxSN5rr9vh8UVF/Gce3YRyws2nZVYmpN7tUvFirpLVl7zvVVOJFELa6XPOkru5DU7DoZD30fIFN55
4j+InLkKimOlXptZXUc6GXDmU4q95xlX5vJ1USzL48C2TMxpAVSvBO1Vr+emV8ptS6AgyvvUjv4kWnr+
ZWOY1ku6c1pG2jcHHoYbnEpHe4pTb2ZlFTuMvTCHoQDm8GK89e5V4pWIYrwStqbzcdAx763tYXANP6PW
WDzCMTxKJgRtRYqbElS28yD9I+kxpwh8Zv3S20GWu9ahWjVQo1YYlK6zvROstFT3bltNpA15XvlTrKmc
o2fPDlIBapGKtedfxI9O/0OMErzl4kck68E2Kxv04WS1fKOonRrqwLhx0eROrRTCzSnDTGWpj2BI09ad
TqqpDKS7qxcwG6kIf6R+ajM6QIKiab3GLRg2ybscyYtBjJhenWcQua1GLoerpVCDMmYcl6mfwVGPnG5X
o1M/SNpmMvoRzHFBYO+3/60MWmX2a1Xnn7CQzQY5mXmfY4tOPGnm3azTeEKqjJLoTvQqK72uaivfOu9h
eff9FDBMpMKSP9qIBp3B1HRp5bRL5veBXqGg1DYzWMtFAH1MN6nFSrVITfRe9/8Ch67aF0ojUrku1xoU
hso2kelEHjCrh3Y6ffrS0i2nL4KayGfAtCADnEPa3g9LmDZEay8uaY/3uzlud0/3P2rX76CTHXLVOQSk
hpdWVkJKqo9n4m8r+FDNmEagyrMCvRkHcjBUiSwtxq7CswCjyRYiIBNiT9MYEQcS5hPCD1B4GLgDUC/h
AaArJTuUD0LlAiMDJNE0nYlEXPDlBmtcQigQgZo6qSpeGONDhu44IAob9DkW5QcspGd7goikAMSWdv00
o4Ws6nvw9Ut5sV2MGEWWXaIOm3y731saZtWWRasuXyPVaX9g6iiTjwAHw7dHOROUlu0hcdQg+Rhmz9pa
2Mm3ohOJVGcHm3UY+wvzEe+qV6VXsLCkcRCr0jwWDrL3ucvVNerkr2vix8yz3/flmEL+BcS90aPwxxds
pJHUphjyS/jHaUUglOWVxpscNbkrVIx0ZrTc1Hsia4sRDqVxHBAa12fUvxrBqglhQVP/nolcc9fmMO2p
69xrHd1+U1bgcmQRM88CZ+S4Bv6n/E+ZhqYd7nk9S4EmOj9eWAn2LfjTxB3Qw+DYEhY2CP/gX6ez1Hlb
gqB70Cm5uUz/1xqlmD0U0frMt4YjqjkD/+VmIQzh9sYntBnvSpeDfKPOZfcVF/EMqsDzgqWQfdvxtPfV
E2byc8eU+dCUbZYp/WAkbBxWD8gkcZ/sT3yq2EqBsCn2Rx2rS9jJ8Gs4xPFMi2CClRGhGo1y6Krl1bEE
ZY8gsGwixBH+vZ+Oi2iH88J+z5Zeu1D9hpM7u3tvCe6Ctzw+GeMSS5RV6EKHFz7KtE4CTMjq1jnrmZlc
A8iHxmhprQtHAMaPRXQVgLut9tWkF5D0+qfC8rn+jhXcE2vmMAFTlCfaQ7exOLehFB6fILlw6Njjrbr8
SyfVFHV5umVKQdrE1jn50gKkdqH3uZxQHgTVpheBpxOflkXIpQCyj5CMs0wdg7vaV+e6j25csQiRmUts
l+u3bBlc1fNpCaHq226qMqK/T3ClfSAEe4hxN/J/uclHCXt9ZNsdxZcdcb85VENYeuesg/hT8Vm/a+LZ
ualfA7885KK0qvHnRawJTRS3/98vc7OfyZdHJ7A62HnuQatEsJbPqySjX/+2Q7lpo24oMniG8TyO/qFx
lOg6p+PFJrP3R8mOGTv1hjHXz5jZ7omG0Eminxu/3ByAfCdboGOB7CsCI0bJeEJEFQiny1IX93jHKl4n
cA6BermE9sILHjTE1SOoQiKXm+rEN5/Y9+mSyY7OE984NLBG4gk2JKJyfIQ/ZsKLf/KnhWghoWEWGF3y
IfwiXc/NhOIHv10lmuI5tilhf4Sa2Vu8VaGhIZrukwxRfITlqgGBep2YtiYkG7/q6FepKnSmkHjHQGc7
pN/L7bAMHBczmUEzQd9nKLyFYsiKF58o2u3tzIxIdAbT6EWmGM0paXRsW8bhrkS1NxrT/fDaoOSNLr9e
DdWuySzf7nT90ZnNNi3sWgieXPPooJEmc587Rlo8RYSJdaAuaLs5/q6cFwSqbAcb9wZ1xb7mFkyPRnyr
V4h/FIaD6d60pGRSugbJh1tFzODysmLzZiAWI7sJQ4wVxbJzTpUthqFuI/pctTgV30mq0x5dxu6n7bVc
PmvOgNC0IjPKUvTn3Q8RFS2ZiFQmsEhITqv6sAtbj6tEAQyPfIDD7XIz8SNB8OsXx/FQ0voVxa2NtfzZ
irLS8Kr+2sXShYuu9YpJXAxFtOcQicVwnwiE5QQ3pXvDobK40jFTpuuumjHBtnEf8HVnqQinxPfGKWHC
89LrNui0GMnKbNshgxDqE5vfoGvE9yBAO6ad3LchhUsM5rt/BfFZecrV4e9oAFBrkpXfskjHrbtj6tPM
5anvXWWfaYLZBLrLyAJzRB/xORH9d9G9WRLYEQSPSZamQp0BPpzd5u8tj0dywspiZPZGgES82tBX2fsD
qyj1QRagmE1zzc7NVnOX8Mykj0j/036Pb68R5Bxi9IrALpbabE7/P8WJfcv8xUBFipyTOHt+vq0ZsZ8f
dyrox94GlI6DmXHdtWQA1BEXOdM4Tc49q6Fff3NanlhaZ4DPFmWb6Py1ARUomza03TLLKhCVl6KXqnBj
+4cr5nHQEvJJkLAkd1eFKXVPEHxLeSPJt+AU3pEQhr1MA6EZgdAA81d6I/bH6fUq/8+DL6M3/4ETKZQI
aMPYezhmi5qO+s1vgIZCLaaYunPnEDciCi966AfB9gRNoPd7M0gZ8WiiShBLmdlKDwCqMlaiZUaCVieZ
BuF44iWiLLGMFSEMYMf6egoOU92QHHLqbu1jp7f6yBYkTNFy4yeesowQNG9AIJ02FBQ2wlaanmiSJv4U
a4635QxEhV1bsRYEbUDd2IVaTH0glmMEL+eg1hygd4WnhTO9NZevZWvpp2sZ2N6v2IxwCyw0rvIvrhY9
JTzpPPkXCQUeIuzyNyWGw0R3S/xSPD54dhkWQDHnrdjLzu9wbKu4umhzu+aLQRzPl8gDnL+fO1kxHRmW
gBRbQsxREdVbllFWOv+dD3XQHBimMdmptm2RmfNM5MeEsv9bUoorlD1FEyMVZk2d4glW5gZF5jIj29hh
uMspAXtKinBaPqw2m3JQ/IFf+LeEo6jgMzmhMYkG2+3ZHKWgAGVlAibATXFr8vEw4XmGc7CXV04oDb59
0IInvLUmuUkLXq71GTbBkJX+68xjD4PQbpjLSYyq1GiVsiBjMx/SQ5DctvtinDasC6gUjBlpCVW3gTSo
HEQcmJILXVkoTe+ECr+DU0Cmkzm5T+n5EhypMO/kM+AwcxvMMtDvfqAa+2ws6Tam+h/wLZ7hgFdUHdKP
jNtR4Rpcfu0CGJ/qQKGB57PeySP56bw3wypDCFtn4RwVGYJ6FXl3JdgAcyFOt0w+vHxJO7kHQKlobgDK
fyjtUJ0wq7R7a4diwv/VJPNDdesv8rJUwratiFaxJ0445io+U0hK1YcJvT+dy0sT4HN8ar+04WGwkL27
aBzSzkuFMXGPzZkmwCu4i4ChUjK/+5+p1nW1oED73QkDOgOixbp5RtS21QrmYg+TgWTIcgPDjsvT8peq
nxZOY6sgLcIxhxcc+Jy0aAh72BAoPy1QDK1gpXqw9/0WGEYIMUK+QJ1cuW+tTE+HFkQc5xyMlgt/1soI
rDcLz7aaCYAZI8smmarbhrx93jNjYVkEZmittgvWpR/Hnkv2A6N5mbIPTb6TDFRta86+jcWpxo1AguNd
9LBETnn+PB3LnuaaOp8nts+SmkJj/3dfomLsdqrWPV17tI03xzXUeQUdPTguWY+Ktg3C8NpkPByodqNj
n/cqFptqFJU8SOi75566qK1o3gAjczYgoUpuaSYDKo/dPWNBaURSBt233GAN6hN3TdOi/5ZFC5Z2weg2
M2tOoj+x0mq+EivEYwszKjUPBwbyELRxJ/ZZL1XcdFGBSaqx3+1sbgN4ApUVaRcnM2jVtmv3+uNaJJFc
EpZgMFk6KNt+cVRiZoZcTH5t9zB9xGLvFecJGwmkQl37ubXMaZPG1KahYP4B8CzltuqcOTChxeQ5zMql
WNg+ECUi70F4V2F7J+1cpdA4Y9LMlYPOOLUnLFeV99ye0Jdl8AW461Bxmh395JArezlJNGVN/gpFup8+
am/XZaYD/wiwUHnQa5P9t/RaymMOOfl/nBGQOjXmJltNOUBRfYzlnMN2odmhv5TiME9JsC5MeOirVym7
8hWgZOVy8R5r5iLKxMtJd5d7gUnq/8yZORuQXmu3Si9bM/1PK0YGV5ktpJLCAk5abH3vttt2TfX7DSNR
C0wku5yi1p2YeElNKQxBypoxobuqXfIwfdeHlraGri3yItHRtb1JikBL7EYE4fLQIUpUrGNuDnbiaHlK
7nFmwcF3ccHbOsOd+94Y3QvwzkMv4jlQA48S75T6S5UnitdQKoP0TbZfDsw3K1Q6jMrs8XfU3ikbQOZm
TBZndiJziFgdIL00J19ogNQdmkiMyt6gI8qczbaUxFJTyJlfRW8xT4n/GqG3H730lZJ8aD+wHIFYc81T
renedojvCncuLyGaCZ/DRbOv9QLnKeXpquTqSGbR3N851HeYvqhMFVjp2dev+x8hzCCZUZLVkfo5vLSC
IttGw1vGjNipM0YRmn3XuIhu/WxzihdwTmo6fUmuLjbROX10cMGwh0OQ75CM48gQJ5vwRbukx+Dd21RM
/0e6U7Yl3qIlLd4IC6CopM3iT8ldx/BeaFEMF+tePj+zvcWx0IKlEZoma/bS630EvxyTnMk9I25YAfJG
QykEW+IdH8beqCAzoOnYshdob7UINyd9b2HPB/k/MZWwYGN6OvO6jBqaw+lLKgrnfA7HpDKVi60M2Rp1
gyH7P57EXwLS7sy/8Ir5w6gJoguU0AJgrod/cTvc7EgoMiZyjnBv7sp2wXXGCaq7TIv9En4PgXY6FSZu
qh1lv6XnBOdaNX8hz2IU1oJm9LzLwK4E25XoqezAxyXftrqdrDOfDvmDGUjDTqRi4VHbE1jRa5mPl7ET
usp5jP7ld+8r1c8xgGDV3uXMZTp7H2sKxqnCgUgDk4HR+jF9fHD2ayaSjOTKA7vkB8ss5gHML04YZyfS
Zgmy1mgyB/4YhhBjGS8pqLwCOA3w8V8uhVYorTaHoYwyZqauIJQ7kszn0CnByYyO5MH46zYk6OUy60D1
F7HQh4C8+vwCVIkL0c1LpxSUYEMMbCgvp8O2HZruce15hkidmWlU+z+43Bqd7FDWxnDBaSxaBX2kTlJd
KeyZFcGf+60xuInGEdqkFfg3kLk2wJHbVCELBvgchgZ9ty2NkyVrglw7rSTu6NKcrQpnfNSuVDWzVSnY
B0W1G6gJ4wttsCifBF+l9iADf7tOj5n+aOAzojlMQxBPmP96xFJdexKNC7ufbet16Qw+jXHfO3OgiA9L
lECa+vv3ZddVZAHkQ+A3g/iYPQ8McRCeDb7oH8nDCy2KaqG//SDyXWfwI6BTJLmp6qkoThdafMDjW09G
Q0iLZW8q0GAZmsblw3xSZHRtM7gXgfnUU+EHuTDxtKYsZohxgyGSWrZD9c9FtoCcWIbBapRDQkji5P+S
DsypZOxS7d0M3csx07kYv2Yx6QS4AA8Iva/ljsYnl6vgsY2hzActBg3JzQQRyT/hUIWr11ua7ep0upB/
VY9GpT1DymZedaDfFab70oLJs/DgXLXoaQfyjQVCp2ZhIE0dqqCvP2YkGm+p5SbfRfzfi8/EREYfVTFy
yRRkVm7HPm2/WvXJY7Ku7pcXOFCUoCUSoUvRv34T0ctWxSvH6XYB3+EwtWPsA0tMdNG7qyguI5zVEiAp
+4Qf54dLdAT5D/AMPrPHfFrIfUtwQ7IkWmVHPkGIBMH7/HikHRmgM3t3vUzLlVG4H5zKLHnp6tCQvi/v
BdYSDWJI5EJ3K2v7V8tvh1OwR4fD3GaTGIB3jyJdvljB839++zRaulrcxzN4OugnKPKutoCr1nrBPlEL
Je+atbjGgYOpNz4X5agEWrNHnZi8g5a8W3Qv6s7PRQgpFZ/AdfUlXPRsK9zGWeJ48c7zRgMMsvmfiLey
+oBP7yPE05E5zHBhTIL8jJ86XBqsLVYLTHvGjfMNKfXs56g6IwiJSynirrZJFz+MK6VFfcRWBkf1rcz7
uL+HDyiB0DoR/ppU7EB6wG1AqOoTbWy4P/T6ajyKfdKX9Nm8GB+35rbJQ7TAamIzNHvMYwgtbLN7d6mf
Hk+Tqwq3Cc2ZGWKw//aIoo2wYrSwDpXOtKufBwQwQ8NP0DTWUvgNvEHSEQixWrk0j17zpygMR7jS9DgZ
KZsnLkO4LpgAKc7hwtdRt/sDGTFjV4YLuA+Z5BkRjWbs6Pu3TyMt/s7zjGJ0l5Vae2zzV7Z6jmqm4WfM
fWYaQPY5CBTspWY/KP55DgAG5auDGP3dp4TOwC9M0D5voG7FI/R4P+JVWrWrXfkhq/E8N3z+ZoMhOOKP
R7nhW2lcOg6mhJFiRnYj8RhZ3/BlZjPv50/B59IeNURWyLQeP48wM0b+pOVlorPAyd3DofM6RKXuMuzh
a+aWinMHI3EnWzJIabA3BircS9S4X6Owz/LuNMY64x28A37GIqlWw1XtnGL3XIN6Fn7L3LyA1Bq8KLAg
G1LefaKDgPIOvW/rFiboixu7k6urPlhJ5hpKaYj71qcuX8S9ls1wSYOj4FyUpBlSVDBmUcaxQLbtZE4s
agL6yc5hG7vKqiw2kHvs/7hEL4cMoxzTq09zsqQdKEBkedhaJIPZVtcQ5bQ/TVxH336DPTsOAnCzoyaQ
8UzLmutbzsYwnVlytAeaeSfOas0LGO1YzTqo8FtKdsijhIQQaNTCwBIc/gR/MiVJ7GVPQJeGW7uXUJMr
ZSbYoTPRTGzja58oen2J1xzWV/MA0ACHzq+TZ1lJts/7NimmBGzHPEJku8EBcuvGmbIYjKBU0npmOUG+
6XNg9cRJG17VwHKfO8gAa09U6x97whIoI7lMpVH3pqEaeC5UwjwEMPg/M8SJ/crYzaYfdxfd/K1JQC3x
8+rR9KbFr8arbQT8ibpYqFnZUbiW8hJ/RwPh9+p/mQIlsl8BSrtdNZA4zKp5ganYLYfqfK5Y7+3jxn7Q
bMCxjNeBLAOcAaLAkTs1vQnpBLxZ7O0C8gKqpjkej/1rwwAgr2IrmHzh2jQtuKtYBXPUNZOp0wBCnjj9
nnZ1F17WldRe2OHCLM1Q0mE5RgWV1vhO+Ab+SW2hLGW4hPhOUDRRhf8WsxR5XPZXMSc0CVFSNzkKLuAE
Zt8lBOtCzk/XDt1QaACGs7d6YjpYzW6Rxi1aodVmjx2nH+Vv+3zGpmZ+KPj7+GVnprJDUNtCK0f/pvNG
pZGaca3u50o/i6klFP+RDlDAfrBHGFI/I+pe6Hmzu1LByNubMn8/s7qVPsk8xvuYA4B+1oQmd61iv0Xu
A2ajjilPGyMA9NkCzfce6A0OqFCEfL4Tmt/SxOn4Ck0+SqsR4/u3eJ8R8fN4KxVwOMxHeEfEYG+b/VJj
WoGU+gY+OzZAb80+tPECVTJfYdrrRl8EXJR+40dWVu0iGX9g5seJ64QhJtNvaZnQ3ikMDBe/y8PeD61z
FqK+axOcouN3kIcOQ24cOAibWX2GsY/ZyehtIcJcMIwuq+EHsVWPqH7by0OOZVJbB7ynWcoraDbXZZg8
PE/S9MhrEKWYD4DcjVnZFVgjmsMjptiIXAEexqLXgedBTI4Xvz47QV3kTlGzJoymbfM5GCLlnDG7Gxev
b4q/tw1mQSfxVRc/+OmUipRBN7IDu49XeTQwC3zdRdndu0zsYfgn/SKegBrajJBQ1wbZl45wpsXZqaVJ
NqkgVJeU5ai2PApNkRBxO8KYE4yOucTBdv4IeIoX15JyirgYrLUGg5/cj7cp1smoz2dKjJso5EVDyPXt
eWw9i8T7PvGk3cb61ggdI6daernSavCC1BeTTJEcbV9gpLkNvCFCx0fn7/n8/VDVzPraGp6YUlAx8g0T
GdPkItVqfYYpM5Oa4dNff3mnIiL6NYIKWm6BzAjS5ohpakpI5dbMt+lIgDUet2/dQ1FwQ3sUnC2Az7d8
o6bIAYeov0OGwHHcBrd4vwRrEjXQe12wUV4F9PVQ2WiGthznfXSCk+XiaolXxWc85cXbSY7he3WzuUNC
1Kh4lwerDSjgbx9IJE8GQUfYnnoHt5BBSc9ZR63gNSWQ/+D8P+PdRO6BO19cIzX5aytCnAXPjGPXu/6o
s85L2hdql/IUgPt/Rnktdh7YuzkEIXTuw8DVSobn/oqR0PJanTRnBwi80jp0aBs5KnaIZemnHEDzdGVe
kUCfo4xjPzj316ztkLnHbL3JaW7tZno4z8GaGFaMdqV0bh52czP1Y7amvVyJ4Jo3KORPUhHIIRQpv/9d
KRNPJLReU3MNaS/f4RkJ1u/LjwMAPIgdvB+8do7rSzKS111hopWeuBYIdYjt1rEtJGRjP1bOqrPF0kAc
jzlhiyp6B9jS3d8idM295sCr5S7bfYFZL2A8lkQmLSmCow1lPOoe60kBQF+54muYUfA1gWZtjgGNcIko
LRUDVwsO4mKX7myMD3+dEnMv5vnaemulXZhz8uRctDQ78r6ak0L4HCjBJV2Vn/fuhRGOi63RJnafkHEg
gQ0enVsz7Y1UGBw3QkCAGM2PiwLRcoP6czTTG6yEmVVhRN43qeNJTSRX6hjpx0BExEcf4vKxkrSG/Q6t
wsZbmEwt/2vONapQDVYFz5r6TwbBFkwk/OH+qcgMegI3DIB3KsKErE+Lo8p8UGf8XisPrPXIDqnz5ugj
pnh/NjhCxsHNymW062qaxtj2YWadEU31EldxCB88p+tz06b5mVpOdvxqSWY/KPhBs5Uwg6o5Vq9Yje5F
1B00AczZ3AasudY/c7K7/y3crOFvOEN8h2yqFnZXk77N/cJIOO35IG9AhAwJ3XZ1RVC6/+AJsTSsR51S
DSfae6XfCdJM6WXgIAo1b9EmQ+ReinFdUcPRC3GsphJxc8mNvRHg/k/JLPl8YDzYSsc3yl4C+/9yRcBo
Kq62X7ZzcoPmsmgzMXM6ChM3TQZRWc+gj9DPHWKeiYIiNp/kehc4/HSwO/Fb7PM05MXZv1P2NwyJyJy3
1C8nRAcDFcqcmXLR7UzYxi87KW2/dvKz+5DtTKZFZjyJ3xbtwygQGG71ER5+dVMiD1tPhNaRgzQK53V+
697u5zLZyB3UBdd5EJgquZ1u2YGAskmImvRoBaW5oqBe8oSJpke2/1eYsavtf3oRK3KGS/hpcWx0yvwW
96gHPieutKjDJE7Wg10JR19sKhr87XyplD48BIu1SlyEAJnkQNdn+UqW6XbH+6sx3tNsJyGcwfExXwGE
3nE+VvzNTLMPTjalcyQZvIzD/+rhBtFJ4EwctaBEwYRc8t48e4zWeTmSqCvRtBkOfvm973iXbX+SAJC/
oYpKEnx9KWT1i3IjP2kyc0aM9ujLVkSQX67dXEy1zD6O6OFHvc2ZRN6/KLldS6yMzdSpeYCiF5UAqCqN
o1q0HQ/IxPiw38HGVxgg2x2M5B+X2TWJ+yJZTr/SXmmDxqDQjN8efqAZZlMSy1JtW0Ms+I7TmoszMUNb
bhCmeeb+ICqFqKG4sXtoLxFFdt0A/4FkTrRlrz7ubh3OBUkypB3oYPdTqPhxjnd4o/5MBp9m9/Ccw5Jn
dIvEt0v/gvOfAV8t4EWzlImzs6Z07OSaFf/nkRWPpw7HNzreO5oTZY7i6BeN7H75cnUQt+Vv/im1KfVY
lmrh6xVA0vQBwNPWJ36Mfrz8PqYfZArLj6o9Tc395yyzwOmhzaGY14Rhx9lBZFM+q+Ly/gXsMQEbEE0O
1bCRUZK1j++Dgx1I117uEYEelM9wXgYI1caN680qvk8cbpts2Aq5o3oGjKJquyWt/h42MHaRd7AqcCuT
wqAA2pkJWsbOUfFQv6Yaoz02kFVJfReLgsEOmcVJ61re4tF0LPfTaNHYeDD2a8YNq71M5bFnnvp3exxn
+rdZn86TllJFGR3uAfX3or0kNCQioFdZVKC1j8ed6z4zT4X80f0zpjcHpSx933DZPTiy51U0MJIcHXig
Av4jRpM3bNrcNr2OpwYQUIrdAzjEy7eej5C/yhxLfypEW9rJSw4eK7qyZ+RGv3njeFtbL9dJk5ovRvfI
AtIsTo6Y9y2aAMrYzKsr8MIT+Eo6kwLVrQPt+iQU5OOTXBhGHBEHod3kuJkYS7CALkxYUTRvX3db6r8G
BBLjwP0aztS+WCwh/sYCjl78rPkIYoqPqFJeq2ko5xJc1e+pOn66NeQhT+wq0fFAMBXl5/PUgaLOd9e0
5n7EiPCFlwakEia3cUvh2KkD1pvP80itdFH4ipUU8D3TfhKSsGtgSZcDQYaq+qjyBKLS9dHxRJq8okuy
KOOIurd+o/fgtEo9lAfeO1dUZhZCO3W43WxMvd6PqaRl7IrCzZL+tCBFTl+IAxbd0rIbHTCb0EdaTHZ2
U+mnuZmThf3l/rY9hZmwcCukPUDZsNofS2lMds11dhKLqNreOkVgbutBVUcwRfYdT905Mpe+PbSXOJ/A
val/PGTHwTM3KlBLIk09sbGybVNj/EWNfiSlzxLJB7MWxQ8lRSrNOPlHkFINN8lCEKA6yII/zNP1DMfg
Oo/X00598Ai//p+yPaPGsL4mc6qsrI3WeGpmq0iVv/5YekVBhQpurA+HTMO6VEXYroKKSZs8dNTGEyjq
iyQdp8ObbHpGbfRwfatl2ufRoV3JzHkdnhrTY0eBv4IIxb/Btu7SvKZ/Qq/unSTpvWyV0NqW9mc4j6lg
WmU0RTvEAGvM3u2GQYmqkztJNl5U8O2fZkg3HrxD4kXisEgoXVckaizn6YGEghfN+7iWmcuc+NhHZ+cp
WCnC326QUXI6TCmCdkAZ5NnPVu9Snvi+5pNsE49izA80WDNllVzsLK30su+OLIG9h1Nw7DqhnAcVcQIO
dG+LsTsgWRNYmKIZcFX0B/KQGhuUP7kbhJ0keMtJcETipMj8XwQHs1fG5pZo3t1hZJdA2fpTjWyl+LXR
Ey2ExWBgcrC3fLJCgWgB5/mymkjIt1az1nf7ysha15Otlp35T2ZBQjZoyLSgY0B+qhzkaQ4dty5kjeGl
+VzurguokRb7z6xK2kzNjpTv4XhlVDm2ZMRvkRJ2c6cuZaIZU97bRdY8xz/uzYQ8lP8zpl4nKAXEP6c1
gZn8U+BOLoSq6Nb9+k1FV9GpCHoWHtKLEHiUP55lYppetIpUs0ZrDBBlPEerIh/jn1X2GoKx0kWXaj84
cA/ZmvnvdYrBONrHSkm7mwbMlQABGW1g9GgP+3OWbg2lAJBNrcSzL/wb7SjM6Sd9P/Fbydd+dgW77kWv
ItEQEwaJZ/NirLqsxyWuA8hDczKzioOd1K9JtWJG2eFSUtd4o34kXpZU/9UZNEJlOC/dzVh3o8a1BwVo
J9RqX8PYmu+uZ7vGEh7N4b76hA/o54b4Ww5KFNsfgddMEMupjLJOE8nyDOlmVCqSj/VCxJt0JWyRIK0a
g+N0LHDCmh4zuwMOCRp/WtMLwciv5VGI/P+aSls6nG3kFRvGbwaMpbaxo3TUWozLjeLtZTdHEU7yuTYj
dIS/zaMA6FgIHhd2UQkMrdr6rbfAsU0if0s65lKmj49wOsDUgexvoVkOo0eORn6aTHZ5QutJznb/JNlN
t0vYECH2vIpEMWHvf2DOslrdxQ0QuQpjBICqG1CBgRQBa0krPVyKEvnvDmPNolPy9WWT24Vv0Ye47fvP
wbkeUEiJfKO8ywjRw6I30BUNfULVqa1WiHPg+p6lSI9Oyk0n8WSwGIAEJcR28tA+RvZfKkti5s3mMKxp
dl+ZNM/HCLZlTmIypYFOvPTRIvk+P5SA1aVM/Ikcpw8fRkEDvcWTVT3bCgPZtUKnfNiM6jbSv2onN1Aa
C8TlyACwrU0RnyNZBqhSPHU4yC1HaKDCA41lFJHz8IbdS8/DmQxIufO6cQp8HwFbBy2bnTZCvKTN8X61
0v4N8PZG39f2OM1tXbyb5s6we3JDKNnz+1iwToEji3hXE9uPhoTxjWv1tEdzySrlve/IWlCWqvYNi2Gk
nLikJ6lF9mQD8DTPsZ1r7w9TLqargpuDnCqIZmwE5J5kDdmS9VxjgXnJTMJwvGHe8HHjbaP7IKhdjjjG
pQXiF30fMGsADLHrrlrmZB6aQcSgijZk+gRsY78fThW+lZ+Prcce7HkTMe6tWI2uOzRToXpOSYiHU4CD
cHXBZ50UHSFgOVdCswEey4tTt5LvH5i1Zw+Gl/5t5n7Ys3bzONyw2qzgRP1IhqMEnP7veduGu7IXdtll
qLgsR3PpcyIvFV9RkeWQB3e3ZadFjQUNGmApe4PdNQmyYUr8qp86+pCr/VzVH2G9fPB3X0SwrEQK+nYp
mRYJUespWMeG392FcRPqstMAsfzNlp/heBkKYKzWdY1GpRmgsGXxOWj0aO/XAextCH/5OVIKAxr+jB/8
HLsHOXebDEatN0KrVzPEefR5uORyN0V9gh+h0Pwgmf6Tj14gIcpVQKtGe/AXZmVOVB+1hSro9KwcxF79
0cuwJGvnzRk2GMhTyoi55qm9ROQdMunD/62xxlOn/GVn52yOPKsYSnsZpk55pmQtVi3adMqTCLA49DEs
mqHgo9SuhsoV+FbSv/h4V8uOTCoPFl5dVlY1qpgw7jIlzwq2RByBihqAH7r5YRvpIFZCTE0ZkdLCw9xY
rA2V2cNCHlqHPomirpX+5TXMVchxGN46a/QZmt0k5tIw+9S335SiwEdo+lv9S0NBN2bPC8XVQOjxA/3s
FM6ThSNf/lzgEWYp8OyJm8s2tnyzAQXVObGNs6F10CAB+keI/vkTjGr9kvFRHziU6mFaXk3ob73bcm9G
JM4bBfPsLMHlLaUx8oROh/d6wBS3cVzpJ/QIDyffOx2vZvcAUPMcG+pk1rwmdeaLwiVmxZx1JIMI5DOj
0amf0ipjk0H8Du9xOIIDLV2eQ6xK3Qa/h1oqkPSdYI6UJEfSFhQ/7J5PuQj9UoLWANItnlAOdSQqbx1X
byJpS6QtY7xO/pREceruc3OKNv5tWExBH9hqFxkrgrPFAyHYzKJ6cGmvKjRvO6ANajM7auTvGadMwPeN
T+c5RnTx9LtzokXMa471rk3lhn0PkZAaU44WlQTWjt/W71H5ebZhGsQMoHoG7T6oJwSz8fc7joZ3qgzZ
K+tgcFp72jno9S2GG8h/aysXbTLBy6wTRE86QjJdprcxXVAqItVEnU4RXKXYOhyLtNdrZm3VZ30dKoAp
bztP1yq1qBxv6JoZcBK90ghEcW2hR7x73AKFSI/JEfqhZo0bGCUxVZ5q1LJnDSypKLYwFvlVgFwQPyaA
P3KxdG/iNH9lkoYFayEpYA+qQr9bajeoZF55INIHH0TAOi3Y5Jx6GgtehRlbQJMZvsRhOk+s2QiSZZrj
8g/pYQrHZjVZp9VzDGXH117Jj4H2zxxl8tII+a/Fq2KUngi+fYip4YVtMevaun//bwKFumWkLe9nvntA
0Xe6r5DxewCpt+T9p8Zq3tdnxQX7DbX3XqWWjyiePGlHyF3GAzKOnHC81zQyGlL0t3IAY1umAIELVGSK
x2pgttTunnGN2L47uSqozB51mv9fc7H/gANYaBL4la79xNU94djJUEzw0ZlHVJZ9Z6mYwbLF0MP8Ffmh
wTUAhh8TN27mHNR87TJYs3ix3Wl4NHdMIXzQhCKYtUd8KM2jtfLouuqacCU1ECUmiSjZ/Y/29Hk6He77
1UOJjS6vm/uRFnTj8ZxrbTbjvZ5rqzKzqOgsfwu6v9itOF0qnXidzDKFpZC0lTFCECxyrJS9MgX/KfJO
pq4H2z7e8unejE1lXp6gzxAB2hWSikRsxMYBu2zIPh4NkYUKLP2JCtuiu/UqQP/sLbJUHPfa4uyVP8O+
7iHyft4RzaapVtteLmJyo8OPHtQNQcQdwsWDnx4go5+WPKsUYTD9yjFg/aZ0OM1AVj5WrQi3hL2wCN0Q
nM+YZBCVJDGk0dg598+Y3HQVD+9R2w+bXSH5buPO+9GAywToNnkOATan5/bidCYbTSfOpYwfPFC0QNsr
R6OVJlAv9FfYNbr8x4kouRjQofjb6FRCfOV/s8eAtrzpjCTq14/9b23XwOJ7riwHOTgzB1FF+JxQs7V3
PSMYO9vwJJdwBJQoVKTxh4bS5ukvmQHOrQS6Eh+jVKOlg22T1HykrMR48y65EASBFYY0NFS8+IMjQgUB
HyTQ7aJE5qsi6xyonHprDjDesKJcj6lg6HtCoRoRZnNGogoCG3ZD1pF1vvdQICo4h/OsJftX2+HlOWTm
aOeR8CImeA9I9zMaRuTvEIEHQO+/L5UIig8ZyX8aZjPl4MWmJV4MEnffZwB0906NLtG8hJoPjKKFJV5J
o8N6wunRyEXU3jdLcRoE/Cf5KPxkk4cWWpch/5YOkRWrDGcxYvruVWOFS/fwQHf+B8gkItsIGgPQyNHm
p4WIIirx6yW4KU2YHf6ZOfip5VyTbo5s1FijSfy6mHdpLHAmjffct3V8sD6nIWzKh0V38+W/29Cva91D
+ettVNiRcXhDYXcqPcMe+tU73coV6T5r8Yr6GQzZx/ra7l2soX2Lr8uqhh/m+0ocPwTCgdTM0Y/Aff5b
fqHgy0/zHFYJFiJbKQCVI/UZrxd44PggWdpytXUyxyEcAQP+qRin+k98AKVyKx6FFSgK5R4rJ5jbKpve
bqryPLZk/f2XjEqNXAg4c8zUv2kqGrWIOJ1Yek5087r8bTMp/BC6pyHSWjTCTJKN4ov1ur+RcStF3404
0IbhGtSXZiPUYtbXd69PJXzmL45PI9rUKXtG774DJUFavDQwmQsmCZJmR6SvWkSOfXkwL9zhyfuOkFtQ
GGWUOY4fiH4/xQB53l65RHTwltrIFlDVzyqzH0/724CNvs4TfWGiQO6QYM1BACxJoC/XRPWrlGUwUVUf
sPZJ1JRcqbsn6Mw4MWhi76LoLunzdrtMKS5+OigZ5OltPAJIZK+H5q8kHtufy7OHMUf0yMMjZah68n3X
ueZKi4AGRoBN0L30nzRFwdNhUg7bAKncig6UWPgFn9dtP5k0cWXoAzv+CZW9xAw8lfSzbK2ERS284mVK
t4xvN54AKXic87yTQfRBm7sPSSAKAPWPxk2Tf4cDXa6bGGm7UxNtpCyOuBi9RdZedruTioNrZ01YCy+o
Gs5k0t7ArR+e2v3HLlLgzavliyc84nQHAGOKXMjglVl1cak7iYKop5k03uR5F4E7RVnpAVvpxQbGfdQZ
z1pqO792Uk6Nq72NAArVn+86ufAx/7b+BaxR940wKuq3WsaJKWD5XI0nJPe3qf/BNHoWkxhYJnpeQg3s
3ZX1YkvnJFszcSgmXE/c1UoLUnYFtUUSssEiFAPtDBY8WpSU9mtRoBPAegxEoWD7Ywq0fi9fqJS4zxEj
+h9sbFu3qiCU8GC35dnfbVD3Q8aYgCp+jlhVyvZwTdcvmb/ZVnN1yfnHkKX1x/Uj1ZBH6sH90OIAsaDu
flU3CyXRViLUvpAgSKE0WsLpg87zgcAhk71F3aFnEWyuL9yMtBmmm9+hr41EA7deSfGOulIkkBPAauhG
BOOzjqTs8k8a/G/WcQU1fXCXCqlhNY+QkpTyhvyNvkK6eDsn1ReextGKeG+KLirg/BxHI8ObFh+28RDF
eoMbQUqTmGKMSj6yvI/5FfBwabQDQklfQSL4bQgB2PZaEjYaLnxx3M6WWqGO8EVnw0vyROXMRV9UPq+t
3BMeVqJYsFvJPDKbUr/OyGpKgL/Mg0PEPly/tsKYX4Ahiq6nBVP9wMQ6S48xuSSRiVYyPcw4g/Q7Inaj
6cbP5HJmti7Kbc1nkipVvWT9MjG4c1I0+CJcJVWaRtF34PVxgxGZBo/O2Asv9XqUipiMm8AXrgSY2WB0
o+r4EJlBm6NaQ3nU62TZPggMRIZULOSfuUSt2TEeciJKvduyY51mpuBf+zad9h0hW1JZO7dEyscZRTZ+
7koTIgURxgQtR4EpD5EfVuHhdYodRjp4qWE85EE13o37InbP0IIU0q/PfNe5jNlPyC0GkHgTTlsO+5we
fzd19LnTjXQWdeKy2Z1Ragg9TFJn3htOmkBQVtMsi1a9woB5kqxlBgosMtLrcOdOhXYRu5wIu2rl6uw/
0nBxOin01LRJcv79Ho7QFDfgSz2+zC4bq+MCdhDWLO9C0Zv5pTI57bez8PRH6YPn1fHIUERHTsHGYj2v
hqoFbe6jol84aLpc9hAOlCEzFZ8hReUPFWp2i87SjYE4NvpSqJcfQ3AkTuN/1aHzA7OJdsyZ5FduycPi
7F8gX1xKUWO7on+4k277CqI+pUdzTKzipV5xvMx0MvdbbPWndkO+aSwgPc/wLV2eIKTN+ecPhWeL1dtx
+725AgHLtSjsTsDg8vrXUjU7kyG/6OCowA/gLpDKU/+L/o3+XhsjIQVG9Rz9U0A6+gLAiveHrteNJZ0T
++tsgA7KHIA4xC1PyjE126b6Qca3XjvtrKnEA5XAQqAfz+jeJkg0RSD60eoN0JHvJ+QuAY3hcWE/b+JL
lloTqc9mWm1fPK8WcoSgTmiGLoSA0tBFTO+mK2q56YhnOJYExXyJAISTtFdlkpsPo4TSVOMS5BLW8L0S
l2deq9xnX3u9Evo/Pw1nVoqwdB9cf3g5Z461YOrjlXx0n2NefOB5axe5KPzLkg4XX20IgcH1+PThtqJt
yc2UtOYyqefOQkV6y7k7ydegM5nYEaiFQ8RhE0k/nEP9QzJlP6mNu9lP2pnl+2ZQUxeeZVihoviF/NOA
5CfHTawcC8h46kfq/g7UkfigkXj9YULrIX6C4SjB98U9hsb9cI/MmiMuQwkMLHVnN36h5Lvnp5kGpeZ9
X/wlLiFOLCdtL7CXzi283+L+vJounGxi1oMwYF3x+GoN+MbXxCw0j9qY7HcIzPHpjlYad14fhC/GPM1M
nItPUG5a5mdILExLdeST3vTV3YuWtz++Rnz4hG4V3H3NQalYLnc7jb4pX38TJ6hpJmTqFpE83scGmVTq
RuD4pNdAgexK8xJWoQX9qUyBD06tFVKsWreRKuBkW/68Hwqwodg393G8CrUQaXsDLZwfsPX9nIRXszcw
31HlYPWVKHQbpGiGr8yuhZYIfCPDM/KgUxtrGnBWBi9f5sfchXELCP4Pr5Q1gtguc+dUEcna2RHP4mL8
Ja1hzwMpPC945gcTwHJ6zeFv5ea3JbPEEmdjAMA+jDmWTOHK3GNZcrXLPU3F7+cSu4i0r4MG3whZag4g
dmusdTpPLay2nuX8lM1wslqmhkEMzwdNxvd7mM3R+1QGs3htrukiBp5QXh7b1XJuaqjbU8GwyZCinhAR
m8KuqvGMaS5NIyDtsXMykjjDsxoW1g7VgUrYDCUjkyrm/fHH22GlLLfwh0yBTAckgCvZzqO/6icvWD6y
3lXlMbdMqFNzgMEajlW7bQDjawcPtND/j0zArTEGpre4/7BQjvq259b+x8Hx1B5MFmYxtmJVb8aebTJ2
GRo7dmgxk/PPJzkfD35DTtoWEfsL+UOiu5oTDCjWst7oWc4mtMzmo0pGpWfHc3qMc6JNcRuOXD3TAPER
+5gPTVZBG6OggxOgeBYcu3qOynOy5fdre/0+VWULvDhOQBtz9jxPiRHh3a3CS9Pm9VA8J1Fr9qC51dzi
Srok1otwgkckGWPIz2UNsfrVd2w8xDA7jhsBTfIj2rbWl8tT5fAzvGJMD/zhjfIpSvNRn8/Ex5+/A2cs
sE9viIh5Zx+GpGEUFJiVU5/11PckvT7d1uRq1yqS6pGwn32SH18PuVXEt0vZpvmOX8SwkNuy1P4vHCCT
wXjH2iq2qyzeBd2s8EibTzlTcjlLod1cTdLnrRWt0bpem6MkagxjzdoPxsRWESBSlhXQbV7DhP3qg5H0
xW3lth0RiC3he6srZ0T/UECY1uC/9pZm3Ng1fgBzWO4LzzZi4W93TN4/dy+cgFMenyQ7v39mrNMNLrA3
Jp7WmJQfoH05ol3/wP5kZvdYwbGSwjlq3pG+fbPAqTi8OsCvCm5j4yPVuQpLYWlNVBs0TKr2KP/fwqVg
iW4DFjft+tRJeh9i4vupVVD583PdvYNZnitpGWPzWfh+0N72vEFrjumFP5WARcwNMH+M80deMmNXXSTO
5dKPMclI50rJHXLPhJWWxSBRQ8F9b6XTdOzgKGrNn3gjcHzWG3uvAFSfJXmTyaEGzjV6iZr/CT2vlM52
YMe0cx/CPCvLE4u2qVCBVYE1CB7lPDMK8rjXGkcC7PnNxj9MnXToe8dcLYZE9olUztfP3dIAzna8dlvD
zgYzWPFBrHwqxnUeOC08hxVw82+ivmav1i82e9iSV2s+aTJO6M68W1P/CY+jNHaCcTwlBdpZC1n6gAo2
PKX+NtN/wZmOULmCAKgS0pVhF3cWur186EMrA6r+Q7GY5hU1FFDScUWF1H8kHR/pn/Su4CaR4obdV/QB
NUhUEWGaNU3TmgjajMYfzORPtsq9ot44DUR8fG6nziXiIyxftP2O/VAmqBzd4bpp2bqL5TI0Z+/+lOh8
/KBtGOZ0KKim3nGJllsqn+uhILDWzPDB+Epfof2DHQSBc0uWPvspaA9QnSJs+lK3UwbaGBLC6HSI+ekE
7vpxamY7TBkAz0xx3j6PYZ0qVLy/9EpkAupde5y6tEzHkyx0HsCYwV7AiaNq48zNqeU5O4EsheHuHiNf
jeIWfbXHNQbCM2Va1AiNfoqhZMpGMe9y0W2Wu3M//5mS537P3LTAbtDlJbvCZF45D1LEmFeC/leWxi0a
KW+IRaI+S65KXJkBxEEge1ZDQC/QrDwVZ6pjPs92w5EKBs1jdzuXDkYXQ2VMMA21U34Qdm6Pthu4rzyJ
0O7GVo03laZ8NXx7yINgp4//Za/P3iKg2+N0DB2KcI4IEGfDsn5nLvYIR2DHGIJS70b7Yq4n34B5luAB
MGP3hUmciBwxkfOtygrUAHSZG9enBoEhzq/p6vPgAHXNPj9QZRJr11hA1mHkDkfC2r5IAYpPw2siQzr1
jxntBhXb3N7BuZV9duoz1LTNss7OIjVeZGShVnkwh5fq1d+6B/be/wd0zgRDnUltmbwA6qVlPg3xsEmY
oBJGEyPHYvvfZvy4hVsh6BKnudT8H/xzyijFUq3EHbniwKbfxPODfIWANTcv0z7j96KTnfBJWk3eaXp1
Fme7fvByFWJ91Yre/Ot9s5KmJJ7kEuYwF69QPSDt1BOK3kl/wsyPzaagtaWsC94ipVp3M0eEoj22Lygv
Bu8xrQjDSVtrDE6Dy09jKh5qb2FV6Kd9pfgtVPjlDkbTEJ/AtxcKbT9X8uwV9Vp3hBsvtg2JmAF2OpbH
4w6//24/7y9fizvxNkFzhXFa7sSegO8IzF7UxPLxb1MynOT56XHIuebABAZCTqK9sri5Dp9LJe0fWasp
Rd/8zU/iRKrUALyrKZA1dL3l3F724WgWz6z5WCJ0GycXsFwHoQHe5YD94Nwyw1VUXfM5kGejvLQT3SJG
197v7UeYAAx1rJHqRof316mDMauxP9lveZ1HdZP5PczXSmB0NrhH3l32P/E4dNHBc6Dxa2+8eQdF5jTz
qCB76N4QcvcThZzhS+WcqtRzl6ZM1u7n5NATCV3+cqy4maI0krcP/vjgCXuNoLKIPTeh2FCP/T5A87YR
RHy/0F2nZl33W+lcb9w9dd2KZ8XYcNdKIhaWO6dmzoHP40MVGBP4+k390J9X/uXSMNU9R15UWo7BcvoA
7jSR0ix0Cv/CjkW4Gu8lDMSibsKTIGOgPI2b4TnrzXcLRu7xJCSQ2aRXxXRftrZAawkw4+tCJo+0JVKh
17DCZ4jSyGLO5DjzZ3OiDYX6zqDFLtUrYO4QlNaVvxxss2srnVGCZsW7AKHn3wzr1rajSMAz3dtfxtpS
ajj9sc1Rztnp/L2l8RRGz+TWC/VAReR+6EoFgD+fwQZFV6E/nYZdeVIwdIarEkMz6SXapFar/UtcPzxk
XRv2kfonuOECismM2c3ks+hfB7qrJfxP8PlUkBwIZ+Xk2UgBnT8o3nDs5BLgG0GO8rlJzmIz6N5FqrNB
TaUtwSqoRNkJP1ykJ+gBkfwewjZ9JY1fyQwdvkrUFisIFcowvCSFTRNM6V3OUB/GoC8NY577VYnTK8fb
TUSj+4QKWgPyLmV1vJJXpvFiIFzAsiR5YHGoprnuZ+Uj3PJ2SGaaggp0tkg0OiDXDUew8gbdB2Foh68K
AQaRLn3p3JPeBXpFh+hXpzoR3xAzIfuvf5UFnH4aeW6poRw6cBeREBAuFWLwjNFreJinJb0FGPZxJaVs
5enlnjUsUgldWeij8IwrZo0aV/Y+6/E67DN5aDRoYP1rZvNQCLApHa+5cQ3u0hvvZcJWPo4dFdkeeaXt
Rlu5oIHxivFRoMkjDKUtnCvNCnvplmq40IOVHuOQDIfAo84PHcPs/+VcbNLEhIkKkVo1b4nxB1dgrbgK
qHK92/W3W3uSmYX0kkD0+GGoDJb0LuN632j8uH3yvMjI2VYEK91TE+JnDFSNhlcrSYDNfZpCa0k5IrvZ
fGMxyGTYFnx8Nn9HFRxRDmL7EQ/GX0BGFWS8Gd2jwwxT/xZKQwdxvRme9JOK9MYM20EfV23d+Y1iwxdc
zXN5JtuvZo/QjsRhYMsqIxXyiN3SYv+/9jVXxEEFehWCtg2Yxu1Q4LwDZxvDecNs/HWc3zoTiziCM7pk
LmtOh+iXxWRaKVZ3aI5o/gTdlA80Ps5zP/rH3RFGcxDpXsk5wIDA85cwC+8YdOzabfcjf7Ul19BwSoxN
gAmpsJDNWxLlVHRhnTTxrdC+Uo+EqdXawUpT3ioMUs9maxWVHqs0FuzYOpvbSYLk5RLCuIjfeZSL/6x8
mBrItvlWDmFLdce8tCC4+GM0PYixfHpY3vRKFktLIL+VEXMfNSsc5cVlVAAqsHVh9/mMHCjYCdXZd63l
HZ+OLepksA4dCTe4hsxI2udhr9HJtkPiBrmjN70EHXH1RKS7W8ODJYAgtHJxa7mpmAIku3fJTQ4UFaj9
OXA+XP2BIyJiVweDbe7mpk+x1kg+QqyOT71Ps+wnqM5mUzfxVqwzan9cIwu7TLVcMCGv3n+rGLDokKJ7
OMvM7Ezy/zFFWDnLQP7aFMJptl5UqN4T53SiBA9pQ9Jo20r9s1wjA2odka3zUXB7k6/8hXnC80TbIGww
u1TQXMz4sHoWb9YM6CUWSgFV+/FpUWjN075rCK1SbCiTkylP0kBl4YiWGlYTpuSauCMfVWbWAkkvvD1h
f2vQ6mvazxvNlMD6OKaXjwMhRKCxYlCo9hlwr3zxgMZFGsxPpN4AS+cSzJxfaA8O29jtmy6D2yDbaoLE
+EH/Jx/q7260c8TrMWjW0uoc6EpIICTN+TqqRLUYslCcnJGL/hq4Z1xbtH9pOkXdm8F8+kn5rqxF/nMS
yYhoagEozKzDaLR0/Vqvo+Tcc0mEOqWJ1K2Kendc0Abzr/PSCbbxbP0kN0Dckg3tFgClB8qv+0Xsv4b0
7bgLa228xQCldUod2ZiiBN+Sh2pO2yIQf/C6pTTheoU/TIm7ulf71AXQYaiQK5hB/gMW0TQ9+6eUY60i
FH8ebeLj5JjULGe2hxnWBkw0N/MGITpeU7Grc0n9dJ1hQ1sHIdDk+5Hf9PF1bW4vWf8jaL6CRvAp+bv9
VrteDNWJD+XZIssFms9H5AguZ/hC5gIi8kXw0qtWE2dcL56vlJBvXmCnLcmKldInALi5uHLYVOpgcCxE
K2xyWoOP+6TClITw1mx7hLCZwlTlf2BHSYOf+OJIAkyKmAHM3DrtBvy9CHp7OBsXCHykV4Itt/a0zHaD
4bxgg0HruopTyhVAAmkw/YC28lR45iNNXtwCTrejpYG/NqPmIjumK8PWP2y3eY3pwaLLKlxVIEfW1oF3
2IR55gsi0GU8mKbYM1qCugrdd9tCWFacwgqWbNlCt8vKr277aFWlyW254mP1LsLNQT4yvBrWzcWynEez
Eu57HY+DVtccPHtwJlYm9ml3Nvxp2rRU1qeJZeYmJNIO+yYCslPTpZzzsTQongMs2KAz80oAzxm0B6gH
HxbXm/AkojwjLSKqgUmjMMRzmMMEvh473TEkDotFTzC4okyDae4Z2vxWFhY8EtpYluB44IT2Gv1p/hGP
kJNutJ1nL70AOV265+QjrsrfawFcSanfuL3/kSC88uBdsrAeLPIEO/TayIoDUf90U9OOpCA0HrDvcI3v
IHsDAm7N5aUKamCptVx+YSO1MazCwJPs/oilpkK2tlvEI5uEcuyuEq9SWS6bjKBbcj2W2CZ5kj46nwzY
NjuAM5/SsucmtJrVtV22luF9xdCakk0LhrxNzpRjbxzSMi2pJPWQMYWpC01DNJNyE0Pg+tcVie/i0A0P
o/j/HH50NRdKKVn6wlDwsRilQwveI/VRGqyaYOKx2M98PFrurQ0gCYAQu9x9gw94dZKhJpJnhgiiefsd
9PrOlojlhr3fNFmO3U8qumkAzplkYCauR9bHYJhUhgArnvX0bRy9P/uyyLJnq3kaAn3sZ8imVyRkrlfy
pI4vaeDmVHQoGU9YVfwy/9A6q1VtCpD1mrhcNRPasO/aK1wlPYlGT6NyS7ogvrIeQ233HVASGpRydUoV
Jf0icXATYaGth/VUEUCi+eFCiR+ZuRE4+m8GMh/VhhH5pQrHQl+CUGubXB9DBzhtHfzEKk6u4csOMeHh
RQdG//cjZs8xFcZKQy5Y/PPpngjvhfgNPup05uKYXKXIvJeshWcnqUDjBeITYTMngYNCH7tobtzlGFeB
2zMunUIcIWloPpVM7D4q15xWW6G2yyAUNyEQoWyT8W7VEGxzqUBZVTteSJZE5tv/0zdqlgbDlXoQp0Ni
zkwuAxdWA436j6zgInG1WJyZT63CdX5C0CldXZiL5dFTIsQ3D3Qpau4ITBXfO1tEnl3FwYQacndh/qxE
8pKhiNRKkhKo08TeHvxSpSiZLwTtRORELMKpfZEyR8Tn4ob2AkTQiUSiJvD2XRD6vyXV4Yym+nWzc3CE
JJeT68F1O4myYl+eYDTi2HycdkrBm/yAVxx8rgaM/MfxXCb9Joq5gmzk+kHJtuHeoc2zZx5NxkmnRQhu
HBjD3jV2TfqiuToxfieVVcTBneQcZBbcugpIvYL1RrImI5LBgvaLBtbYPtR2HRcV7LDWEvukmU6oqEY1
UG7xbi7ObWe/xQATMgsCLfQbn9TTLczRMe5QGX16xpAwdR700zCtuVGvSIyFZNxtIXkvalX/B0kte2nY
DTmDKOvc72Kl+moo2CnnW+998J1J7ZJ7kbmXNnJfmHkGY1opYAxrHuom/LZOIjegRXxxkBLAsfv5sXO9
VxP9J264m8spAvqc/2rvgRTARYRMf1Bl+a0rBA8B+SR13VCuUO96VPhHEFTAqCnUhdxjQjdd30aFwKhj
MsZHHvUhe4q5hgDopzgNIzd7V3qDQV2utxF554Fgn/XaWn3jKTHldM4n9GFejyKjUeGDOU+drNXDTd8G
0W8/CZMc5PW0Peje+KL9iW3unyU0ShjPQijEPHuiAsGY8amqEpb5rgeiL7r5fXpTTmf765dhSOrujE2I
8ohkoobW8CVQgazhb9c46kk+ARzjRc3pyZl6QtRECO2YCHoOSQrHLAptLN4UL4uxNcenZWYBKZ+IKwNv
43jF9+YmZbnbGU/IP315A45J5g+pJzls8k14AZIH0hUd29yfd4sMgRy5D1g8nAF5Ta9uHJGNTfr0mpNv
Q8y/vIitEhnQwqK4hY5rvzk9m+RbHiLBOlBQyam4az0r4jurMHI/gGzHwcOyvGhQXnVyQ7ic+9W8jf85
qBokj94gKhCtzPGNatNOX9202Xf/PAe6HvAad8XdtKWJvdcCQTMRd+Y3xHMYwkT69k4HRgfSpzn2j8Ii
Hr3jE1uezCGMyQAOlbmbwTBQTaoftWP0Ck4k/FklC7noiLEvD8iMvfDouFsMUuL1TBxLqrPLWYOolzgi
KokzOyh+DR7huPElhAyfU2/umInqvEINqDHTCBE68+59CfEl/wiGN0lSubpY8QC7/D8SechinWZZQ+bT
GkBUV5ZVhQWccz0Lxt+JDq3EUknCnXzzNqUP79NE16zv1Fg87woKP2HRQuKiurTOyGbNhdqWo/fJI04O
e9aRgJih902eKbQ/dsgDDx9ZQj8bQBbkPuB21CFKS95JzyoA6FIUZWT3IRR1kGQRM90UUdHdUjSIG8q3
mQLbMJH6+0KD0QcOKANiLbBhrksRM25fdwxgTE3ejPpJWgrtcF+NHVTnBvloASsJmZ27dJfp4MihpHrS
ZuSBFCbbDlE0lTd6RUO/+xq3hq1lvsHHPgdw6dNH3T9KXkK7DjTjcQIhUGlm5+fP5+El/dWOoxAGgTia
R/ENYHNqYWZ7uyzX+vTLByygoVXfnD+7IykEZ7lTvkig7teMZxejNed6jYhfpasHwDydIhEatY0yjoM1
bp5Et7N+Ogg7/X1X8d2eoD8S1b2UJfTZfuCa+x2LrCpzLsa7jfGeyTa+lGg9gfV5q8IycJ0KmXbaqTyB
bDJig+TUeeJizxUmvUi01RfyORs+ZzJlJ6WsX3llnSb89o0bl/9zCn+MofAVImZTvyCHbwrlRw/8fzNc
CQnwfXs8UE+ZNVxLj7KA0BwEfLymwwRogs+QrWHVqXiPiAgNXS439fNkbIhO7/q6PDL8hoxBxrPbJTsJ
rUef/Q6M2nSRDuFXx8yaG+2YD+9ioYb/cGsXY+e9OM3l0JlhMFvDR8EsPOLPLcaXTKDa8pg5X1UZTmls
xWvw5iInlDiUn3D+93kKygMPOvl5hWhfm1Jxj+y7DXo9AdL5AJUzZ5IwFZrcS8hQykEprNedzyeZ4YWF
dcAIHGAKzVqv4eKiDCHArGlzLn7zvexgigf29Vdn7qj48rYFgkE+zUavwOFqUcziwSCGPkMR4Jv/AFh/
gsEcLny3jDDwmYw52EBNsdFVji1Q+4HQgFTTYTPxbAulDLn/yvwJY00ViBDvk3g0i1JWXfJOHqLDZ2uD
zaMPXazZZMlyu8vt+Ldvu2pSTcbSk+AKbuhROWA9KSikQ9fAnkmtXEcFumR/nx6UhQZ6pWXyqSruIdhc
Hgp/pb2AIiUKtPDlmSbn5zvXHnWCks+KMqIj2no8gub3p3Sr+zqQDDEYijHTpzWK53XMBC8+2f7qgjIg
f8ggPimcb1di2da/stGcBtZ2jxFBiGQZDFTo2OgLOqhR5MczAJZpNj9Y6UM6zy1Ya28NmdNt0qAa1BTE
pYWZpy/NCLNDmLXchcGy5E3Y4BJkexwBhV/2Y2kCLXFLbb0mSCjLSzl0SFs/m1O9FMOG+/oycVqRRyr5
OvGXmYJnml/lKxJNEp5naJFC7g1ZIs3VIKlYUtb/RCXqEv37MHcQFDuqwmBpB438hipC58QY3u8u3gk5
mtfLvLpZSBxFsGlCvzTI+GZCe7DChF/FhI3nt+AWwOTRCEZpmTD1Ul1MpHXdLh1jdaO6lQMZQCS5fiwb
Np1m3oKaV73cSHD0Yegnj8/ha1ggTrkmyppN8nabO1tN2ooV76ZHpmrS1u/paDIqAOHxKcgfz9OfRM9i
xMRESAU+KBXqWbLJNxCHoOeQBHlmS8LsiiZDHJV2sCRP/HPScUNq9EpFIpPoamguKJvp8FCY7w0ZfBSs
kXHXFF3M7gkIf/rP//5hwPm8+qHY5PDvB8f8RomnesZB84Zd+/+FHOg7212jQV/tKFjyapHbb8Kz+hw8
rSvGVd9XXpW8ssfiq0Bd+r+NBZf1L/UDSL5xF8D3XcbkOK66XAUGmS7KjCmUX1xIp+ohLbmu9IP0GTDC
njGGpk10VwjhVOOkzfSirtTe+Be9uL4I6QqwEtB545q+60z5cV/OqjouNzl0sT0bYacsBOwZV6BaF8sc
KK/pz/m8CUO4Y/5dGy64y8uh5Em9Az8Lp6HbJc/FB7FZJ7FQIKQRU9N60WzU1MyZkaxTAMzdEBrVs4Rd
xsiWT5FJ/tPVnqe3P09lf/NsIe1c97+vNDELg3I1imTl9jBaULkf1/pD9FfEQaz1Gkh2T+NOQet8vwVf
XPxOh2C/oYZ0dHFgQlYuJYmKIM0/YhIuQzpn/LoDBqvQVJhgNTGupowfYFvpDHuR0CUnGif+6gjNmYqM
62Wajh5rnhVnSvOHo7C1u0IABNEIy9RmMPwWPjIKQnRBSt0WZDTv78xQEU0d5ayvS/J2qMYTVT5sNYxN
v6/RcpJaRkn5RprIqeS0KBntzju5mBhltvKBispWtRDx/kEdgIyuEPPk8ayvy8jldGGYDoboI0MpG5i8
LGGt/f8nPAklQfAMD2HxTiNAbYI/wl7B+5TlC/FzjTieFgohqTsw/IIxJcGPHf0O8ps1gkXub8qd4PMY
ZjRgy/9vAOEPZ6fWqGejD/DGnMMFewmF5wKf02uYf0I98tm0xIZYWhmD8RYceAf89JJLmiBg9CwWDYOv
kUN/f+rGJ4PHLwlVlsN+a3qABH3bPymJfRxpRbTF7AWOHFAMRBF4EgbNi6zgZbTsOFOg6ZEci9jkIO02
yyiCKemfWR5XlcAyPkwSr2wR7fh2XZQRk9ResE4WgQ/VV3rAsIf99uOHt3beHo8uhFu4gmd/wjSaEAwW
B9pVgMd2pFeKMk6MjndDR6+zoCnHtFA30osEG8tFFKevgEMlAN5AcBSxxybltyp4pqUnPXbGJ7uGELvh
dursq+LdaJGiNqSI6UEDQ6fWsia1M5ERndGVHONPdU8rMEk4AwDG9mvCQ+15/mZvcRHNlRtMHys+/qCd
CHATi/PGBvt0TWW29fPnsZvTQDdHMvRuRwFbLdp17ntSyYBUSQUSBQLdnzIlhhbEzddBAl3JF8ou5Y/d
4wDQatxwgPaRGxvw53z1f82l9DMOg+ymxg9xohm+ARdAOFSbEGR5Qo06eEm2AZyJfH14mBNEBAtiu/0L
iL9qQYNm+6uYk5XQvP99MDcLRM84UpPcLtjwZW0wQTdUBNSk+u5SUcaCRru2sLQpAhVWAmUERjb8DCOG
i81ZIsY4b+x01C6OwM6AtOTTQiBApDTh9kqHfboEdL3DWySYaop13CXa0Wa2YhCbgRZGv1DuEcezdKwf
Hfl+B9XzkohQEBWaghWLyXaih0LVkF9oiUolOZHvEduyZiNMEEAbgAibcr9tFNEUjiwpxLftrtdGJiVx
nfljOxlCLgeo/EFLq5JCiupTA1RTTwqipo+4u0QaWzqusuznpKfZVKn2GYHQmcQAmXQcxUs1no6JjCed
7+g+h6rMxy0jqCj+VzHri6uw3nqf0AOkoYTDHizIBDxlNL4NRB3s8Jeow5sw51k5WbN8FNujU1mtehuZ
EQKG6n569IYJK16fMXT00abNP6D63sRLyShSQmkXjvN5qcLq5Wl63KLUOMSA4BCQtts4aP4MwGlxrhrL
EDToFW5CzRzeeNc6CFMc8LADgrUVc7Gi/nYmnWZqNx4nGJi6klBESAnOrlsbw82OzArfcgdwtIUhvIBO
XzCaaDMDa+fhcgPBM5JeLcNuSa/1L0609vYW8Tq1WNuEcTFFq553ANnbwHqWpF1/zrJOJ6LOg+cvsB6V
1C5JGfMLSs6OwIzxrTKABiCHpULbOvWYEbW6b99t1hRBFS/DVEoMUGCJ9EwH9QwJs/+XE/F3S66IyorG
mrqrHyStRLYE0XVWQo0vScMdXmEfbGoB0Vj/qqga8aDZSghxHfw7MHwVaqr072BJt38bcJmvjuUuJewU
zoLpE47JObtAsDHrLGL8lAClsd5YVVmRqYOnsLgfomNKbdTHABGRe8fMTXK+y77bPFHmLgIN07XgL8lJ
37y02Vk8fcvZOOfYjVuRjKq888Rz92qGzevncPvDmdidQNqzVFBs6GwypndUUR9wE52nozR/IskyGIKu
iq7J1Bwq34/Qm/8kd9EwoT8BuxZ8BLcP9LimaHJX7S8l2K5STbCOSRtFMnhnqSI0HirM92TItMPQ9llg
O3lWWjI+aPAgWuvyx23gvOFz65fukkg1htRXVOK1b2XjwrVHU1+puAkh+UuXRXDtYSdjkDnsRISmcP1M
GjUc1urzRSaUhs1apWEYABcP6CTo9fGgXbXtkwd2+HoA1dTRGHhveEydIkgGNWIIOelwgYyxK3CgoKWx
i+MShJ6y1DdcugLL3BlB9hldv774mznTeZ2T2w9lec5p8z9b39JbPy7HQp/1VgJRYUOszBuzlJe2sZ9E
6okad7tiS0/jta55mcVJMcDvS7n9NsAP0URwfkpdXlLuM4wTDfeTvRCUqHEEKDgaXzJWEDsM8aiAl8R3
UYaL/hFGI30RSY6L/A0oecgh5LX8r1iO3phSlTCzgbXoqEgwaXrK8s6ohLCpmfhqW03eRUV1PeDxp1KU
+0KazSxO899Br18kvN+RlLLYK9iwPZ6CI+/AFugfOgUj5LsX9o1DS+WHoQmDV3BSmrYjypRWw4H3K+O+
iZxD+g+06lGKFu9buTVnQjw20tE/ieyXlFm9FQiVRNVvhNlU5zXNiTcH6N4QV0ALdPbH7jd4uhqPNIB4
vraxJIcvyZyZD9w6cIo+pGwGDCswfVdC2sHLRAQ3/PXUQyGnVTK1fyVrI4mz7m0h+IoX4sHzn6opUt9v
Z8ctXb2iDfJFsBkXWkeiV4Rm0DqZWIBkOSPRz4iZ+F3xy0CMu/utpAH+kfpAiQ8mVv+4g4ge1IxeI850
WL5TTyORduIHzAAbTTRWyoV69c/ZLLs3jvB4KZtfFWmAoiUEyEj9fU9vjhfRySIx0HXoe6Sp/KeAaPXi
6KsJbR6z3YtfsT8mUD9cbtdo9HEecrtoK1H0C1qIhbiwcPvhJsMcTLmr3U2O0hDY5JH6WrRHAM70Wktc
4orWRfcNjy2exOYBubTx8ytb+Njuc25jVnpL0X7qJD7pPvj+nLwlnx7KxCGLDn0qC1VEP6wAQy4O12zb
chGlQ+t3mkaAGuiNLFEr6B8Wq8NBb4iXj4foj2cP2vj0ZoXRzlA2PA1uLCzfRW/L4kHMGu1n/PBko4i2
hUbuJLqadz+KxWT/BwrT9qrlwyVRy8PbiKbaUpyk+g7gjw4P5TcprhU05MtWg296fJRx8IvoUTJhP3Vp
4zZss8wgfAQu+bJqjgXKaOP9StwJHLmEAKmAqF2YrAnVO90Ozgp4tWOusouwEf76ko5RgxZVcZUENKNY
IdPMNkDkP04XJ1SJB1W+gUYPkuohwvPzBgkhJS9smJrlWWdoshENwqpfHOTk0LsTflPrJIJJd6Fyn819
tLkhdvHg5uUOF+wp+6wi2AR6M7kBjSJpCeso5RDLLtrm/Ptb7yPnMdKUu0fdy43IidxsYTnjb9oHS3w7
HJkgF5kUzv3vG93jqNppUqs/joth7cJp0zSBhvzTlGBCfDk4JiYFxH4tDeweTDCgveYcAssARN8IhJJH
NHFcv8J5XExp5DvGjwmGO7QST34cmdxlizIIUuM7N0RSfHpZbiZbP92aJlPLbjsF3TLp1XdlGPr4eLne
UI9uwY/1Lr067WmWyHVtB90kb297LpcHmsRwd+dT1eoQ2ybXGwQzg44NB77wUNQHY8suNXlwEho7rwjz
xwdIrrDxeIulcPfMt+g1Ntw0/EthKqdg2CYD7dCI1G+4RWNCaniYw8UOpcZvFBeUszernFAg2Tss+ZXZ
oql33vffMRWAok+68e6ekK9k0S9OX64pdKXv8P3KZxmSmNkU71iftwk7A0k9df23JF2VV21jxi/6A7LJ
MKXcWVsB1GP0t4jAIcEKD8EqEIMuQ47WJuelTu0i4xjhNEtL/Yrpi0iWY413wcYk347Xk4j/QbWt8+8r
bpsR9W/1bV+soeb82+syycTlaX+nveak/dNVdNUHxt9thFGoAAwxiY093oqEb1YrJXK0TlNPTOIFQo3K
FVQzuoBpcBr3/Jwc7xDhgazjUX5L+ey0kyg1/p08dGpiTDWS9XAhbZoFbVIxR5F+eWZZ+5ePxJcejVxO
mx0dsrbYYXZLWgFkRjX0B2D3EiVj6c75uhYWvI0wlvndKYYKDS5++BOjUgBz2HVMXtGvjzaL0RrZlcpd
6d9ssK7SZFGfyRtF0yxMY0DQeI5VFZxvne99KDMwcRYO1amOykO6kPnqxrHLgr95YQXfyon/EMpZ9Eo0
gZq2VPrAfRzBL4uyBdH/7CLrOIGt49fpRJ6F01ixbZ9aT85r1+zvNdkoL1XxT/HW57QLL4kY3HrpljVa
dQosLViOZ8jtZk+BbzhlEL6H477udJX/SVmDRlEW9QkFAGGbckYbJpRmJSE/PknhqXWMtPM0Gh3KPqCR
+C3DzFvcnNKOQrYL9w6R9e9y+ATkzHkhQ2fSRrkTTekfKPgWAJP3j8Fkl6q/z2sqTgNgDu/m1p33Nme/
x4CgDrlfzzmzaGJpHIiVQ1L14YqLUJQ5Ogu4T4jpI83XaVI2fkFJSPIyJPFfnBiwM5zI7utmDw6K78Mh
MHAe5JveT8z+LH3ivbqp00TiAwbPzvrxHuQNNPdLyytGuliEPMKTkpSJgv7kosPwkAaWFXrbbdO+u2WZ
qdHK+HjuEzSvkM6xSSqIWcujaT4EBW9hRS8Hf1dCNZbS6yrUPbpCvPVnuyS31mlilfp6tOR3h0+O8ALE
cK/5OFMv/ktrG5erzuCW6UsFQXvtqOM1yc8KE2ju/DxygmTu+FfVbOurUOOUHRhm7I8D4wGGUxS8gOEg
ygAvt89MN5vvSueXHOUPCQ60LtgQFov+nohRhgEXdDvgssQLaqXs1Xk8ow5JOfY5LYpK/CC9i43Kpoau
xZmFsUegCKutdef1z1k5YE2MhSQkG2FSv/7OeUsD9bp1m6F3OQVnc5M8On/V7Gz+Qaj8VE0s0cKBaHM2
Q+O7UQdOKlxmUpN/4zzYbBTZrwx1+YOpDvcu0p3tzhP+wax1dLjN/t2bwZChOUZyCFj3Rbtxa4Dhcpxv
LF78RBv5hyPmNRVbjpuVlfwIfBVYxUMeqKH7KHjPyla97e8OcBtlIxHF8L+p+MpLTquoJyHu8ROF50PS
n93rtEmfJYb+AUd69nQ0826iNnN0TlsdpCEQ5oMoakMwd2At7G+wysnzjPNZJiJaF6cEUjT0sHBwYcSw
BZPky/Ehf6RhJruA4JS1AlE/zE0OhBr287AIHwipqFc9JM4iLhlYB79hEZDgacWslK6wvFQEQQYXboFB
FPV5Hpq1wiZ3V2oVMkqWVQbE52beDGnOp5dNVjmOmlNF8R1t/ckk6wa4D7o1czRrbGdY9BhSrjVFABlc
Sobpi/LUJM68jehXB4X7WW/XcYgCvYxtcCeFr4Cz0z7T7fvL+BN6zdC+MuK/BAE4DserCZHUaRsz0F90
tKxzcxarJdfw2+btMtpcTOSELVP0gfh5MfRhXzA/rSDfeq3EmnZzE59esA8KVuyQHLs1BcfL2sz7hNs+
3VXDzui088ucELgKc5NDcAzebsCAh/AoZ7XfgcW5j2RQ1S5mId79tG00yqo0Z/Q00cOA3N9WyOuIcksS
TueUlQi9pX7YM+LU685UleA6rjvsIVBTIiv9fWSArJ/HwsUZoxZRGn8xC/jeFPjgJgBPQoyHTpfBl1ci
LPNri/qYhy5vjnR+ohbZJ4pQ8wE5M8vS4NmzKbwYmRlNpNSRXYhJlfuJNrXd52cCk3tr0RUbjlFC8k5q
wxoZTRUHw1yre/7nEH53LJmwP4NC6KH38PZGZlBTKj6IGBWT4nrDCUR/ZfR0rsVUaaE+0Sgtuvm/DsqW
dfnpK3AUXcdpZEVRr0hWl1YQoxC31X2EnBwHIB+IU04J4ynQDd9hAbHo8m6bnat4OXfkw3M0ucv/yVus
9Fa+qi05FOJ1D/8B8bgKQ7DdNXEsPb08d5/9lZoAvrcbE0Cpx0sy/rKXzu0t/E0v7YbdVQBTEKgnxz/8
RSZJxSEXITWcE64fVifC+Ev4b4Ll7iaV+Iwmm+B8B26aU75+gAv+aIy3+hinINPCslrlh5LRGyQjmkNf
6pJtMftogpDouS3ULt3PRnWnzyik7GsKHdVmQ8nPgeoyRglfDWaC3RnbPW2C2LwyYxQRp2rIcbTtMBsm
ArdTlNdZUQt3RBb5r0qFzT+xC1CGt1gOcsQZaU/CxkWEFpWJ+LxfHyi19XTS3G/yJQR7MIg/a/v0PDcV
698o7BYf9G9GIK7zohnR8cMIPPgn1Nc8IiqCbFohgoeDHdmpwwigexogv2U7qilrgb3L8kOXiPJSXGEH
yzq0tiDTQRI+cZ93RGUA1B5liU24ZYhp8QZyvaE8YnD5nEl3cly/llm3oQcqjgZ2THffg7Lz/bUfuOkV
d1368dRRxH2UTuZq0szb1KnnfDuFhHleizw/PTCT9LVM6vQB5eaEhvCFFPK5uytChZ2FjLCUOoKzNbQI
vH+sg0HIyBHYgmU9XxnpVDjA8fh87jObee7o5oCgKRiAurosAKdTrWQu+FhxbU+IODxh6rrvKKUdeFN0
Zk+Mz2p9PBNPMKFP6qzfHL0oKJYZP2b5t+E2VQDz5Wz6DQBw86YXHRaH//NMLRXygN5vmKW7UhT2lqMy
jF7HX4FeM5n20R9VCMg6irVLS/rz0VHc0vJ39sq5HEk0OMGEbj96Pq74K4uf90p7ZFdDalXsybP7z3vq
EDyiFZRU753CqdyTm9d7rVaiZl+vbQa0GyS2zU32G4t2qvlSdWneux4J7p2pmjd6eRcud6Ax+A9k4qM1
MASgxtyMaUEiK53EAb8GzkVRMFc9R4L+bJyJG4g2jKeIiLVnQF18hCcmiyzt4nt8X/DB3xGTSJYxu/Cc
GOkreS66Rnl/+GF4uezNXraZ2LyQ5P5PfB8UxSuAQ+T0r8SUanru+LezPYk8eRaE0Kny6CLjWGiv5H3x
ey8cpJOiyT+kh8IrR+BN0hCnKhPCpZs5eCQ72V47iiaxxAJODiamFhnus8tt9c1HOs1ungG2Nh1EK9YV
JLIL1dUW13STm/mUKGB7vf4ICiwWxzdd0LQ4vHq2Q8aAvwJoHqXs1LNJW0Xhuo7+6p1LtPN3V96sQiS4
uEsgr7mDQWCZUUTEskuK0M5tFwRT+lypwwhZlYVElO4uHuGY6U9qobOHJLczg5S75eWWhpzN3w5f3llD
dlU5X7n46NjNhksGL6OB12TBCylXkbF1bESMavs0cvvGQZQObkl5b0nSsJwP9NakuqAoum8+O/62WNGm
82hnZauPx0msefmY8Te1XY6+k9XJHw3E7ONs80bTH4JJXlbWJ6mWSku7fS0FGx/PY0TqL0ZyygzFYeg+
OROy+vWyAfVEUY+mtmHxAjRMcxnX4PGWSY+C1GJKBP/U7wudA8tyJRPqJ9P25aqw77GM2yq3axgf16Or
S6DOV7TtQ7Jg+0VCXuzqVO/vwUWt5IhoxpDu1IudmQzwML4GQeRj3PZjfQ/kfEC+6mrTr9Xf29hMg3/J
w7vbsubnSWvG5tBYRT72vQ1x6HbDgnquAsosoD35jOmBSTqqujFjgUgddexgkivn2D/2L9gVR7V0kjfK
BMrIAkQ1PK6YqAjJEVslpMsB3Is5/X07oMxTZK2+IMmsebOrfDKEqWpcSBZT77DkoIdoeQGa9jOX/0s9
fMXlL+TzZeoaE4pcKvKiee+k69WVBiOe9mdvTpcdM78NO2SFuEF6j+/9O3fMWgfrdp2u8hH1JRtLv8Rt
u0mp4j1j4BCRPaVsWbuU5IYXDr+iAl2VYwtds4LBvIUFL85EMaDPwDb688gm7at3HqTZoTHVGbiEY7Bc
A6tXQKIJXhDfShXJp83vcey7JVcecQJpzwOsMW5beazMO5ykfsQ0kLas3tdl/4WQMHUerB3RkkjBJx6e
7BUCJLgt67UiI39yCt5Z/OitLk0NvhYbA+wHFBwD9eM7Q204jOVJvI5WH2AjsdwFjEl9ckRnz9gxQF3+
kd+XalCpUxuMuKEYds3xKjHFuvkFJP//DgPJjAPR7SEwHheo3XGJ+yYM8NMQtzMMnozzNRBUSw8Nm1t7
PFKUXfqX8XDXBFSb32B7YBpkgXl2XLmHZtagc4QnKke0U/mZDlyzfQS/v75j4rQxjmY1Z/TdTY1oOQMt
b4to2oYVHRomDWkMXKqOmpMNh+Du6/iGAED4ltFI5GIroqh8X576GIvampBW+FTRlr1hPAVw2Nl/jzT6
5BvTcMXmgHYfj5jU5e/KnkPEjPmcqZFDBdiKfHc4Q+grGjbG8mMt6ICxEsmUZCS6a1mnhgA74MlBBBNo
wFdx5L1RIhVBvOXk/BgWTPgcFYAUf3kVYu8dzDKYCMsYoW7RoxUcvhI5gYBI6cHRgeSYCAnjmXrJxOg3
kXg8iTFoJYtDEjsJ1WjxmM5X17ppBUhFXT3up8P4hupvIc9WAqWHyg4kvEryPD1yBXyWj+x6BoueC24w
q1GiIG8LtfP5Ti1S1aLgE7+w8NT1nwmDtg/LB/TuHlhffIgSsqwNSrRTNdmY81IeiHvTDtV7vGITYylr
nMtP4Yx3BPK6qJWhUWalylI/XFTKe8dDAoDWro4BclWmDNjhiUyAUAOqoFmr08ERd9XPQsLyhsmGcJit
/3DeMT3golI4918SEe4RDxGfzrkiuzqYfR5Rbex1DXuHXmspwaS2+yi3s4FBxuNimrHuU87krk/YjOs6
85h/doqCOt2IZsdy0Kr/J8EUWq94FfZlR9fClp89aISe7E3q0wmyVufg1yclEUgmg1KN7+aefvrDd9wd
ZS4jlo0jDQs30FpGiC9kD8L5RUIo+IRDbUDJ1L24E9RwWObPOcKc3OPVSyxus08LrQREfi9EBL2LZx/E
kO48jSalfOpJKxGbVVgQIhiGPdLT2gzqOpyb7PmhVFaUpGgQtzbtZU47ZLm8A8cmNvnOz0ZAsiY8KvIx
DDJB1eQyP2Q4euJyUPCuiyiupa40ccRneCyOX0BXrsHf/DpMg6ZUAYXqR1put6WcId+IPvXFwt4eFHzC
eX1F+TtAeE7H0Gq2LY6j35b8SOF7fuEFpVRXalw61ZjD02MR8W8t0X2AZ7RJyhq0txvfHKuCnZUaJJ1r
3ZmImB8mKjhm1dRaLSt6tjxYeIffhD5+K1tGMlMkHbFKo72ZKTllR/4axrLBbJfPuVtU1lBcJtXVyzCy
mcy9c6y1kdqSceLpxvnaNXgnQ62EhOJqOtRFf/7ppObwGAYLBITKbi82Uk8MSRiRfHNqQ5RH/SW/0JrF
jr1NxHoDA6vPdzWTPFQQpTU57GiOuna06Dl1RF9JArP34nNUlnP+p2oUXFlWp2iM9i/+z3kj+yTLsL9t
aBTpSAOEBLmYjAI/lCYHb495lWE9iZfJSQMB1tiO1UqU1xmonp2wdp4g2pKPtLeg837KOy3GVsVG6tTF
CdB/D7MJM9zkdWJbGqrkYabIAS13KOrbptoBfyEUWxlwywOcy6tgk1eAQjW6KEkEHUQv2n8Nn6XqaVxC
zfkspklI6mHjprl9aMugtLho3x6D8VZKOgygsHzX9evYzkGaiAundhUrTzJhQ3dKChUWGnExhF1SNe6M
lFLPyNAI1dyJCJvgQsg+TIJyn198L1JNvzV1wEfwjL2AncCwX5huT6aHduxp7nsGFHulhIrOBvrEZGMe
mkk6ICKl9IdPcelN8KOVsDtRo3R9kcAJgJBvtRrZ2qH7OK1wP7BmP4eJbKpTMQXxzh0NiZLh+ncXNhSf
x+vvI5cGN2EJHu9JU7Zst7tXy6lJfPC1rAI5nah1EYuxy8gxHHCKjaj/Qc6m+rXQ5whmlLMMzl+2CCuo
Xt1zvz1kVj4pZtlPwOF8kxyyU7GjVx+01RjXdKQSA599o3IoBxTKxhn7z5NaIGULTLzqSJQA83pjTspf
9zS7+b2JkSApRn631K3b+ZvBuVEF8NRLbu2tZ9KICTOKDi56A5AhljRXUZqetNHVw59qoqoKnqDOxolR
bNQzGDt/sW24CR0vHngPnp4j379wJQxtEtgnHxhu9E3fV6YqewdIBEumWqaFfKvffuwHvrV3uySje84r
sjl/xZWuwHNL2nunWX2biMoof7QMNrTFMymb5xt84G9q5gJy9Xq5QR4/dX9tnH+l5rfuxll+jJeJN8hk
s3FDjHWT3+LMT9Anc/479YVrgcQNynxt00M5wM0ZysU1ULsHdKMTYn0v8vt3QVwDB5GzNpCNATSoAidq
SbqkuOv9r6XulBt0Ch+7YGSbAPNzkIOQw/dkCgoH+n3XveZp5FLuIe1qvFTl87FvMLKCAZtPxsdkmaJr
dWqHVJrJC8VEhgxQaRAKzVzD12pbZIt7Gy4T+LtWwuRDR0bKXCM0fvM+0UZt0d9JrOLd+f339AIvjjKF
DgYI1317G7uQG5RulShjTd5auYPZa+9DKydK5uUwRma+0jiju8hNNECi+uIad+aFGf72ahZe1cpfT1Mm
IfSjLgtwr2VG0J10EgjBxIqPSORfYzJpP5QtbBI9lCHTzoDUsnn305VIM1dgEbAd5W2XOMRHJsxwIsVx
0/XKKWj/js/7iKDv/8zptqUqsD5g3AELevNl0NU1cDYGzTTqp4KxCq0gYyprUvz9rOeFD6Ug2EnffW+B
9zvrAvWa3ltJYtN3MLqqMKTDhjOC5nAavbTrOoHnssrhm1B15GC60+vYgWqnqucqBDQmAaP1xVU1zAp/
FR1R7I9zn1+ikgockHGkYt5LwWgnBzTF9Ny5X73tgNj6ptOwOBOtFwWutwUZx/FggapE4F4OIKNwosa/
mJrYIHOIi8T9J2Xr9R9PmqewXiRpjwe07Xoa2aZjgXx1Z+17IjF/oios1rAw/FMfjXrjeiVr2OsFocwl
X+JjYud7h8oNr0DYG/XyJjHopyDbkFBOWJdhpK14zg3rA1/wUzD0OytQriJMnXoNwjBXooMuRBLO3pQI
c+r01Ty5JIbavhxAPB2SF+YzmGT3mlsv3c5TtYsur/Qz2jQKZTLm7lTgF0avdaSZFjy7QnsD1iuIxYzc
1tCmh9a9EDVN0EmcN0nf6ziNoKfNZulwVIIXniNfwcMgmKhz0JO3OJBWh6yKqvNkv7h/GQsmlK1BChCN
FtujlBhXrkcjq1aebeeLnit5wZb/a72ak9PD35r110f34TyvOSUS4Klw9a2Wtd6CaCN7SDhIDO1MQi+G
7d5IOumhedmlT3JJKfOgC/Mg2xn8llW4SHS6/T32x0E8/hvF3N9NvhDf4XPyzNPeV7q4gQK4EXlgWYyH
rcfaV3fRBotFJ0oFwEEfjiBBxcFDCHSxeo5VtUrjf/ElgI36bEfDti0tXwdYBfPeZYwA5OW7q9yYDMpY
JKEfckcH8jjtLS+PpHTLuQnd/YEf2c7WA8urcQZsSgQc0C7gMDG0KVW8w2cgI8ghyBqv+lDX04AeeI/h
HEP6uXRAJovemt9DMUPkWpyGoVxM4GTmlufCseswXEzlTO4sQG9Go6mm1uXdFACQOAz64e0Bbj4Yys8B
/qGYnkLoZOPpln27VVdG0OoRB5vkS54OxcP5XCjLqGc8DcsBxCgDRyFbhJWQj8iiK102xKNQ4EcPmNwM
yQ98094q2tSDJf66ICH9sj/WuH3bIe9RPkFMUxEj1cyS+RPTDfuWlhl15o8SZHEWxZA+c6N4nJzwvMun
QKc4Iy+17hDtvxeqGlTk8QVtbZLovLZ9gmrCpnbMqYb2OZX1NQwkriMk46CQoL4DgNMP9oRjzwodod79
d5lwjSUxrlcH4oo1ZaQAbUMFdXqNaU39UDARwi5+vHL7u7a54JfyoTpJdsTtwBZha5AA93rwVD6pZ1KB
u8vHADTzKMGHNLY2K9N3z9tdOCkhUSRi/vP4CtR2uAcqmSW5Nz8V+xcxlUag8dYojrWHrbYeieslmlxo
DfU0pdDpJMlaPnrBjJTHcDzgqYDNvWZdQsG9sL7vfNtn1tYm5Cj3TjnWo6GnT7QP2CbztvCEX9HG0jZL
YhnLEAyDNe+ZqXfT2YH8x1R0I+1EVrmNrKBRzgq01WUBfTmXIpLqNtUL08K7jPU4nvERzQ1999aPPf9L
+ze6OLR0zw31xFheHD8Uyrrbw4xsmtbQfknNi0NCUFtk2k71FMzzBUnVOSX4fSId6RTb/79Ir4r82b5e
4aAkFw04YsdizGVi3Oa0zslBZqOPScSPBow2dEVW2sElFHzmTXihiC9CQSP/Y6P4ZGd3IPKkL9ugfraE
nqOOErfGm04bkpYTDU38tUm7CmpwdHWQWSl4XRTBUTvkoChvR43jbwJFbZR/S/DJNVBeqZkDsBPs1uZf
6JNi5SSkfXpAXtcgThEA6B36ICX0AX1DWPkhx99Moc8ISpsfvE7shqdeDoo4IVExRgiCSP0UjZhf/hvZ
+e7nDIQpDgw1yotkx9xCwcVbsXWN3ZT8Y08AdYYBmuTq71MDkZZymbt3Kpk8GDaI9/8QuCELAckziZG1
AsO72Z7B0Ii27QpxBSdyXOMD4vYcauUXTyyP3jAz1BZAP7+xAJBIMzfY/idWubut14iDejIpoJdBiI3x
q3ZfyUax5xqqLgiMTVCyz6cllcdyJSKLP5gBuCTdCktKHcBzPmVAO/KJ9c+6YzBDNH/y+mqEjACJgX7Y
VcEx4lDRkVRJee+TgHayi/D8WXhJc8MOXFjxoE0SrC3b+nxw9H62s6jlM58ZrPf1Gr+VLWZtBCc3arCg
MQeddDHsQ0ES75noRZvPlBSHsLjGKLSbKMQkBOJVBMi77mYT9DbSqz/SpGb2qe/GgW8MsdZPo+ma8llD
iLZSj1iBff/AnAajyrTWRFsN8q697jjy/Lou3D7RIx97L/IZx63lOTicz26AxqObS0d2CMRQO27AkNW9
rPhhckkwrk5HGWs4nH7ZB1yJ+D/Io30zPY1v7nMeItrThztaehuiXOPo03SalJcBW/lGXAGkqs838P1/
pD6zb1Kv0ZyyJkOeYvre+3ZRBQaI9JDuFuFtYTfNOHHNifp2mwbgnpgFTblt64iDEdU/KQxd1+I6r74G
Swic1bbIOII2zUD4ve1OsC10iZz2wPr089wVyStOhcbGY5FLzAI7zdwrePi3Jt5pbJ1x7D/TXYVul1xU
q0O9zi7zvZKOHnZBujMxE+5Y4iw/9uJkVbOiqRWHxIhWaCTJ6O5e5Dacz4Mt1R2yq7iXQQT6ekREhPzG
11H67h+XCYqMjF8r1aQCsDEPlZ5LMjJAXgeiWtpmLQ62eNJwV+Ba7VXH6UYoeh+g1OWkQoVYgAkTM4gs
tMzNFMgV+6fREBD0I8LyrGMOUBK4SuUVbcJ39a6AZyLBfljqrqx3d/9MlwlO2hJHIvZllrvQxA//8Jv/
6zakw60z1TxXI5PySE6qG5dtClVvRXbOW6lEMFSmoStSMgeLzZy6JSCxKgA7rV2Rl/OliFZqnClwHWl0
8dAYmRQDV2FKVzYpzq9kOK5V0c0/JH3aA6O1IcV6/p22KmNr3kXBC3MNyvQYGZpB0Wu3R4VdUtJGgsj/
nqz9Q9f3He2Dk3Cdu0qLZV5D7N1JSbwD5D2Hoqgemw3XkG0mcGC6XcXVeAOwsvy+rxvi5iqaxspuCnMO
cS9RMHhQyYTAAqPsn5mwzSaJlUGHMWxzvD0qbBgzFhXNga4yNTs5/IfVgrNHWDFlH6RVCsZtS7dyLWrj
m6NE4F5LebovMkxJ5VcQdMg4yZqLe0/b2BctPmNRnbkwU7xkaBYTLpfsWfrtIiOiZqy7r2NOq1RT1nZF
5v3VSZa0lPRZfzeFGruPdXUDY7Sgcl8m3ZHAapW265inhaQ5WDTpzTYjw4KJe1QWSaypVKH/1BcbTm7u
tDro/wevfsBw4onMgdPF+4wLWq1oRWhqJYTNfzBvKPYIV7KkLr0ozQrbSHHnwGqG44ZbrNIliVaPEq0o
qSUfe2S/QHfaLcWESdB2LzCVG9IPwZ7X4UPNrh0UubF4ouMBrfD7WVR4wKfMK9ERNnk5S7UKL9Qbw+cx
GNGmBB9cP6/saaq5kmgEHsr7QxFWvjrFx4G9uzc3qoO3UngZb70viISZBI3mr/70/IAzqn9JQ+wrq9DB
cSy9Wo69Q6+xF9f/IuvDW2I9yDOwHeqFazWCTS19jM2Jv2paPl/ZEwFwHKyLT+2QLVvg4ZWZwnP5ZVLO
SHIdlyUrpTBbZx4Ob/JfXeQhBO2f1P7xEWWt8+BIXDoU7PSXG46bd82dShbH7BDhdQiOCDQNBP8yCFkJ
I7hFD9erlkGBoOf+NPZIWJ3q0turGXRdw7qeC8tdGDhEwuzuQq1NEOjiHw2v3JqdggGkX8oFetIOWGNH
FFcCR9dSf6n0s11VnriEkY5xaThWVnsqNkSa/BJgoBURAMqUDrH115/gyNSaIGf26iAhbe1aBNB7C8Nu
hWERHd1R08AbiDx+16YL/BaXZQU91M2ANgkpv7tS1mNcLmmz77r+bxzNB9x+6GluCCCTD8bhVHd2RQv3
VmK12wrCoa3B2xP5GKs+B24cKDC1uSgRPCsQ7Of0XL4McY7vZ481jTPpANo9YytVfm42cVi7xfBupwol
4O3wyi4A3JDcNdxqnbheplAAcM9oirK4q51MxGriZYSujQDpN7a/LspXVfls29VvMU268ocIWJAuVVqe
1PE0g+QlYqypt1+xx2IiayhRIb59uOyfr1MmAw/W3YJwuPpjB0WK0+FIr6+ZUu4MI6megm8oRMila2Zn
pDVZ7TRzknHoew7oTg8ZrpZQqOewIAGuKumJVlB1+aauPM8ULOOtO0ql5HhR1rrn0X+yYuZL6BffcYs0
wCXzFlhoCg09a4CrheNryXibPdnldE8VYDO31kNN2ulwZNXjCFPARkzLvJDys/P2f6pxZjK20+R00pI/
gqpTwGj17YqOEUiz1nZA2OPLayaXIsJcpbCqXw8VD+CFfTIAsKOOi0Di4dAhrrAXCSHOLpwgjkPjU6x1
PKlZAp3MXCQVKw64j0HgnAeGRCJilKgNDOgUjD9f8Ucz8qKjs4Z2UiIW9+zt3ApPEDoToP0IxB2AjBoK
fmJMgm1VcrZymTAn4mpj3vOUexg1+MqsmJOFDu88xUKReSF2Ty69412Ba4E3Yk0jT+J1mG0lOOxEpLt8
GBk7TN4VhPNuOvzJSjUZwNjKZQb1M9GM3rDea7zYkKBdHYDKL9GIoaV0feVduUNnjD/qgyzws4giXxiS
BCI6vZRg8PYIolUVh29lsscpbnuz+rtPsdC4f/U9StaC/uzF4aFOe/sebn5axdTUTVbey1DiLzG2jtvt
P1duVCkELhARzrNcQxKfdYjkJz2s/qmoaTYgNHFhkJMG0OEEo/9jTFW9sMbrL9MNxr/0OMtL5C517ZeC
n7c+Mo5/ovU65SIkplNlf6gMMbc9rnPGzHbM6MbCnYRnBhvgEt1svMhHXc+CE4mkxkv/tIS3yf0TYYUD
HxVm4URJ5/nYHJDJvLuAAH1ne4+tqwMA+Aq98YuhpvuXF9SM7SVC0ZoAZStSLCz4j87yMsJGu3Pqq0lI
OTQ/NIXWapiIHI1HUWEFFbqmaDbEXNt1tCw+HE6mSgvkwwWS6qfCMV/IG2RNcXgNtkg8JYtrFiOx7HF8
CqraFAo9gGVchH+bnxaaqXNTlBMXgciUVeiPpWVffyP74c47LtDHCQHx6UbZS/EYEPa/rZ3RC2rK8Mxl
yDUFDMqzoeUx3k3bz0ZDAFWpsI/mgAHFnnNalGmnZODn5cgcyBBNUc3cVrjqTUFJy3RkQQ962ogonPxK
MbZ7+C0o1+NqLtpO+DGpsRtgX26L2hcz0QxfuN1jYIhmieQ4+aZRQplHIMs1Y9GwIF1JpbikQpeljt/A
qtBKoHykQOanwEkWvcyHU8cldQPRcEAHCUBXpwDa/MqoRWGeMu2Qh30PumOueU5nbd5dclFFErWiTExG
ot+YkeFm84MJsQj6EZO5/lkv5EYh0zVjmBkldnlzxuADA6PeSBnykkkEecrZhP3UYOjj54+Yf5gwJ3BQ
hrjvrQ4O/Rclbq2HdXfexV21gIqD0d+beU20lwv/es1WBgN5N6X6ON/mtH04Fud7H3kDTYF34xZMhESO
uKf0x0wflTPidPujPx4u/X7tO9+OKlxhTaK4panUbW43d7POqkuejrSeBcbGATui9ov/q0/s1cws6Atx
2Tu2QFnqqxFJOl89K/FYh9b1hC0LJzPSP8dgpjExHOUgch04053p/la8T3VFdo4+UazXX9kWNgUT0fIZ
opX+ITfbnUUi9zSvILFNWSig1Ue8pcv9wrVosBQfd72iikcx5Kh3nEgjOO+wpj1aNITTr+0qxX1Cn63W
8QPzqeiJpoarBUd9kZAgRPnMuwZL6W2DzOOw6bqJuqZOlX/fpP0Y0EaA0rV8wvNHL41qUeYX+Yj0pYd6
UWJfx/32LI496wiMXGGHQ0NbluE3ANwvjJAdMipSv495xDc7hfTFH9+F23GaThJpLRHLaqdlMgHEUG3p
DfCMRtaxosooWdR3ZfjzYZWxxNAe2+f3u/Omj5mEBXwxEuwHZbl3TP5UAxW0GpI3VWjz4WntxJ0tRL0n
38nFqmzNadR7Wh09r/yVhXH72w9OF5Mkexpxxp66dj1966ChpUZnkhQK5iMQWPlZ3dFyuk/YeyHfvdii
DOcwi3LlONu08TtTfuUreQvmWSwBNGb/JIzxYe+OCljOVB73DlFu9sVIXvOyQMQXL91UbtrpKRUQ+Ics
WvOizMGHUf1f6gtJilO1dl4eNCwFv+SVxmcnf/KC+hRbc8ZkuWckXf1EnS80J+UrMC6Avk6m/3fmp0hl
4jsCAnPXm4W12CTKIHP5O4pE6f5dSTBU6RG28blWuFlRJPdDEySmwdcQYcTL63Dkkw/m7I6BkaKSIiUP
+7EMar7E2kpu8EnXI6tmQfY5U9ge91A3ldaMJ9qoqrLVIfPFk+Y8x96LnxtSUzFUUDE08Yu5y3zFwGcw
W/Sh9hwl0FhALlw3fTlFSbLkbv7xEwo9OPXSH3iwrIio5/cz9RefjAuMVHkTjkSVmSQoXHVyc8f4Mxj3
lRkjniMtaRAFwjkllIjBE/r1Cnu1obiPW3iWc4fS2t6tMHADJ+0oysnestPhilk//3ed1l8CkpSw4BAd
stt84N/7uAOT9lMKPsmdnsDAcXdNHKb8j6/sTPOMLcIFSz7cMrs0ZIYyhAmAm5xabJ0LwZAIa739NxFA
qui8N0dI3PAImQDinS5fu0qFbTpeHk4v4MhhYCbQsXbYO/7+JrhTjKTslaS9JjkNHtcIEu1jlCTyqcct
m1wmbXYrwuu0Mb+mj9L4cgfQSwlnFoa0n3uT8C6S/XhiWHzasg8knpBLiKO2Iyf/Od+xjZMKHgmoZ/O9
xai0jPbr9noIl/K34E+0VUgk+6VKOVzo4xkXre65AZTW10rpWpFaeMveD4r9o/3/73VKz1nAdzLmWNft
XaIENKf0whNS2pxuPoWq6ifgBG9UrpWse76zfeJ8FeiL3GxqoYAwZ6gT5UQloLW7S91LcXmhFaIgdf59
woVNh/FcmwLfvA9ps+oG3aZmd09NaASx2Hz7Bjmf+nfVZNOhkKUbLsJ6oDPmuFOHA/GSq0INFLnsrjqw
HlIIVQJSCsj/AZTpwgm0fdyhD/idE6qvlaQHNoVYchJmK3PrhafkaaDi9jea/8+LRsgn/Uk0HneaxCam
O4r02OqXZXK4d9eGwBleR7PvXr9+TvEZIlYh4p+FxVeMLBWEHOcHUthwe7D2ZjlJUK5FS/MSDW+yzsaR
s8dIhxQgYXvg9jwIaw1SgfeAiQlxFuWb/rAv1lbXHDErEzALv+ZvL+JTt+hyft0wydHQuX6qDJKemjXR
2Nef9weUleS5MYuD5DfyceJoba5QsGTunzSzj1i2niFD2RkMRoSm6uewY9sU09seG6mtFqVXEZYSHTyW
5PfP4ORCjVV++q6oLeEws7HSrMZ3/Kuxgkd7ZfrGAINE81HzOlCAZ8kyJ0KKH0cQ2OMSGofQPkRJ5A/6
uKhSTQYXfmraKQFAVVBCwAmLpb3FtGBW1Mteu/xhwXiIPEBwtGQ8PLup6lCjJYPjOEgHoBxp2ikq8xWI
Z0AmG2QNz2gqhkt5cJ9LRFHrZuEysYGQL9BS6nM06KC85dqNfgCUwNj7XCGwJfS/F9COS66qFuqN+X8R
UcmESE0iVEtnK+cVx+BLRKGZ4ocB5LYjpeo3cEB3vo2zPE2QGaOM3B/KYrl3zdWMg2buc6ne88sXoODe
NzaqknV8A0BKwwM/g60As1I9uOMHlFpszJE2b9Mio5QGXEMaaC138c9VH/jZlXj23wbbEVFmcyvVdqvn
AzqJ6UBkyyIVjOguPHsl8MrsR6fe3TQLfcuW68hlIMVYMUKJQmeaxXYP0nUQZ0RqPBBWj/8rHp4sx7el
VAOnxs2axGxgrHrM5DTlNWcw8IAowNEgNvaiwMYVKhPE5D6S/hRYz6hrws2zR5UE1t34OWteChnKdJMe
XtCSCuxvTowBdnR4o7+mEGa/hs3nF6ynWH8aovKM1aySjmQm08BHPetmsgjqQBpXQssoSOvC0o9NWsOT
i6JGX/IRosHYW6dta4Jl0jHVpQ5gWOwGRpDiB7QgwsD4mrWW9uDKcdq+cvAYt7p6jFiZurzhRV2WeN/u
9qKJUcT+Kinj7uDmQuqVpCrf6oodgwyDlBG9WS9s6ggQXIxXaHHPWCNWwY1RIWHCFSsMOJtvZ9Rwp+5b
OTtwTmWtWxKkfICqlEFtIeNsNCSeaIJZ6HGJ3i+w3ByuUI+5AsatXI3gf0PrjtJsJY8FKGUy9AR0VFwF
irttNgHltWAKfJdKVn4kQPRkf3VooPKlpiMPfPCONzOtYxhboxDgvHdvZQMTpSKCrSRBs4Jcfr9YmGwD
teVVbVhTRgSW9uRnKiGLPkYm9F1cBQJ+Zkcqrm1NJd5GPXeJg212J3XnhaHQk8wL5zDTscKcuB5R9feL
JRJ4uLzFb6zMxq3aQneCehE+0owx7TMa3UdCbNGLeecWfD9maDGiXUWYCspNuyUj8eMvuhkK9vi/VNkc
4px5p0MfNg7lNRgIuVKjxCdAXZhqlYXa+cqU6ZcRjO5t5H04eO/JkYfG11IyZTG22+hf0l8gjH1bdRSq
H1iSZ1kCf2HU/dJEOOhtCOlkJjxwBriBchDYIpAkcGK6mF8T8Vj2P/DkSMuuNJw0GyKkZITFsqHdcQZx
4/l3qzEhXTdd848I3v3JJgAKM+ovXOqDxTan7waO0ullFwzgl3hKCH4QXsF9alebzFM7wumrk2Ads2CG
HcsLJMpguCnr8wFSqKeCOrCLuxkZPBwpylmLDJ1nPfOQHHE2EriG6dOVMKr/rDzcyz3yfj89WfTWor9x
KATNIxlt+6x6ydEgZv4XxHGW2KEQHAEBwp7p2WrsvcJL0s27/lYbuBu2SDf9MxyUey9vEz3iMSDwexV3
XCBcUw9WFXCrs1BnQN5n1SDjIBeDayrU7jGrq2mk4HCVKMk0ORoXTSzvzOB6VhvoszcpPi+OLpA27pqq
TskvL42aCJOy17Ohu38VH9DECIVleqp+jQTzrAWMM5JB+Bo6ZU2F2HOcZIv1DYuRztc6NkTxsWilgeSQ
BUcrw3445TeNKCqkGnBiytaFMLPjmLvu20VKS/5Wd0MDYDwKj5TOUNQWd2/m4IorJWGCiFe21J8Qbo6E
gFaKHYKsjBBDAJ323bSpTT0mAkLFdLQct08MR75hoHmbxTongk7VY36ylIRTLfza2gOo7zphPS5SJdXs
pSpLNEkjsjibOoSYNAIaQCjp7HV8tdg/h4O6HuPSHYlXkv9hF2yU3R/fpygwcc4j1UNBrKEVyqvjxiSg
WKvAUyYk/c7X2W0biBV1v5DRUWPwb9DT2/R5lv5IiW95YOdhn+vxqJ9Q52iHucPtJU3yoOsGDwVKuaEf
TQX8kJYY/b4n6tufLoj2gr/ZKQr8iMhRB1lOUe/SjZVS4atsiTkyAOlmUOG3p6Sf6Nf8lMJ6t9TfJicZ
BkxCL/e6g3nOo/pIuRAjc9GZ7Vbumap7tB0psO7lylavPOHv9qzPotTrB70XHi8ffvjLTzY52J+MCi70
xBthNDctEw9W76evCMifSHH+QHD1p9PVJirMloh0Ry5uYtT+X04gaZTygrNVe0Q7K+3N3J3Wwu0l79ay
xUqZq8chtOWnJK4WzMXFjkfzfOx5GmZWubT97wvh0WCeuJTx0MBiC3HtZBu+GKRkBlKpC/JZnXi3ppji
XHZcfj+nORRPT1MbyxNPnDz0fa4z3QgEp62YM5KTBu2cf9CmnT5g9mDPtwuYYJu408emf4nYDs0h7lQT
QQ+nPOJ9lIxpLPeGn+kHM2E17SQ5yrifKrRyOpStVeww0gLL5TiGjOivyRZFPCYFa0mt7iCvqMnEWeS9
XKruHrznQ8tupHUUodLIVLeqpbfJBBMackuEqIkchnCF3F7lLn+LG3kqfG/6nYVQrUJYIe9KLUuc2yDx
i4Ad9TC0JOM5pkffGAcV7iQxBBxnz0VOCj6xtnc7SutHomgsRek8Gp2M0RbwLymoycplEazfy/8quD1l
Rv8ZGTAPRwTAYCdq5L3VQtAUJAZ/4eMOg9DlPrSBH3VEoG3AnB6ip8UHuYRQ/zq35EoPyUR43ml4LUcW
9Hd4FHabBQ6FshZw9ygcqI5Q/4CYIfQbnAXM3AwdwJUuxSkd/Vr2E6aIKg7RPon4Q/T2jMfZVHu4OHhj
oEB+v6GzaAEA6hcLlNyPcdWWmZ4tXVl1iU8x8PaS4U5342bkU1E/2m2Xj97jRJqi+m6g4GgneRDhk/TK
apUOVmEBt+/5SurQ2Hk9E3x4E7yaXWylcgXtDPe2lNr394kUXIfdF6Um8bxaK/Vpi3WwXOaAQxhtweHf
xS2+3vCgsd4uLDXAimvGHpWDpWzdoGquJD/MdXqKIeEfCVjLyGLuDHY6rM6PfEHZVWwrJ2m2FZAtM4yY
jKSg+rCLhzfNeMe6XKsvbm+XOlHQXekcYqR7qMEiRjrbrLh4o/Dxf1ZsVz/1dk5x43iImubcT82dzi3E
+BWrRA/8zhE8l02JjMQzpoblXxBtfDnkjBMc+zkVXQ+3qZ53WAyA1GcPBmyR3ysKAyaRRAU9putwkQuN
FQbOjONkbbeAz8b786nKL40NfYy4n2MzneEL3mn1idkWZ8v11GHmONnEuIvhL/0XebaRaWKCmDHqW6VR
XjvSE9Zn32JxDzp/efreS+xrbP9IDtsUYEjvdnx2mqEvNtblu7d5wQc1ua7Zs7hv3T8L+XV/S5WwIjIf
xUBGPnMFa8EHy2Xy1Rouc4ibiH6N9a7wK4Y8yZy5TRpQq9XxgLGNlIk/vJMwH7YxoF8q8MCGIdtORizO
L+n9oA6Jlluv2I5+kyOxDApWny4aKcXuQZpxogU5dQSdiZCUP9AqHanNwVS8Up5erDvoSkPmdyYFOg0q
YJXZuDerxodl0944QdiyzrPIS/2+u1qRsWWBhaTKze3kfetgMPI9S+TIZDKa5ok8WCx/swFRbPk/RU0n
W1vdFhakQgDzujdyaNlAhEU0bvKyrV8kaIAm+8S7nkU5ceMIAYpW7qzqTe+9hXapQvZdG1v1/qIyuy6u
G8bltF2XRodO0c+uEnb5mx0CZR+N72IRbYvFqb7rh5x7ORIDs6OLr0QLvg/zY8zutRh1i4MmvUxsFr4P
HUCuAsNEVxkTVBPcCbQl6pvf47atYlk8y2Kwa8Gp/qWKNRzTmvXg158OpNbF0vTBcTdSPhtblwJvkTDf
A3YDdo8TBWodrjxTXNLer1FzOpolL2nq9RdN9zOlg+X/Yt17U84fl8fl2IuNpyFgdZFJnsZux5XWO4L8
nVJGqAJAge6XgQe9+BqQTRxpqLWzBD/BtovYKXVeR3H4vX5Z7qI5YKzXaXfTK2jo/aHg9kbT4nVXSech
uh4k08PbFOSZP5fSiiJUWSKrEJpJf2xgmkiL146RknQqI7yWVrNo7Ltu5mOvZLiY/ued4z2RHryJfOnN
cVzUuAf2kt/CX/5r6GBQyaI+peNtv39auDlyRwgDNRjQbDb4MMUKYSzKuv/QCyXTYONEEfrHrm9ZHDHA
mkQNmjugyKNCbXR7BP4sKo31q/cyhTk3lK3tyu99+T5A9GE/bFoOqFEybHUuQoIp3OYLzI9QRa/UZhuD
ASVKYbELn1+xJ4KhImfj41Rg200Rvd7ZOVfJQeEKyPQvse6MYSg6Z71fMGpqq8nxU4AQyEXZx2rTcT+v
Cm8vgmLc5Nr2LsaR63lp3VAl+CYHHxME1ipDqM7xAhGPe3J1Rq2XUzJXNuciZPAblk2vXUWtJkJCs91u
z6Ag6SIlzmwypRfj2iFdKSANLvhK/43XRkb/fXgv8uWc9V+7v3zuJ+99utDFP2vY1vgm4pOLX10Idyrj
/08qyOs+G7Rfs+OYRtfy14uoI9ly36QIX1bXSpK5oAs7cy+rZ1O7sbuDX5RpzdYGIyWxlIeq+gy94KpJ
k0ggxx8HQSJJyS8PvUJ3SSvp6llxg5l7EHAHa0vwqxeyn9A1SlBC6Xx+q3T1J3DUmVKfhzhO5dZv6LYP
gVzOq+ZasY6BzlHu5gXmHN5sHzDft3HS81cn5Uc7zzLJ9U3d2PJRSfMnzWnzLdJnbtT/na4/OqqjGNWx
bmPSR0phZUVO5gM5nc7MWRtmIgUNXyUSIrIIPpgOSa5pWNu2VrfWyFC4iJvWDxIMCKrm5IyAMK4wxyrI
rJglXBhqddF1aM4HVMckPJH7WO2IfAV50IlNKQuxsFa5fUkm2rkJytMmrTmi1R0EweNOcJHV73Yqdhqh
Y+vgenVfiexMoxmb4pH0Y6QiibOMX9pV/QVCb0mt8GZyelaUNy80rS7k7q+XH/mb8R+boYYIa6tGEoIT
I5lPLB2Vb8BHgD13BCiW1QXLCje+tfRREqHuGsskcf08rmpDVZR6X+WejzQ+ZYfjg0CxMDlwJ354Suas
3gmy+wfk0a6E6Qwcc0tWfbGXvt1si0buQ76oxM+reT6Iv1OhkUvVY+lc1R3tmZ+Sw/+Fhiv0vwn0EA4w
BgMfFbLqVJs3xLwqeKA//hDutd5nouWClOJz+H6gQ46uve3/f69+OtIxcllCesWyQAfj0pPbB6PqtZnr
43BKZri3jiLCCYs8174sIM+gi0Qz/ouU7WJVxCxQDtfV5BPy/IgpIyPQqleMgd0tkwBytPSkZoxXc0Ep
57n66KJ6WyV7FAgHvhJvG0HMgBmICK7ZKUaHdKP18bhyCN8ZQBo9h1uRnIHCVRdF11G20TNOHKv6RH4T
1MWWXA3Fyl1hnquF+SHIrRDY+iB+rgXSou13sm8nANQiJiuWQCp9erIb9JocYEBdLL2QoFYrHO6BU1WT
7hvBL7XdeSUQiwUt1KLTBw+4xn3NSVQBgPgRxddt+qDsdEmuACoRl5oLNj0EGWMcfqzCDq9x43aFD+C6
q4hqmbBeCB0q/9SBLVc36zpp1ql3pJmHsV+gCI+IgkvSHZHkvZpY5HkHEhO/5gJ9jkf2zupBLo1jqXcA
wHbjc0J649K/Umwp65Rjj4N20f/jQStAEtJ7OAbevRz/ByHrBtJRILOYEKhV5JsKMuWz7zGRQWsPBA7v
Cn1Mc7nLR1uq/YNnIjZd95L1dIEKnVkD0RcdGgNJRDdIoObU8MUux2uCyEiAcV+6YfJA7+8JeofcjR0w
swoC1m4QyBvjXHynQgE7y1Bv0AXS0u5S4LghpYCMNgy58AAz24I0L9kYgs3GhQ7Ti4hqxEAdyhYiWLpI
YNuOZKR+G63jMGT5LaEy0Td1QsUZCyfnFLFZgxv07Jo5Rf41YvTUVDA3tA1woKkPf5KqaInBOuuPWpP9
pQgCXfV33kJhjAbvJQbFWU5xlhXo6OGbLQdZBkmbhxvZzl/NmMIbaJXrCyiiVjiGheptxmSY4svM/93G
qQW9laKNszmsYNiIVxJRo4qN2RQUnWwa2+3EW7f+sXz9LWGHlg3OcFktZGbXoUIg4ZoxkXV01rx63p57
25sZqvhFSchwQHy4WBl/NlSV5CsQ9L4C/O4yLjP6AzENrb1c7JjQ37m+3I38ccJQv0Lu9++qnAlSI4fY
GIvPo1nKJbX7KrhtXFrVKtRbi4Fynoz1p111/oELHWp60WvPNPW/jXOa1aHkxHfEH1ySMrgd0sk+7fGy
pSd6eD9eUh78jcM6i4xz49lf8L42PtQiJjyT7U3qCDO7ZcUtqMSThxPGppqna39sf7H9jTwNMAIA8cWG
DJ713KMGz2sWSwpcGNiwgJOLKSDr6XVL6CsvePWpvIHLX18jV6dV/36QKSP9TitBWcfqGih2iDGl0Uk2
zdVJUJRnQN7NAM6Spi3HfJJVaQ0sKHDGK/msvmtCTdgk3WYnceBvBTUOCbK1tU6xCHuDZmb/IHvPNAJO
k8Gf/oXbigD++RlHhqVPtkWfAxBbon2sZ0aOTAViReK3B55cFXhWLCRjlTHfCGDyCx7rMw7SS4niPpzO
TXtvLv2oEBgNhwE6lOk/juPb8zCExMXb/nVaMtrIzF8HfLwdLLDbVJ6rV00mvxzy1t+78PiUHXA8R1lv
NnrKVbYxZJYEH7LDaXzt6Vg8PxZp4kE6gvsKkiIPA/GYiDpOn4/lkv3jvtI3le2I08iv8r6ZMZ97+6Ve
iBE5BwrWcflIFh3y5+cCufQqE6X6EbMTVIZMMFR8akiQpq55+C92zWlcxh6vcEdXkd4xLraqPjglIlX+
nI2j+YtZS4uu9+pD9LmeQf4LpuKPw4Xpp0cKPMQc8b09PQqI8c6rRZrbeXUN+VaVSDrr9FbD9j6OV1sC
Mw9Am5bUR/mDrVY854VLoz1nq+aS55jCWYnjR90RmNvHUCGwXJwBTuyPtYr7y0GgexA7LK5pQdPb6M7F
LfMglyq3mtEM14nxwZV9CuDz9gCjWTKiibKPZEohvGyOSiFN+/vpi10LAADAYNJykQ5sbzEHp1tdaASb
ZKqyOjKhK02fcwN/L/ksf4gvjKhbmhm+HF6ynxYld14lvQWAQizCYJYkDoU+pQ7jrzQ6UKjxas8e6UtP
PDRqpz8mtsfpwFv0GBZBYYEamNwHy6FZVjCSc6L90Bv1Hyo3k8S9J0ywcmK9rWh8GhSo5p5RDhtwerIj
R1zDYHkVks3/zsa0xWoR09fPrtVgV0dVuV7eEVJvipImn56o22NwyEW0XBK6GYvNxknBg3xmxQcz53kX
iO8xYo8EcsPFlPyJ0HFElQFprBFs8ybEgSKz+ILLKR9uG2nwS9bQpg11nxHM6wddRs0XgPEfslQ9ugvf
F07+Zjpb24mFrwzjdkaErxy1YgA3hZGlERdl2lJvhHcNrIl33PmSP/iH8MA6uIUca6yw4uVRi23qFLvx
4CsD6TtxJlQTRAlNZIq0qFHBfqjNqQxB5tcMbnfNuhMikPwY2/7M1XpyDwdXM1ezUDd+AUGn1+GqnXPk
Tm9hHSGePBuKn59tiQUioMrEskvMijjvlDDFQp+EEf9mrq3OVmwTiOgiQsKP59QON2xy11oYwEt8CUV8
g0NrUSfkaxB0QJ2CbqiMSJhnBFJkzmIYRzSGdANiu6jyHIgHmpI6AObl1RVVtD+uxT9MqSvWsKwLqT+y
kcYYm74UC7QRhEKikS3tNoQzjZYDQ3rhW05oaugx74WLea+PcoOXwxCo2oiM2P6utjlWaudGeNEGClrR
m8Uy8qAOFAiUZFS3MIBmrUpbHt55iaXmrMhVrToHaoHl5CKSZAW5r40FzeDeOva2NHMgSKnx5QWww3Nx
ukkUtBcXoGQgZKjjhkFOxfgR1BD+0E0aU9WtUb+t10QcVjM2p7to3Gy+DRLFglmW9OdEx37HBXBzt1pL
Cxy2PEegMhwyJkM2Xet++8j3TCIErHt+0I2ThgHOAKH7dqRSGbujaoduxnXsS3dk33zSc3O5Nz4oJsJY
TJ0yUCgUkW4IPRU+pXa/s2QDz7QrXRJdCr2dMmAJJKzvuMcSqJrT2xGBvhQOAUbxxslBLKxcyhRq4z3D
AzMx9uEVhciYlK1iRZVAHm8BXvU208diOeZQRM6eooH9B0WCVGs7HMvzwf6dufs0TL5YnqTGsBBDnjpa
ruQ8T4bAk1HP12RSzV4Kb3sl2CQWQFE4y+Le4vaJ8PNVgD7+WOwG8ZaWSKK9HEzQwBRE34Q39UKhgvG0
Xk7XD4o6ZkTCQ5R6FL2riYA8wj56zEyzPBzuZ6Th1C7lfpBjZ5MHumskE83TLxcxhPYX5sh1054YExea
lv9WAYxJ9IOVmrW5p9MKjIC+HWJ6jPJJICkqsy60YkY3nWr/CdW+JUMDq4RCNohtiknRiBt0vTNvkTQk
Y+kYZq2rCKkFTI7m8GhOtYB0XBAVk7mASmqNgXtXYAqMEOHyjBm3ld3Yd8WSmUDLt5I0Rtbj1q3jAdC2
fFjCuqkt8h/VDfQOwz8qdlCRNSJnD/Nltk+iryPwbi6a8BEOrLn+QXyIupUmJtGvsmqNtpu0H5P6k3Hq
OKd6k9o4wXw8rL8kAeb4vzoS/TjS4SfDyvHPOSqrFDF7Ae+gPoLui1KKSSf3/nWUizPTX0bgbX/3kHJT
fVEmrBI5+ATf1BRXd2xx3jgbDr34qvSq+UDTXR1GpoB/ckOU7La6YmAaY9ATg47obwDY4CYBNUd9qwrl
JC/FTGgjlzzU7ULw7bF0+RM0hucnOuy+ymPLOTb+ZEPLwWw8SBXRD2b89g07i+agsAhAXrdfHYWJLwAr
16VWjsKY4cuOln7JoTi3xIJbp6niLOZzvBys2avM5Qmr5Hjmxpesi6V9+VRTus1zPdXHRuIzWS2oMMnK
ZbBvcmrSSV3iOX36gxShMMWjU46pROc2CgawgFbMSyWRg+GQocdCBcGyH+8v3FenKL/j/3Rulm9p5pYB
4vbSDBwZD+9RhIhPbPHOcCazb5cIdndVisML39jS2U4ZaxFZbBfPYlb7kpt6pFDYB5etY8Pfd4+rVYRf
ia8/k4dNCjNauD7LBxa5Un1GmRWuvDU8nQ9SshcO4ltka2MSfInb1jedPTJgf4ut880ZTVu7EoWdzEl3
qRqRauT5Nj4eMhOms3A3RXA9C/Sm9G7WADpQBp99gDWQd6C/koQfzaF7XUgrNmrPzGN21+PqM/SOSWmM
bA2Hfm5TTuHg9XKL8YpBqNIqdyA9S71QVcFPhIXwVRGnjTJHOEpY2Lk7OZIodM9HctJtrtHA3OM08xZ+
S1wHMnwebgb5Gd/81Zpi23J+w6FFMLzx9DUKNyiUZRG8cQBSFcbDJFoOkPDl6PIX2vx+lLnRWbIRwpSG
/EyKfnfg+w2yHpW1QoUQoJt2hT2Ijq+LMJsZCVVRg/ud1zEXsqZqKAcyw92LernsS9JRrGUAurZVrSnl
Zh/RRZled6vJLsreQnjahfpwt4CnlR1ofgWWtCstCfsewc3n8HUw12W4y8w9klKiv6xp584HNzsLf0eB
6zjbeLBFIbRGop7g/VYC/Ze6aYF+K1pUD+QRLHw8Epc1q6UogwRz5o3+fDLQr/AXUKcAPv/t05aXLOuQ
ap93NrSsFLPv4jYO6e05D07gwZlhG7M6VuczUC6JnsMaMIYwYTBCvQRo1IC0vgmcALPnRfrGFf7Jwgzo
NQ85cbT277yFJH09lFiL9d+K4WeR0ExNWl1L/RRB0wXp8YQQKBXu430ZSJuZMOV3GkIOcsk+a2a00wpF
X6haAA8o8gDnAJ7MS3t5XBde2s5KHSjQtrF/O05NqiI7leXI3fVwGco5L5GB9ZqOpUX3pmcVa1Ksu6m1
Nmp9gUW+qUshcwa1UzQmyJX9xSLImSk7e43By2G4bqR5W7DRu+d2B5o4eKcIAOvjuALNz/1MLMhCQmYi
9TYg7I8lC85chc1LFsskhsYbwxpzGK+62DUNC+KBR/ObNgwH2aJX3537/PV872aL9iET7bbgnssoiI4G
ync8a2GzwAsF9uPdf/au6tg8xH2EzJfXV+xhQaD/wzSkLaOBINdKVnuPnKIy2phctm5O0wdQnWtI0bBQ
RPCShn9+PCVU2TeUKnqMPt8+MO/CUk2JBhqxGGEL+YZN9wgUKXvpWGujNY66BrvGKJnaR3MhGJ1MaJAa
xxWiGClovboQ/fcDa9bbRBud9dSA3aL/yNeNgizcayd4P6wIliXZ2hPVAXxVDXyHbJdhUPtDjeWyxPKg
LTymiZz5LT6el/yz7FBir5SOzlZU/3C1IKvxGYbs39UZZo3xthSedyxnKP/qER6XhE1MhF/1nxShsiqy
HFmcsBbhBO7hs+0XrhHycB3+Co6DaN5ILevkVZ4EE1g+QOuJcBMbEKcrGhEUJ4Yf/Gv1bPmDIHssRrOK
WEcrgd2IugQBqUKcoLO5airUkEXTgxPNiVMh+et3DjjufvYr7soMI68GAQ6ICa8Wj+0AS0YYhj7Txuwb
NBkWD/dHx8Xt1n1icRCgMrrfb1hK4XfrSDv9w+WVQbjwe6r3EPC3/ImM6Z+fb3DjeDowxqbU9zo0ksME
oYa1qTjhFU/uXHefNyiDYbKzZFQ0zAVRi0YRRxfjmzBmt8DcfXDg6ZZGxfDbZVtTrAw9A6eV95MV3dRV
vfLg4FQcGc3MgZ5f5GVC7mcUAiuxeS+XX1nDpek0F+Zy9aVycdug/4OsePjp2id0wBgBXC/hZbhk5g8c
axyFg/mmYGStfB18dTMQtRhtBlWVdgn70KfMKZuVlVp7kcwZrQalqR5otSb8yPUwi7m8UIImmbsF6SuI
v7RT/fBoUlWGqxvi+wzeDzA8IzhmjC5Qnh8KfF7GJTfoWk2Wisf4Sx5KMPI0GGw9iaGkgE1wGUZQauwm
A4TzsHXO+T4sZWfmvwudRp81NBtS5yZuSJP7Z0LEF4YNNOI6ptI+ZdwT2/clVeEjMfJ47gN4593bjzPG
P6etwiqfQYq0Ch9lVGD8SZzuQso+pPGRTfxFbBaBkbDuqEQQ1FX74Jj5nd2ohMmlUe6YTqXBYNQMzwre
SRznYC9XWtBCdmjgFfMMxIx8p23Vv3IumJcAAMnQ9JeyLV0PUW9mPm1B7gLxaL6M5idFJLErzgsG6HYd
ajIGD9/OvMNFuFudrdtnOlpMeY6jwPzzb5RGtFMSfQPIB7i0D7GjM03Juy3ltm722ZN9J2Uvf3so52lR
2KllzV+UDfBt4XNQiRyE1hsZ++G/urZw14UZEWUVkb9wOPPeaJJwddf6VJaF+qPviRIik7d4nJeZ01b3
FC57jHxuSpjSo/VRnsTGxTrXeRSLh+O1OfLC9XgBLj6k4Y30583WDzFgDwi/V1exse15pFuMmOxx6P7l
Btn/Dcu0YtL9G8r/Istnh5+HGf8EmjIX6FpdOYm8QGp8/FCgvVh2r3y/vYCacfo/nbuiv6j47LdhFTxE
eX9YxBYUnkzsEAXfqZIghzqs8HyK8rkbFY9/IlnNbl5AKfaTbiwyoHnmaT0IjaSg4AG3epcYQFNn8pXx
Sus1HDxD5Da064u22Gc/s+FpKhmST0lILBWCV4YcRNgSmauXIhG1ZyQ5nh19hnax8gdP78D8gx3wx9GO
VppoDuQvfskzfArywXxgkMq9jKiYxtyeM3OxdB5zjdXKARz9j7GKnj1avU7qsXxQyICeC+3QBtDLrPL6
iZcGWdUxFNl9Go3OzXiCOBNPqwl860hOdN5O95nK6DOkSYn6u3Omb9fHaLnSxeBRpnTvk8h69o1d8Pgy
nyMB3CMqP/XuFnhg8/9QwevEUg2o6cziTaGxcUwwJcsIH976fgwS/rYimeR3GvO+sVM6dcy8/U3yfMfc
33ORK4spdwRf5VpLk7flFtmt+eeIKtP8N3l2Wk4prRnCgLgi205W4d1FhPaBuU5abKs5j3HhUZAxHu43
jWtMOM7j7ZL3GHs6rv8rTCxipnpDlLKkDjqa5IXWbLjZ+Zup5EDaTJ6PK7bppd98y2VKwP5K7AY0FViA
LIFOVraCh6r/Gisi+vExSIC7o8dd6RjFZKVoxuUX8VsukGEKCT8lx9soxR2ui2Tka/fodKdT/NchiZX2
wmt28aroywqIvnHcs8mMfryx/7W5Y8v7QuBgcAZAjb1eA+Z3D7t900knny8u09Mzt/MPYaYCJtfy/AsF
u/KQ9lrqY/ZAEzrIWQIPOFW7gS1ybcoWoyp+xYjDGe1aVloWkk8yUSayYHChzbOzsy+lqHsfF36Bvbr8
5usGfo97+TLaT9z6myid11xNWUS96COYPfiJoYhg8dLtIA23gm42K6+lSA7nQq7/rJSqkSRg4/VR+7zp
LLoqF2uaWEvWmAJRXx78GBlYyHMtKvrKbOBp56bWXMm8JDwQQ66ft4wUyRvuS5qKN+wFTB2T79lpcHlj
C9Zcv/WS88bG/gLS0MabQkc1hsY4ORKtdSTJhPpH0ce8zPXzxk5OqyzBHKf0/W836qj5xbwxJY4s8yOO
HKWZqIWJGOUX3Hm8wnAX9BbXugAwftwWXd4PYNuvP0/us4GUnLFZnPUkt6lxHLA5jQ1WTuT5OjeeEByd
wfVTg6N533GNM3V0F/cLcFwsQXCH+L4FEQtX4vUmWnVUSYgksykJfkiFiVyRoc5MNv+CcabPZ4qwgjQU
RSSeFZMqIyCIv/mfHngo5nBwtUPhLY0Ec4esNxv9fH9k3Z9fZdF86cmanFAOR90JEOhwIb+0VX/YYCTD
mQUjS/Ym+kSbwIeh9nsMHP82UJX7rLY8YISaGYDKOGA9ewYTAPGKSInfVd7t4NNfwdvaDm8GB4xDBrsz
v8YQ12I7nGTyX6xzSftXyhKg/Nx0bsq0YLUb1lYOQ/K2Ij4SbkJGqOvcFGvBWslxKREjJs/SX1UubIc3
7AIcFqAv10lgCIoh0VS58dUzYYgelYlCD4eLDbaeNDSmpa9d4aPjgvHqSY1rWvstXbCTd6jpkiNZbgmx
Hx58IL1xqo8lDQr78Lr2Q6NZO9BDvHKX4P2RgUUZzxxRO+WU4O+iKCjg5T4V+A0kcN6Kpk9hbeA71OpA
mmOlsESoV/6BfTtI7sT8555vk2gQdcN0voWvkycetwECOl9hPV1C/+IP4/JxN7AbNRultHcCdbnkRmaB
JpTXURzLLn+QLlBg4WWjFIKcEylPEFxwgoZl4TOyDLM/wZKTudIGOTaNFqsYQwL+XrOt0fc2l4yPa3fH
yNbRSWmXFNDzSxOWn9NiQnXO3mKjLpeiL12opSjiIXWsTmtZPYWFdrjzrYpzufhtyHeLCbH/UyxJIDNi
EzRJIIrIVXmwPFVdxzctuleiZCnv8fKYHFMSbHFPZvg07ITC0XrcpmmTlFkeUZTPwFCXVCFsFJf0DMzu
rPpsPrMojj0BoUAs6hSqnBZUzLoNfMINshNB4fmdOJpe4unrrtjeh+/VVSUt3rYpN4aLCSAHulG7Jfva
CGSdg5kzPTiVP+b/LP+c9bd2yU5SCSaJHHXv+DUOKVRuXxZ1mcKeL4qtLGt8MRwC303PCPOX3SK4wT9d
5SJZsr0+mc0IKQSrvPT7tY1/rj7J0W5BwvR29DGB6gFfgbGR/J98WbGi0e3+u91wijdOBtppK0i8SAV/
B5w6i85LsKsECCdq6YJvU2VTdHHF8VvPpFXsEyuS3cWLtRmV7LsNzhTU1+r9gK36gbs/On9Snakzk1QO
G0P6X2NwmoiJPTtUtKT2Z3mK16eXhwjlC7fD+u4FPk0ycl+z54aBDzQiZ+S7vbHiKmr17Zn/tWUJH1f+
GCeV7mVfKXezfip00W8OFi8TzTBy1koTcLhPu49YBWy136dmBKo7oVIshRdPjLN3oVSsZZyyneXCI4A6
0BzK0VQ2EGO5JqsbbPzWCnUsMKkIP7mukIZLdRoOy6a4/ar1tuf3hz5ubN7W2DPyV//ZjFgDN9O/F+MO
z/g+KP6UyQLg7jiGiDgo0KqS2EZJvihgbE61DDtsRiIhaa3qgKxsdE9tU8fpwQxBNDUJSuTyIPjJjLUj
gENNCg5xFeyk0VMs97WP9BMsuOVGqx/SMkuXMKPsKJR81Eez5AgTWmhn8dLbxDw/khyL4MggmBgY5z/H
epDcF2lwj3MgPDZtUXCFMjylFQJm9J8PSmbYtzmDZehm93BtaHPWrHbeONRjqdesUZ3uZkkUx8dQrkjv
UllUw75NICzinOXSahPNczloVaeZ7/vGGIfHOYQs8b3HlOmr7+1vV9GEoX17OVCYFkGXDTlgNgL2IOmp
ARNmzQzflrFawdXudrU2cEd0z9IYlTjaA6G2uu3ZXyu0FvXkg9CnfOYsxZyCP1mednydo9twKkRK213O
jvOjJdDZrYiYOHFvM5VOr5vqocUXIG5cuvL+jNn8fEYwo4iJjl7mvvNY4YV+ytYfYiQ3F2ddZ8X0I3Lp
2jqrBiLTYtCrO2CN9nvUpce9RIsSpgUilU5X8BnpGzByO6DoQ1xrNgu7HPPKmH4Ucgh0unPrSvfqQ2p/
xQCrlfaXiat/IDuV/AHbYHKWkbWIoTJUdgS7wMC86aoTuWfTLRKIfTSgH0x0G9971PX7MMvjx0iBVsr7
NCUQRfqsgYfJZzPor/w4WAtxVK8pn7ad+ayhdGD936HsHJEitFMZahAHZfjou4rW8p1e5sE3YQtIJfRc
8p6mhY7of53Yq/qwu/aMwzlFbivYT1tvj3ettsdt515Oi4HJGZoZgw3cKnCefi6BvuCG26SMJO2vwRNj
TPTeDR5PqzjUtCOB3owHZ9hT+ze1YgyOGho5aivOj13Vcnoj1Qo9BIv0m50VbbEP1b6+ea4XGR4Kp0t6
YUtaMGXkeZn43Vgh9Wj9NTjR21Xs6bRlwdi3Mdw2A+dEOuGNsus/bD93pVUAXPWniTi3ssCwMtbrSAr0
cPt1boLHDFp/DHI5FR/HrUfundWiPPiYCx1ZcDbXDtzo2S+SVQeSrtSDPLhWVt8JxfeH/+wowfcD/Jlh
7dAnowIgv6swSV8E15SKXcKZN+c5tUcB1cW5H4IoNgFvpHvrlRjBZhi0oBUiZPR/k37O0emGoTkbvPRz
wG/RJ4SiIAa4lLKRMzSoZZ98ycdky7dLySQF0OnWVPoXIKoCJFj4CRegoqoKEF59fBxoAEg57djMkaKT
pbl1ImKCBmfF6ZzTsHZg5zF0InsCfK+v3iQ8DQWyEoDYpmiaG9sIejNNGs6d/lIJRWuwQ/Oqo/UAnkJn
Jc0mokI1c9MLyPZ7vzbQbEBp5hJmy0gCrpWo6SVqty2Y6DRTtxfxzqHhNMLcl7AJyyJZOBhK6B5RRTj3
KKeL66eliwK5ax30vdfTEx82uBjVNn4Cn4qwnf5CfJFbqfiEmx/NcoCKAr1nk6lMy8u27zJ9leV/AvxU
vfl1Y+ytnVJ7Eq2By9hhxHrKR2pTcLbFIH+LrzMlTzCWStievx4V27vyw/Y++taGsMcP6iMXcF5OcCq8
395vycmTCdW9S9vqjfKz/KAZt27ytJc4uSW3E/7VSc8ku4oG4+1PLAr99JFGMO0jyqX8aXrf1vx9903s
YSY5T2WUZ8w+kGsv6ggCelFrR5tOeOVSZQ8Sn61ngvDbQYfUnfOQ6d3oYa6Ua73fDn42htCJKQLGAlIR
BYEEufUL21cKxK5/5aNjbrYjb00SpbGwEo4QvQ4hmL/TKItycQMd1qfgaQ5jGuefU5sYmAdJZsE0HxSY
BFdaa1H6TOiWvN/CryoMF/BV0M5VpCpzv6gHGoZbw2ma+x+4Mm41L307WC0IDNKCRDDHrDW+RZ3xLDbU
E3GYpsehvv5t4DQEECDkqm5llV9oOEJFAuZTM6NFwMn1gJ+aNg2oeYQRpMuue5iDcnGqpJ42WlE+4zXj
371GKZhVPoETW4eB48nSFRz/lgiWd3Ph8eoPD7IGehgs4HFkNr+c91Bz8CMtPJlj2D/w87R8xF8HPlII
GWX/7pYQ5qE0SS6pDRHf3CxmOI3nryUzr6Ve7bkEnvl4gdRfhzfPTPjYndmSVX/wboYRctA2kuAiRB+/
v5BfFO8mETve6rXh9KGHR6PVwssh80p1yatz3feDyNDcTmaSY2l1pDyPjOZorWUSeLeh8FRKu1v4ckbq
wA20XSq6lOBU8zpdkV+fQJqowIdvM4UnwmokVPPp1sB8JeG58YV3OFWTtrajLIN9gIxtxFL8iHiEsoan
t09AfYATcAvUelcc8bBPy4IdHx9Okg9EycJu96G6moRDfz8AHd1WpR3loL6feNtEuCLR3AFco200PW/+
x5bTDLwwPHzE2BQBvDh+I+534NQ632KKKIp8Wo068bEmFbY395cFASzEZVT0JhcaBFUYbl1a/Hmfu/FP
vvPIH6qFmOwfZpCsvBlhdDqaSCLZJUYOppNem6qSFKiyJJS1RdM5X7nT5kbmmArm1FTM8cplO+v5hSNf
f+T4UoZW6NuYcCX7zHoCiohUAuTPsU/boI0+Q7/5HbCRp2eYJq4Op1dMQ/9d98GTK2kY/fhTFmZwlOnS
R7tTm0wIF1mg1dQMhA5U7XeXgFRFUsL9bN9AmPkpGtntsoHnZq+otQsIVqHvNzKAEg0a9/IxXkEgX1Rs
mGh5SaQHkIPyqYevqixJCbvvIy0mqft7lQ+5vZgA+nRK7//4oDs8HFv2fhtKD2qNsls3igbUAGR+xLzW
aIQaEGHoJrgcHPLM0swbjjNCde3exwP8Yr0wuIUJU4U2Z1LJu1DrixXoYlVainfslEkAaT+WM8wrlFfF
ZBtZ+EYLB/G9GmYW4JoqQSOvda7ChEOgXpoYPP8lPoCFjfn2k8Wqz7/9Hp4soQu9tewxsXqA8ngdeGFM
clgNSj8dwjlwNmDQZflPLqrdHtm5gyTphP3NNjiHx7PVsD8hl+D+6avNWBpof/WXvWplXI4IUq/usl7F
81GlRdw6oLtozxlJea4EnRgpE69+ZhiP9exh/agNA+LT7gszDWvJAwqg6bhN+84ktQvneeQIfptyMU+o
xOFHC8/656tEfwOM21pVooaThV8bO1FWN+HQ/v/JKpAtOtUX8tdoa8hP0nCLzoISBeZCGzaoWvKqqj5D
dhio8qOhRH4AB0S/9bRpBWdJCNAqMvI89b8+2w8prQ269yxNs5rlqy4K0gFQj1ntifJmhXN+Y6LwbKq4
ZMd/bdTSLkOfxshJGBcPwTthR1CAPOzHcSWgsuAvH5jM0yh1f/2F45+S7dTMpUk0tZdI8/tSbN3n3ifF
QJ9SQT3xNT48giTSBi5Doei6fMbBQbSkltK8NxSXzgJWpmmWAWluo+OrKp5CN4lMbTRYYqI+pegQ+Oaz
exqbEJxmkQwYtHviOXNmXQegps791Q710OSWqc08oSwNi/LqTJzmFexv+sLlrt6CwUOsChsKwtM7Mc4l
Y456RjZIxT8ThxK8ZumOIz2RIsSqbe8EL98j8nCQliRuqzUti+QxKygR4APY7kC6XjUwI7CX/jEOMq8t
pxJU+ShpL5F/FuJurD/y0TxdkTt4TaYqL1XW5iaqS50kZvIOKjee6fS6uvqqV9+GPRPU7XW+4lU/HFMv
4HBjBz4G4JrkI/MDbgZQXrn8nEzstUZ650bjp6wzEypEBgnTlyN2e3b1BwgavJ/30nKnsL7Lkmob8ztJ
M0UuCvYCX19oZO5pMZMcJ+lNExtcEFpXS+j6srJCzU24KV3x8GPyn7H3n/g+MO6QqCB5QtTTP3vHAtH6
/BERCrNi2WEYAgiXvPIElO9mSQ862MoYinDiGyQFdp/R8sH+Xl+5rY7pUveFPxSGb23VUSygxDUdAh5Q
uwMUzjzPoSe0cPDMPmqmrHq+sGMOTMtTiQ5YxoukHC2sXZNqlaEEhnyxRjgLjtX9e/Nzj/CFEv2C6kdx
JMNM+ZZwJO2S0gyNYnEMaLdjZDE0P1mDdTAJxW8zbuIisVBgVUKeSpEBxBzrodkeX+Lofb8EWG0aTxaW
wYrcB0+TJl2ur3Q0f6toP8X225fYJJ2D9bBVNAfV1pRd+dTXVAaGlNGa899hPf9FrngHTC3+zfYoH48P
bWrHhKkYtULD62qkuCusrtOkEveIZ1mG7MZQT45BBCqIDBrH7wXu6hJvQSP61z6CoVflasqDmuPvSen2
BiqDLtjgo1kQLdtACFnoW2I2w+hUXQolnxyoCNRZrNS4RRLw32E6IlYS/GAyFHo6gaXOEtMA8DmYmD6m
rElItFR74IvAogjG0tw9POZNeOhJJ33iVHDheDvLr/YWayAxRM7gR8PTjhdHx43azpqmUbFUrpPO9RhT
ToCVrC6ectFgWjax1Jq+dAQwaejsNlRp5RqKiZhU4wND8BRnM9tubBJWE3w9mOrWnTbbTvYeVoCVMSi/
ZyiFFNBeCc5wVn6qQwCSNQpEj0rYkctDRNwvBuBBWNxr5nW4HczwYvdJ++ibqh0YRvSZbp0Il5bP56TT
I3iwn/E8QcPENV4/xgipJWbEzJWy6usuzMyDX4j1+g9U+wODwGQ3AEyP/AKpnQLalBhGGbQzazYrwuOX
kGkNXndDEKTOqjiZ81edwS5sjRRgCMJM1+nxHotKtoYoU/BFM5Kfh6sHnVZ9WFFEN1XDV14FYtCQhBg3
abSgy0qM7BhpbWYrBqnhXg8y5b71az6uriIhgrlEu9skmgJIqzUtH53MwdfdVcVPulS069Yh+WCk1E0+
GvcfeK6euISwhPEXy0ovyDaa2SaHu9BWkviq3EFSnITDvXgg/ciPDoY9UPZ5eSFBjFFjXpmTOQiudBJt
pPSW+5dXc8/o2yFQrUjWKlrPtLKTVRGa06E7q3BW7o0F7lcySNc/DtnJDJVKN90fA3Ru24Y77RuXbMVd
7FrFdzhVGm1y8PE4P9aQmnBTWAq59SP2IkQZIxvGdg5EwzgSfEzc+FA57YneEs9u8CIAPLJhzm5ZKP4n
u7nflMtnEqNLHFBT2zBRJLCgED5ut5dbpZMnQzBJfak5W8mMRoM0Chv+3165YvBYYc4Wi8PzFMtNzbHX
fIeyP7iwmr4jTobao2CoYJJ3kUVsYlzsk1R+7eqDrkfQ2IXwYWPD9bpPNUO8NIM10OcXLPw97Pz2vL+P
JuP3ZvHunt7s9lcZQ9aNOL1pPzHiCSY5ZpjuxzC5qvtvJ5kcuiOIO58Uts+j+Yug+6e6q4Ks+etG0K7m
rh4rUH+qLUE6re5eQa+cMnZULZjD+jfOv810ulByyh98C/k9p+DGAByr2LluYoQUmDw2SwETg1xdW0wU
sx3zfH7pQDYR2AkH+NS1R2Dqc+cYwAD9NNC79NjFMAIg7dhKjT4jU8OpoKgCUrwhJcvdIrF0Ec+EiPQ5
V6O/DicXwvy3EBrLkNLYstWkfW/tx6Amv6nyj2B1DP2NEr/Z4qJDbzTkrpM3cPfdWEHjXMF97qtjJqs+
I6pkLhKyw6xuEvK1oPQFA7M4ni1DfCzWjOJRX3UUnajixqUp7EoFCwOhi3FAgNyVDt2TX9y2bN9vd0Bp
qjskUYhfn5/PaSdlPZ9ol7dT8M5cs8KGfwB2mP+/SCHdP6g+zQ87T6K2ZJPRdC7rEEXZYA20kJLChZai
lW9bqjZuH1EzcuoO5BOVwYrqYlwMqf6DkmtQmxkX1CYaufY+ev/O6Oi+HJtTFo11HfgGnhfgomLS0npq
Xwq9b3wpQZC1kMCatrnorlfGDdfu8/XT3AS5I2R7nkr2V33e0tb/NrS7/3eDE6w+GHBunkh1a1vY0qn1
MAb5tjLL2+qLocZYOtw5H3R9sc4GYMxYz2XQxyXMYtcragbsX6TbSUSOru2Fde+1OMT2QlmKopSI/DSk
75fgXIFGd8oL5K9vXNBsjBAIo5euKBd6zJzqvYD0iNJ1nywI3e5V/jJORHs+LlNIWkSDX7EPRfBinl8D
WUzxCJsq24ZVgcGyfTFvxTgp80VGM5DynwAbE+YC8B0Rxi8HWA9mtOf2l9MsJO6e3c4T4Tv0SnpMCbWh
/71B6Fa8seDnJUviCC0shc8MlF7n2DGtuyiWizszQnnI5VgZqmFsSfiyX4sDwwGmxfrsdoyON+f7FpX/
YlXHGbkZSHoMYW71ho6BUa8YmqqBc++3P5Mp7SEVRVLpFRmE3UR4y4ZnViifO96NQopkWPSsIfZICsnH
T/YN5UwFWnG/+E7/lwFrOZExGbs0TulOC9/lvbgZdEU9+Gj/Sshi2PY3QO0OJSFAhgHKiA6qoQKN3y/H
RYwVhamAJwmkezx6BLOfIim/7xzA+QAn0/3imJklDUlLeQrZaDTts6mTxG7NTK5h0b4FxtK9zZruIvD5
MugNiloJ+LcJFKn35fRKYYZG2R7paRJm74RYJSDsrOd0+3Q3Po8/iGWwxXGVLn4tQui3dTl17yf9KgD0
wi2ktKMjMBo5l3/PL7V85FDRLpnY27P050FWxwPZQKTZv+TVol32DNQPrKD2u2y4z7HQj+KQiHecdiGO
Us3CHAH1AGfOPo1x43rZatWuNZctAhF1IlWT3ml+ccLOv+3VZHWE1ATePpjBAmq9Kx5LN9rkazfLZ4iX
GfcxFtpfKaOsra2aBU6AhVcMEwEktJuzywhkrNizbhMJ7AvobnRnqPBi6saNFoyAC8snuUZhk9m6mtBa
HpCKkmvXR+M/EdUjHvZGBY50MpjYClVGVs+f6PtOrV6BIFl4sFQSqcRTaCT+BYTRfSEuiaXWHuj42/OT
PvuVa9bVQJ1x3rnLG3K0xesiUDAlmKmUmicF5K0m/JRGRwPLUzdDSdnzTYE6LWwCbNDKiTQVDCj8dXd9
w/dmYptY79b3LI72T3ReC71PtDc5GJqRMOO4JO/prbQ7xcOjNKbW5pfBXEz4MSlGyzmIt2qkZC2ajTFy
kMAP2pyXlL1kcm22o9apjluN6k0sktasgaaSEEEKZMclnENuvbKLKqzE0S4a/NRCpdFxt8DlK648rSc7
pKFM41BYxO+EKE0aKjEBSeJTY8CpDP3sdGfBBZX/kiiQaz9lGqsuC5jlrPG6ZFizcE3se6TEqw1IHK8u
7ep4NhR/rYwg1Ll1VKq8/TMMYT7Yt85gAtu/OPAr7siHYMJJtFxsK4jHIWBHozPV2PDubzWvYSIHRDfu
eH1cF7p50Od49uE5/Gl9lbgw775xL+UuWmxUV7hqwI/ulqmd0h0Cuo2SKKXIEZ4erOHn8C8zoIshobzx
q14bBYf6mso7cEULvmsunYBm1izt6Fv3VlGgv+ZgHR+qa9EbdlU3viGb/u62m/0vtxecwfa8BosRo3da
xeQevnmS1vP4glRXPzVMvb+dpSmfdy6KXyWTZ4jdhOEOK4YIpNPSKk0TDyduM14R+etiktKGVkwQpbWF
6VUex58pIigXCCG+4qTY3wl3t+KFJg2YZCGbHB3dGEfXDbTPPgLhuzNFD7malrxJheXIUC56ULW0fzBP
B9QAwtg6nQL3aJKw6uiQ4PFM7SGqX+10tH7oJ1cQ2G9yjwqvOITeH2xc8umlgM87jS1eDATdKV4lWI8w
kurzueZO31qPGyAbGblQRml5E6PbjA/Pe7UZw62DIwJEQF1ym3x8Q3KjhQK/K7myZj6F9I7CBxTB2r2J
4OcU0DSRIhfUkOS7EC3xbPfqgCJfKoTswJJFIRRMLXpI9P4VNQKmL+yAKe2kEVJgzzcz/3vrzsZZ6M2V
Z2s139+lJl3fsLIEksaDO9PpOmJGe3J13Xv2P9pReVETemKKJuFKT6T2+fou2MWb/uNdmUVkko/Op/dp
nVchnol1lpPS3TiyKQPTp+wQ6zdPJmF+XEZZJZB3AFYzS1u9/N12vJsNuSXgN9l0KfIJE990TwrW6+HR
vMg30NEIXKQ70928QMUx6y+zwMegbuTGW+zkMg9Bflp0pahgR1G5KOZggoA3OhC2AGiJYCRoA5PjHK7/
CrOMwmis2TZCbciAcILMmiwo/FrL36199tYI2LIAVrrRVh39ReO/ToQGr+6MLQMQdowkBW1A/mwI4UBs
yOLs1vIiJmoFi4AnjoyPNIPjqBQzQVaqmX9Im3t9ZpQ+vAqHMJMK/DnF728xVh8vONfx77u3jDdc4gKj
tAUDB7MFj6W7jMofVZyo+5a0IKpV+eYyAXqNby+g4zM5B6i5/ct9dVpQD/8SQiqGeqrvR2RXigdcgUqt
hLu5c9IHpfgV5TYWXG3JxRXJ2xMqTnoH3zc697n8UgJ0bEfp2N+7+MnR/tm9CXPK90uHxf2pgTRqi4An
Xj+Oq0/ExkIdjy+WLfrAaTU6CUn9EH3qsPeU0dT4Qw4CBZI+YpvWcRj6WmiG725NQ+LrR9mpfL/cbHSH
Yc34t4rJW6r7UssIDAMQjtrTIeAPnmgVFPyG3DuQZmSNZGOfKWjD3FO8ifoZYDBUCbWNtyzT7e7O7ClP
CIU7Oy0WWAJeQWKc57wmLWD/q9Yjc3PQR8nDh4sbOldU6iKLS1twNituv976b/Mh3aQCF/Em0tmxEUir
o51hEWTkePwDdiEvHwe7zgfnkp5gEynvo7X6JDsgKdsGjamLMwZ1KMcapPhJu0XAB9TAJZmrLr+4Mpva
UlxonWOPnMCef2PC4mN8PLCzQfAiWGjg2Cbe08V992/NDn0NLn47Gzvsl4vLogsPOsVmL5BWClaD++r2
+FtbuqcZjpG/yFmz8tKPSnqJixYmHud/pIEc6t0V+8HVxfhOOIo2Eof8hJAccUayVQzfMb98Pi+1rG17
6VtdI1/35MuejJL0RmX6I/BnbMJ4R3eeAbtIN5tZhc61OSdQJ2H//ijnw5IJLd53Cyxe5pyJGVBOStW+
1wJ4d35C5QivvCGWL9RvrJr1AXciAqgiSTinHlZ/8zH65S8T+3btVbFp5jnM89gn1gF04htBGfYeX6ez
UYd2VnglZSBubbshTwGjfyweOq9BHm205jsFgOzhGkxQGubUI10C5L4tfDKM5QqarIZswelvEt9cEuum
fAbBFLRS7N4I1lE9ftpnA3jpKPPX5SIzFzIcPBojDuYk6Joic+hDoixFroPt4DYRYuvcQ4o6JkC9FbMR
d2TfWTw9e+W4acBHTDS89NsOi5lYShab2o3smFQI7CIfxFinqFOm5zDfl9/WdJb7/FNw8WlAulkVeYgx
I1SiqizHxrjS1UGEXbCSNjJgjmCmPmQR7o36HkXyAhX6RJ1T5HFinOxidWUABHACBT+C57jPvznGu5K2
7+cmuJcfy2PbH9HvRJb4Y0u9KS4ZcrKq8NMhESVyIs+L63++Ug/9rTItQlFW0ijit7g1QX8HissfbNXS
sYCYRN2paDAyV5HpOo9FunbUR5w0VzbXodPynLm3FSjP5AxE/Rv5QcLIk3C7EYWgpN7vZaOinIUTXqAh
ynWQkd7TguFt4RJ+VgKCWYDjeOXvYONfMte2fKg2y2qUmHdFjzgsOTqhTKI7GCPUqS5I/0sK6ywS/brc
30HKjdFgYANlhcsrB9xkLc8LEoHhMC7Qkz4b1CoQIBF3Sa0+0UVPaIj5QMNDq65tj1pChzMgfsFXFxQt
IDxpYaiiqSMISkAjSIfKKoGeqttL7+jCIItoAs6xLECUO6N8qzBlNy8eAS/phT+YN6cTmlgZMVGbhCSw
fJaJbsXJIfaplCfJ1ZUC9Ug/W/wyB+IoUNWj0PNIZ/XwM83411mvaRoo+6foWw6eTHkM9pn4qLNqoB5f
mEaFMlRwLJxSDTQ5If4y+Miir36mEr/gKZDGrPwOroyksnZ5aWjNLB53SplVyutG4U9B4nUuS7AKbWmo
cpTJw470ZqF2mdVrjAcbaY+v3Ttf03FqBpP9ZO/8QseVvCRSt3RH6sUmxGwkKmHAWZO0lO+C/8dDB4fL
n2jCxFbKfIXB2MiVe9sgcnj8BfyVvDyAIumMwKr9ZVsr5ggRbCUwg5yfDCGKpj357pkBwgLhkkUf+2yj
R9KI0C+kqSfG0SYogAgWD9RbPFJTX/OvgcNCVVKTDSF9oovottBVCqanm2pr9/DQ2NCuCOoKQMW4mEx7
2W3rNDc8fR5SYUSJI59cYgF6MA+v1cJaYqREjTXbODwlc4zd09tQSBnYSuLXIGwTCM7mI3tznXhRuUJX
WTzxpn6ETjezcgLq0koNTNBvM66RrBRQlGzhB5VXGd9D6nqPrvY6gfD+DX3YXEdfjRQQzL1b18+gyOTK
goXGI/M6ZVJXSd11f+bEerlT9yPaIeK/h2TibXyL/abT3UhwLRAMJaSzqkDShRn6M+Q3RwxjR3lzm5Fb
ZFodVSad6sqt2rQVnfbDfqbm8exIK03rswDYtt+qG+iF8Qs9qE9jdIgrbisS9/2kjIMl0TPli8X2dnhK
eCHRo5wjX+JRHjXyY8f+8cBvq9srXb5WS1EWsF456h0YxVjjcK1W4bt1N+ERimMUWu7FVubEJEiwhxq5
pMJJJg/oxTHciULs/5kZiu3IGi8a/0+LPYryBqNCA5Zc7nxCbM5LozyyYf1Xc+j2nJ1CfXw9QY66HQj2
kmi3ZDa2De4oIWF8Wjg5CdK1vFqFbaIVC7DjtphOdHKdf57cROaHcEOODZP9GKbaNu2amTtODukxUfiY
P03H7sn02n4DiS3/bEdIZySmSIbEv5IAcvJq4OvufD4Kg3k43FYDz2Eg235SkN1O9sDscsWtg6Sr9hPb
nH/PCDiUwmGec/8k4KcqcEl+xUpvwU3N/nWo4pCLA+bkrdP74tNdwGfXDWTRnDSCmxvJAA+Pb2dJOJMr
1/jLP6gkeDFlKEjcGq2eBn06OzKiVPgoO9ouxd7/lJ1v+HF7LadKkSFprY2ljZFuQchh+ZhrLNjfsmyx
04sXIS3SsL3iQgF9TTjD6Sgid0PgZF1274HlpOr/GUVYL2+0/+suPaHc9Zp+YGhQvhTk8TQfW8dylxvr
bWv9kpWauP7mNw5wVBQU+B6m7SrcVJ3N5nltZzzWrT+s2/jqvXdUFH9fA1HWlkMvQ4YCjsSEXH81KG5S
16X0O4ZI7tvJ4aUqEDvkt8J7EdrWFuW5ywNfTHq3BDxXkyu7XhoPxUSV8WLwBDpFwPsSg4etdY8ofLZB
ot+/SGnzoOkd384ri8DugQ2MJGRpSFaiNmLn1u5TEYN9W28rKV897M7Q0arx8Bm2yL48yZw1UfGL8SyM
QVC0c053K783ThB/JGvmSbo38oRAFvrz+b8ZK110R+ADxeSF8Mq8EE/+fZMFXYWiJr0lpTMy06rrYF6G
A7YyRiS1VB/g6LgqsUjaEi7nkpEIDv35K/Zj0SDbDTDAMe8krsRQxPbuLvlBwlPlXFa3GNatvbSm8knf
XR0/chCp0do/PC+3hvqLc9qRM2p5jtxmSo/HIPnoPZj9OA2k6E3ZR1fjFLR+UqdKpIevNG1n9+SG9B9S
6f2q8K60hfVgBZvZ1rJBdbZ9208JuQUQKJSoIBzcz2gfdBhLVrFRIwujay3fNpSR2FhgQ+WRShyyInQw
ITURo0xzg0Zbm+N8sME2RuwV0of0DlHf57v3IcCSvOmUSyr/RjgNgXJiz7QnRrZozZXy9YxtcXsVglP/
5CFKL+8ul3YFXNI01zR6uvs1kE6lpJcApGuDiIFMahXzGwClxpkZ4DLKh1Ys2OHdGzFj7sF2hbk3zFPL
+vFwvxXsumYN5ydGCyvUW4zV/bRuFauyRhj+hnc5RY++70PTr1kHo3vBvQInSsz7wnvEvwXX22NKc5dY
WqixXivg8CzOVDXGJotTdNQ1x5VRYKeHUFlWsvB+SfbZ6gt8jjWE+egjQT0rmpAKcHCpVgmsNh/BK/VW
yTCprkf5B/LG1MagIyDMGFhPG52zxKhhFr9YQzJQo9ZyFbnQspJn2QsRJvN8SVxGm9tqRWjI0o+fvuPN
zyGw0vcylw6TGyUqFBhnUru9D294yBAFbXXbwC8bL+g3MmWbU6CfZk3r5NhLrVglfUqoTnkifUHJfrXr
5Z1Gy2woLU86pt05Ihw5XgI0Fo8XnF9nL4PzbUbrsfR4WrYU+biNS9E7P6mdk5gwvGZ7uUHk/uYB2vDz
aEKHsh9Bq+wDQwxDJmrpGLkaAJgRGWZdqOao8zHTkV38/+5SGZPZDkBuLZ7KwdV8u58EELwcC1u19I8I
RCaxxAbANq1z8uKq9atz9THIc6s9UA537R0aeurTdx37JIux09bhV2DC7ZwzqnNfHU9k17IZCcQg5i75
UI5BfudFn8QeT7bobUjsEeE5SnGOQH5NJ3Ob4LyY0/ettlGJ/yDCjVidvepqyUSqd7c6kHpOBih6mpfO
BbTN0uXjBZ5P1UZ9T8caeoBxBtcki2ocLu5r4XBmE4s86F0efN84wWw12XEgW4i9SZP5zxhakIi+NLWG
2SGuOGJ7cY5n6xq+3oCrbOA5+OShw9ENNQBWi5IzBwn6ArRiDQDYFLSJCuE2cdzKtAslme8WPC5HZKaZ
57yQ1SW79F/5yaI2kv3Q+V3D554ljfl5fi83gI+iZYjtQH9M+0kwMTRFMkzbeGkc+Z/VAYqIPHXZ+Lxb
c2+9mSVXU4ZfQQNpxFJ4xn7NMOKXR3wdErIk2FHYqogMVWDk52kptK0p7mla7HYmfroO1/nFG6UtZ05+
eNavDrBdXHy7/Phmum9drg84VT/+rJnxMKShXT5fpOIfAulntPIOEn083SVt3gp1Lvd0BFtWudE1wBSl
4vfmvb1pLmf2zkaO3MHaYRwR6rWxUfDyR9dvrkVf8OsoyY0YHP9kQHEjT5v7P2JJkCSmPRR4Z8a6q1Az
MnL/kdaJlEAJ+M4VMhwQMYPcbwz6D0xxUgmHkJiweLV4/xWyi1XkghK/vbSC5P6ZP/FKXiyH/QCXFswv
o9qqYXg0ncyUPflynFEj/EeePkbuIieMg0ADTJTX+lyE23OKXaaH0Bk+S8uOyLFpXsf72+oHAwkUv73D
he/6n2UpJrDckug6dG2wQkWrEZIv0soNW/WdJ7DF7E8W6XFxFSawcTbiErtT9x6PD1/YD26Yxzgr73lm
X2PwzDGBSJR1cMzkJ7tCHVONMXwonDxMxMcsj7AhfBDuJdG1E9rbmCYHD6uyOgvpqLg98CMud9WZLgp8
xE23iPAKhsOEJ2GYQCLaqBROjU7R7juetGwKnkzqpvQXWE06q0WovtUbffy9vCtO51Hzfof5ibEGeqP2
PJK/o6ZVlJLwHSW/6jvnipSbeovgpaihtGylJLo2k6GhbobIdCUMfKyO0gTbHs0/XM8Ln99FW6uvujmX
0mmTfLcJDer8+zNiGUh939cTBL75Ujmztuk9zd+FJ2cDKES7eQCt2fZvwdL1G2ltWkjozAn2yOJ9lxwd
NELHOQQBTZ4JhJN42qMNV/5SYgukCzHPohm5Pkp0g83NS9eTLg1OsaPA6QrFLq8fwRvAwS8793W6igpI
3FuPv6aOJ9iSx3G3sOq5E9b9oir//SNx+UBPucTfU7h5rCEkuIAcWDBRxyyQEoffbaGKIJDvmgxViFNm
dM4GkDLDLUhTXsv4A7tZkobUGCi/E8dXzLFZGzEVNACQ5ZooXL/DR8g4dosneCJIGonaxaQX6QdtSkdE
4/vfWtch5htdXA44DrcDrA3gc9qzVqal5G5RylRlXVBPLhccyllizUMVNRIipsbO8U01hbSmUWEobBxo
PH4kmy2ZlZNbfcjTgDFAEKpwl2/3cAZTFjjWfDVP6ZrZtSA76BVK9HkydMLsFz4Jm88fvEXARiOw2Zsn
ZVyGJBoyxRCWRoIcg2Lyp+Ip+cOuTDseqXXj1W+cz6KFUw4JN4gavlEf1pDcqVdVC337C2CD13mwiDVZ
S49CYnjvVTiyR6XOF0nKjkl8naJ7FHbS00N49gHl+/+TJ+pAKxLrdQKSF0PfcPG+G+d+7q8Jr/VC9OEx
471AJsHebVaxN4UxNbcBT/qvqrmIv1vfVX8dlmHRNyp0toDj866n013N+3ExXALml0mMolhWoKZmH4UF
iMogJOm4i5dgg93SSxInJ29wgUvlN47TnZSmHtjM7FzwR2rB28CXJI7QytY5Yo+kFORuCW5KK2Y7WHhd
IRL+G0/KISqbQ3BAMEQdR9Gjp5pJkNkSpSCgIYgWri/dhnBOz43M7Y9526vvNNp8nwqfLXz8ragVw6dq
8rJyetwgCSiafiTLMBhOnO0E2ZzWJEGJRY1OHErRzx32lM06xrMYtrX6ru1xFUKBfz6Ru4/ZIwSuHUUN
KOYpur/CrqjLNqkAyG/vHgY5bsNy+hGVx3akuDEwNORe3sEK3ba+KTXnamxMvvpWW4vksKDt4ElmBmBK
t/qS6T2TKWJYjVZrJhDuIlkFLLJdvQcdETzx6GVAipv2W0+5SQvhVpS2sdPjH4rQpnr9RvA16B1Omzkc
OxS+PlVeZQYcgijpInOkwygyI2Y6nbSMROvYT61yqt6vJA48DqtCawXR9u6zYVS1W4Rg1ehni/mRfsv3
qTOv7WD0L91l8t1PAVjblwyqL0qzMNP0/9/SNXRdHzm0uzDPR9WTBINSpQx9L1VSJl440rnYf+PRBD39
iCbTpwLxIK7cIB/+41ixZU6jstL/sq6WYGo1uN6iWf3Jd/DNw+zdPmIc28cT+mRfP6X6RM27dYFUm3lu
3AKnn9AgqQVEUjMfQ4pUI2tcUmzKa00XfseoM7L6ohJw65pfW2pHHV9JHaKHlYNBqcOznCyT6eopd2QX
UWOob0VjDG8wRE9sUBiiOEDFx1ysp9VPu730FAWoI+MHmX6jTgLM65b4DFabueiKLrDtRnqxEHfvvBSQ
Chuckb4qzmHqJGAdMCH2FJgK8ClCH4y5YOMg8zYcTXDNvZKiZJ/N7tUvPQmQYvZB3GPbxA+l8D6/pds2
ZfGwzrxKGGHMa70g1zrTS3IekKRc3XYHCZv4sa8eJiB+DHS8Ad6RreNP9g+puSzfa4EQDfR3R+1kg511
t5GFoRziRFjDb/9dy6TYZDfZU62pPJOpkkhNmAGE/RWPp89rPUlCF41l/W/u7B4Zkuw7OwTL5MIuaYJ8
7nZtz4qCbzIVYdaafnWsS1UHvdAOc7mUIoVIxARHP5eyrWHtYFzyLSNIQipnFftM13rakMQ2PXC/ESwx
ANsA+Y45wGyIkCDOiDRBm/2M5cFm5gWbHY/7ESddhaZDat0NYfcFoyhWoQUd+/GJFL97IQEW7smCwemQ
2+XaccDKEWgjSgJUlWZYaBNLXGXMk1rDbtuVdEGNRq7aQx8HU/e6Y3xHmmfJi2UkyQuotyjXBM7S6b5X
PAHyGeHKRYbKBIweQrIJrp4EKwsFuKEK86gd9dYELHp7iScb7pn9WqGgYMu3s2+eKtg3/bZhgTQCOwlC
0igyp5QB8jeh23mfJInOje5dzNszHFPuFFNR+QwdB3qKKdG4aYdhH+brKK0a8fGpFpRuP0G4hf5AIzhe
BG7RErAUj/a29uinvQAPGsXHCrKdkfAGCYzwVWF2RVAAv+HCAPJ3m1ln3f1poK8DtOtIsQLUC2BOcu1Q
L4dUtF4DcpvmkwQHZl0bWNljx7bTpa/SEpS537FmVUzU1NE4oWD3DQ7STGTX+Q4jYUxgsB7u3X3w5kRq
Q/agoTfs2ThATByqqdr3ajtgroa5+COwPCvwUyvyF0zLOrmTLspMkGyIOYcX3+FsUCKjoVWsjeEkgyMh
Lt8+zYNWupjt3ZRc7Nc6oJABaXRn5GIOkUSYZpHEGyZeBlAuOYLgf08rnhHTwS6n0pLV5H2TR2mB+2hN
pp3aRco+mro2aqR6bqIrMg3JD7FnK1nLSEv2IzDCgnQql8abDpfqyd49XcrOPiE5Ll/8cTOdCBF9zKZ3
PXNgyxuvctQ4t+HQSBVmF+Q8bOWbwF9hGVN038GhQhHc0no0Di4P+5eB9E55Uzm+f/BZD8REzCP7fyF6
8WRsPsa04SaBVoqHa3vipQCYDXfzMskEmupnlv8c4OyYzQqn9XETazhFjbjFphC1moQBY92D+zmNHmeY
GYKJNKRYLjQZpys4u4Tgs30vih+plhUYPdpp+r+VHW1ln7yZc/OLMIpDEqblm/X4zpqiVAcUXU6cU9us
1QFdYASa+lmLx/nqK2gW5OoOUykJqzxB3GsUsw4x4kFVtTBr9StvbN6ByZ/B/yj8ymZA0RtmWc5MA+Kw
ZIzP9ItxyuAzuboZYiAWO0M8ORY5s/pytquK4CRX6F9E32R5xcpoEtU6U8oawwE3aHIt7uaQ5GEM1gyt
DZlk0nOiQ4mLEbV72GxCd6aN/VgtVa6fy+rafAizOB14+1XJqZ1byAfSB/kC526zrp/juK8AoFRljX0d
1qklBed9HpeyuL+G/56JGHXj0Qbb/ti/6n5TWPY9GUf1oxRqXXhnxK8DH9ap4QtJA1yiAqk9kcGD9nLb
MRnNyx0L9antfT0nKMQHsQmvD0403FNNJ5g91ToUphgJPuXGLMjn/VSEDaN/93uijBOYsjXLEKHfVYbn
KNpB52xI7XKdPrfJZfzRMGQYtoe+1HZIWRDYw4eizPK+g6ZPlSFI1DpsVueB7oUZyVqGzH3aFJRDSE3z
l9QrxUktAfUIhncNvQhtGsysWhAXjTIo+D3YiL0r1se6pyMhxBjR/oArk2mJS3x2gzKv9BaTf01KApTd
mu2uuZAIa0AQuCnZFG4KKNVAfsNNxjnyy4hGkctfhfGK4b6R5+jJ3odxGqPkcSYhRRmnvzyhdGJiZl/7
9DHu3T2wg0ygKA/K1LzOpo/9X1cFGZdBa7AcNzi1eLEmsV69JiMgrifxGuRH6m+oMlJfvu7vPlrZcqDY
p7QPUi4ARSkywczczODTDwvUZQ+oQmcO2pif/GznJL1odvNL6xuyWJ72GzI0KFyS2mOmLX8g5Gbh1i0E
Wpa1xxpCTeyR0jEaL0JraY7Wnxna/AswnBBofZhy40ZQerW4es1xwm+wokvEDJ0zt032iqSmF50KxU3D
OAqkxT4Ri4xMMohKY++lzuCAyclWDo1gtC0XOIbvaPeNshC6sF6qApYa3Fyu/6lkkH9QsSby/dpDXeyZ
gZC1af+MBTL0KObA/v4tv2xCrnpb/j34ULqMHleFGwAc63LQlF/TEj5PkO4MeS4WkITWWYbsW03ihFI/
JwqrhV5LgbdWcLvNIJYpYdNZpcf4O/6lVYVR7qlFu+sywBj8UGBJFIaZlraii8kHBzkpKi8cD+275ADy
IzuWVyfNCBEhB57OtRvRvD+SBdWsnWCRqQ720Zn/DL4fzGlRVxxnAC2E8siKG3fciBbG+Q2xwUJKACaI
qUPj+d0SgG0cGM+hj/QMfH+zhoFVhrsGKQeTcR89kkdgXvm84tEjMEK5UWRpYawIg2Mo5fVVNUqRi1Jm
I2MlNYZHopEs/n3snzyH5bMTNiJWo4vcimLNtaUOfU+dU1vZYd/D5nKmna6Qt3YcT8sFljdQWBw2GXTp
eMR+95q9EsKF69p3EV/tNtGNwYwd2Qp9YnaMnfSN9KbzzhnVLin8pYVaiKu3MAzhoEOCAIUsKeMfc3Pk
yb7tPviGZUjKoA67qZSB/6WjZyawCCXg2i2snqyXxr8L/BXxXxD4D+hGj3egzqIs4gHjfdQcaONZBOd2
GvOo/y+zXypFbqSi6EoWsxn96fmh6PdmtJ6e18cjvIcPnH45IRwnPwnWiDZhlwrCm6LqnJ5tTIPgr3jg
9hATvGT1t94GzMs8m1ImVZA/c996G2I7qHhhX2YFby6ijV65VyuNxr8KqPVArcqqmkVSxKdeE6aduis7
R295D+dPv+QAL02prZntgfjRLCfVREWfZGxfraxigc3gWTWJCmF6YCiHwElPTT3oL1JiLLvYAhayMbCv
kPm3YsVgEbOo9wwR3JWXveSZcbieUWu+Mp6hVuOn1Ss+jqIknJgLZ4yl7nI7k3lJaSwG0XeOOgP4Indl
QC/iMUdvP5deKr4FUlT8J4DSvjRHJHq/dHoTpeRRsnUVyp8y/aZmRRO49CI3QTZn0/pocYRQfPPOikGA
MvNvhQizUj0Z8QhD9R0RKw6KZfPJwFYQ0+T78s9r7adXL680K5Yzeq6ZrySEInQo3vgG6RzbBTLAIoT8
KDClBmEzeJXGdhHjBOjN/R1EJxlhWjzlV1chGyTaOUwkkIxpOeWZqicr3eyLjVTxwF86t74A66EES96H
aMsoGdaGTrA/5hkgfPlKdcza9WeFIkQB1QL9ITk+mk3udrrOGLH88zVfF0PXJgRLLv0k38eC2+ICHNFS
QWh9yGpIsa24ogkn74IOklKCoXc2jEjA6xXL+mW/K8vJl150yy2QdE9HcfM//Z77mpgIp0+iWyLKfqku
21Do8yPIYtCQ24llGoMhMN0aabD717iwmymFLpDy/Gcj9s05eGYdhC1sYK2YhWY5jY+H3KB7mkva1o8d
l1EPiPlb1HbI+QXlep96eQlp0zYzXJw1ZjIvUBBCSXjKchPJX3s2+DeKWA4ldM9903nSm98ceF8iVdge
BNIkSIU0rKZpBvXJ+bBLCegpiCUcMzNTXAhfgQWdd7qDdzj6DxmdUfjxqJfdSmneMK5ookY+nCk8SC/C
DELIriO96acbOGsW/FEVNrpijTmSMLp42HXgnFrkJGsBgcRO7S/rADa88CCVdFTJ/jzsrMzhZBTJGO7z
YYLt9N/isqtdfO6Dyav2dqCFqn3eWJpXQmeMgNAZ65/b46De0v12/FmuEmnxI9BzALEEDolv2UcFqSSm
6i21qnjUX39cu9FfEwalpkdh8CqjyEYM6e3cPGQTK/Mq2x6fnJo0SFWF4hBGKtDtWRKYtROM0IbR6LV2
ZvbriS6AeV1ls5K0vPEYFS3bB+IsA/wnDq20W1kHEmdo8w5hSeBCkzZmVuy/pPBjq6MVyt5DuMG5HNYZ
LGkEePnBDZU/41jrh402Ff9C22s/zhcW+B8ZmIzijiDQLu2KEKgMYq/EK6qsSYmgSR1ZDfwHDbtCph7g
tgErwh0luGXaFGKg1y3zSAQ/kznuBWBkZlw3trK16yV4sDeL/mxhxG5DFNg1wqqfDzdn5gS9+v78BtIm
Z4Pv7szZxLQo5x7FtJwzQPG6ZZW8ieq2CTMoI9dzzq5uPdJukRKpjFmQdW6qEQmpCR9HrHIrjasgVPHE
E43gcXNvKpvvSA566Kt/bKi5TjuYNYNu3BFLXP/tM0ZmdmZWfwLpjh5aHDktsjmwUaYYv167EjSBSuac
KVhAGdqPRW69E82XXJjJw5G5AG+MZQkwbRjewwbJJmtAbMawkbh6GFsgfQ+XaagJH/3W67JgOLOfOBEJ
jf6aNOSU9R//AA1NlPJf/Uw8YMWH4MM/Nci3j2QJmHK23y3lF/IDsly77tvi743qb8bW2W2V2PqfebcN
gd3m8JlclnVw5W6dwjlFZh/Tyfr0LQ/mktNAT6+cLJk7Tr6S2SP9bQAjcmYRP5l6mLKKy4OMT6LAbNeG
2MwLSmnSWOy5QRJlI4bnXodEeVXpfYYXeXklnTfe+MQ8cT1YNNZ0z0wWNG7JKb/JHcOMUthYQAakrOBp
bW9+maFjBRcCd4mSPNeQUmchyW+nPrG8wrIQPlr9c+PyHux2EvKKZIqRatjW6lWH4plIemgU+aImSqZN
3jPCFtzv73ZsgAoIMowULWap+0LBYRnX8l5X4PUyhYU95x9UklPSlvhj1A6m5qSXZ3oCK2rH5n+QQKgi
QlmwhuhM5ez+8sPzpHAnKz2ifpoyyZiu+gwXYYB0Ar9yfYfAH6fkMIg9b+1Z1o0FeOHAoxh7OuZPAeTL
0YViW8F6HIN3sF8nOKTVLHkfbW4UknUXJmX0ddjSWfNdfL5zQ0A2YzGjKvO0O4CNcPA9ybqo4cfgv6dv
41Kz0QH16HHWajkHhnd0ARrF3bZO+9lxgxoFv6RosQd3Fe2N9U4IW3PEnycychTaQsRqXcg+8Fj1qLkX
tmhz77HSns50gKnqu0bvanwPHhfkYwagf6zuonf7KAaBk9eTM0QJoBiRfrjhftj3E8NcNF8L/GYUzHW0
H4uUc9Ybq1jaYt3BdrczM9Oe28WlJl6OWQLiHwK+HHqEFAwXYHFrxAz5cGZdsBeKcvuYI6hJBkjFMvQr
sew9uyZ/2YHU+X6wciyG0CUQBdaiDjuH+1UiQxs8i3tG6LqM6zjOHA+J7lF1nBJ6qrzxZDup2vIK8RHx
77XSDFJX32w8tCMwM3n0ra8VjbWFnFOFvZSbo2+45d8kd4sKuo4rImL/Uo/UviXCAtsXyR93Yjn8lJtW
Pb5i2XLE4mid9AlyPZI753y2I7/JuHCjHlD2IobsiJQTTMaWiOk9wtSS9oedvscdTNAabfugIoXrte/I
KjXjZCJ/HEp6POuP6lwhmVYDDLw2xDhPfHZkv4ylCD0KBgJvlUcZRjIz5Eo5FoYLP5s2Ow89yXiPWzbA
28Js1x5ZAFS0vkcQuixllf+SDxluPc9gm6EUnrg9uVRRNHcd8FlEiL+9GhLwDrfeXpBOon7TEwH7FOcR
q04EbR5L1iJD585PaVqfUSy/PMYbMcsbl2yhBpS8nhbCJHQ0vm2NE6ZK82v43a0/a7xk3beJTxOHzr9l
Lm73mfnfSRH/6Xb2dfAFHOyndsb/4fssWMBMu97PfFEckxyvayph+1Xu3GBU5VqgKiz/CjIp86DfbS9A
nMOi2WPE89Tbu6ibmzkE+QSxEhzqAmOM4p73U3JxJCDil/janwD5pxsXx/K7XssmIjW+oCyPZxWwCMM0
gFT3EMKMxSsdpBf5V+Wnm/Ew5nALG7mGp4B64AtqwERIiQT09NTbLOl1gyIqIoqub9m8bYQUBopMdfaP
REYwLS21ekYHB1X30feX5veacTlVkz2XjqqGtGdFn7ngoBorlKNt58Dtenn2sIEaeJ8Ad956cP4W0gLU
Kc4jAAzf1FSXZRWIaRwwwezVU7J+O20/861iTk5pFloFDGjDg2YaJccTbRfgPbSR/y0vcBHBOZFrDY3x
UyxdrUM+fs0jFM6ruCpvTbLxr9PFnogcPi6rNAfPSWIah3wjO6+3wxWobG/QVi1xnQTGncCDz32IIbW8
ZYeA4hczcar9t3lWfhWzKOPkSeIHhH+JGJkCggBSas4qUCw/9zZBOxVu2gu/eMbnBA3AvYBJL/Bq5xsi
+cJxITCeYRuclMNtiFowJ4pjY1jdzlsM+O8t80wOndJQIqZ0qzPDJzP3fTP6NTO45+StMYbYR0tiVyqg
SvrrTJJOUINmcyKK38XFLgz3Hrl4ReJLIEFpTScsGlfAnAs+NG047OmUb9MX9z7Y/I5Uj4qQQJUlUgyx
9AIRqKf/qG/LMTlq3Ri11CH3zPd1k8u6Drz9ej4746hnuk98hHN1jQ9CqAHeEo/EhqvLZ/Nr75Ooq6QK
gIuOK/t/oxprsBJTd1BT+MWnZN8D5pUgu/RRB4u4n6yeTyLL4GhLU8wlwR5pSfpQja8BXkkOT9dbMJpS
osxisKu9XD7zu2at0U/UekjTVqRtaFUUtCPgPGygCSMAiJxzHMknlDbOi4CodqFwGrpsC7f1wdsAP8jh
CjkroHG29H4Nv6gvrFvoezQErAmCTnk7QU4GmdYJMgav4ODpUJP1u76b8R8zNVAAyRq37ZheoH6RBHWO
Ve+hTW4MkqFjBxaqeRLSAkOyL9TXASpOM4mZVZpM9cVprGg69ey7GhxWE1ewd/6tZgizvtcgC4A46dh+
/A5TfzrlIQtZLYqeNiu27ufgOTP9aTktAuXgbZCRxzh+97euApDTiZvpZCjrjLLhEgGb8kVikfI2gS6b
JGxR5BOmrGKQDsEmR9pmUvBsJ+a+RbnauKg7L0LW2+SrkoWrnJ28FjAQ3Ytj9/MncnljJYN2WcqIoXg+
7EZp6NuCltjAbvtZAZ30Jg7F2NMLrx8LXQmRehM+TZC6sEFhN18+VV8C14dT0vrEVW3bQp+sd3RI4rA5
+yJqsTizjbTlnK/ieAAD55iI7nNGz8tyUjuQxKhJ9/lIK4cDSma9VSStawM8WAkMtMteyZB5DgGFRx6g
CRktOsH3hNLCNLHgKImwJH/GUTZJlyOGQtUA9dcQXu6ecTtX6tC/JJCmXrwoi6PNSLOHgXmAMDhOz2xu
hkdL8UqJXc2EoWC+SpShTcRvbnEKhvd/kj4i1k4h/D1UrixgxhzZe7L02Mp7gqxlBbsUcFvV1LRkLNHL
2ypWGiDsXv4XqiFzHsHE4O7+87aO2Oa6/cxUj1OYdl0BLKFmyhKVLa9wD5YVueCSMjzsYsqqSwgBCcxr
rMg1VgUQEs1eR+XPKK63hgRQDIsp/b7LYK9hHHzZRntY5zVMqu0cjk0zx2sqSOk5vZI08z727TtjaFaT
t9RXD+2eoo8jNahXVJWToKq8wb6aXUTL5j7QCveuz9CIqdQpngPfPWZDdsaT/n1oKF9+RZjBJjS+rdhH
AXVYhoOLCXTAGHIN+U6nBsMt0CiLchZfX0+6nWeKyN/NsFxZwVwblJdll8BoKBB4ELINOd4XivYY/F6B
Ui5xhmVCV0tN0X4SlLkdo6IcL5PvwnJMALcWP5znzZ0yR8o69qHXBKhaQ+iqLtHc0LP75GGNxTxLjDEz
ecZX74uc2nTDasBlt+W3JqhNUO+vczp4FNIm2d/nnmzzhCZebKjJgVFUD+QF3nJWLWre1XVW5kFe8MY1
fIN3NUhCMPYXjdg8YvrmnNKCNB0U5tuHTzdvkXmGC33k1DdGK4LRMAO6G/0/H+RLOZnNDGj2ag1cc2Hs
dlynGCV+770CtoPeffsMPLr0MeD9iY2edbwu5S9dalYVRA9e7e+yRj9Cryi4gXIwfezW+6GlYcGRGBcC
V8R0D7btyJnXubROzw+b5AtHXQouWo88gY8XBrQozFddhFDzOWyiCUaiL6aoNkavDaEy8kuuGN3lJY24
5zm98Z9nQlNEBHzUjAln2bgjt8BqhlncoztNjI6YhQ4IyVHgpaVO7R4I5Jk0vFa59P1wBX/zfdS4BpPd
5x/lfXchhwLOaJA18irws16Ffknfm/0C720g0/wapIhANdEh3ip7zisS5jzSdzf7Hvm3riKESZn/3c3a
+KVyOa1TW2toXeBNk6fuqIJFlPzhhhEGhTRiU86NICAcF8fmVaXhaBok4SR++eKp1LtyXqCUPKtRa/iG
Tl2ljZdON097hN/VnR8M/ZnLUaiVKhlzClEuVQlLByuAvcxlQsyOcfr16phXTT8TaIKa/8MjPHU7O0EC
ruzFYxKOyxlipNankerXr3nwv3AX2m3RijWxvaRcgRdSkT5YdDhNn8qMr52aClpkUAHHuyJkixIGSmw2
TOJeDui1zjo8yhNWvDis4rWooYfUkO4i4VgZ7sLb5J5MVgWLtnXVK/j3LemNYie5oDlVxnOJUdySymtk
ZI4dDyRIFahF5sC7kGYEN1vkKHwDipSsROddL335ImkJ7RF+7MFpzgI4y2vuO91NSM3aj4HTFMKBBMLt
AI+sKnJg68FSNqoP82D/e3g5WRkkAUJoOpG36kiCblitQSau5OwFGCsO0v++Ds3/Gy9fHcFueWkCqGfs
ux5tWY19pkI55GXpf1qS3ETV4yHQv0iZssFbmeLWSibS7Kc6CHl61xymoVRyfssIsjhFCGKtFzuo8cnm
rchRt6kFTCPg8Nq/rInDVB2aJC5WaGtu53y+AtMt+FMqkYy3lOpK8yzAzoBdB/u9T2hv8hK5d7d08ebs
x2axW+UtWOLyia1gYCu/9zT9/H/zjtW9T3kCL7hP+H/I6TMB/BS9xypnZmLqL0X8fBrmKdGsu9jeUIrK
NLYcq0pWJ6B/5/6ptZ0lM7PsVBdiMMF1xBeGoagUwfPHBA4rq6ll85LIx6pq96FXTYEwG7hDbXyeIoIP
IFlz33bZbV9Zot/kxY5FhOYkC+kKFYXm4T7gu4coShAmVmWa6cb3MvguAj1AcsCJ+EUkLA0uHqCY5fMg
arsC34/uhwV/NwMpShPO0whI+tHjSFoQRG25Qa0Xwsdh9YbcxrHSKupJ6vEh1BA5SrSS0eDts8LB18W+
MB9VcYVEQFOydWMsQB/OQLeUOslE/vPzsAe30auB/joRddM18VOVFP7KIIw7GM7Mf/6swaOftplgW4F8
BErTdCBJV804IrscK68nONFKVU6djo2WGxvErlvsPBSrDnStACmldAewv+EmZsCNMM2/gpZoyPlHTr3C
ngyhAdYc1FCnGEkU6AeqGq/yRcgQ2Elo0uqYHCTeavxFSiYULakg1K0zExzmfcmE1ZJV08DjHvLPFVdv
Z5TFj4BoJJLpC9lHcbiL2R3QuCZK2AM4Hd5+4E5ljjg5zIzw1oTZLZ5waqPgdVSeyPFRAgqMC+gGLh83
mv1xHtq1HrHi9IUup0weSeT9iHM6U6+2bkKV9PQ9QSDlWTrL/U+fcNS1hZCe5Fsrtlm8iuZYsjldk6/2
ZxDm4BRhYfs3jTA7qSYRUDd1tO7vM/Xd2YwW6YRvuQcGL3LhRLdFawgt0OxHtqMZpjuS/Q1lzwaSDcNa
H5hIsd6GKHAg3KqgVYaiLuhN1Mp5oiZEknk7MbXJNVInONoK0V6pOSxyuF+nFiCNaV2tIUOfHyNeml1/
C3fmxKw57BZ0qkjdlhqWHB1LMI4Z2aTPbQLUzd+uN4Z+5570HPyUSixny2K68KGmPl3MpdPbH/Bdw7lP
6vBSWsIRAinIHumGcFl1DmLtjWgqOMN5PzBVERTI5DNWAwBVpo0WgMy7HrfTp5UUiiiRDgcjMLtCm/wW
dTG2WWJv+v7I0MWRWgKUXv65ltBd0aBACEMdqxCupOzmeYLV7T8g8C5++HmiQRTFcFybyLi6gKFUMBoh
L5gfaqESZNmezjySvvCSEMRA/c9IXzl8WAQzDi0z/InGoXbOpItQDnAvtfP9p2eC0M1oE9iTBfftOoy1
6i3F0dbsRceC6gIebkl9f3oD6kNxFsJLYdrU144rP8VHgE4zW6uqvv8zMwP2B7Ouzpnr7TCrtHc9gNGJ
HoeZptrysv2ReY00UT74OQMY0Q4ZAglspdulVY41afoe3Q8+GrQ4fn9z7nVIgxDsDu1T3/+I2pbBQoLF
hbTY/J4yFj4MjdX/cm7H5hgAZVnm50qH/pDFP4fF9BpiMgHJ8JK9vQNk8QC3jlRmkIuRyWIDsDud2BcB
IDOE4kOelgdtlOr2EbrWasCRf/NTvD4rfSrnSbN4k1AVFK6zGwMUgh+Zjx9vS02raZle6DfDSx+uS0ci
C5Akq2O9r5M8WWDYO+vT4Ou19uF+drF2+R1jMtf5J2bLNWcHlRea+qmRDq1XDSmNDWVnOnPaPghIAL9b
teI1ardEryvHbpWPJ98I840nP1u3c2qeuz8kcbmJ2f8zdZElN7e/+QuYIMbxwhCZyouc4oyXidpQOix3
LXj6vyH5heCaDDY6pXQyOtDgzmBFYN4UWRYewyy9FFmWPSM5DpPZgk1AvwZSCSO2iaHEATrGtu66mYsf
fAQer0TrfA8XxAwIR2EVHAGz6d3MDivd1qhgWfQZ0muxefl5Pfb4H5K9Hr+eon6Lug7XiBE3QuuzMAxP
C6GxS4/tJDEjgVu05tQvWuyfd5yyQPluSYagyaFe+25YMcL6EASRyjbPAU3vKUu82xRzvuD6JKMeIlwy
APmQoM1wHCSCWhRBaeqnk/wqQ8DzoWbS536apnIB762Uz5BDm9KRCyagtaTeXVFT63AUo78kryXchRD+
ISo7bpIF3/GB4mtySPMrpT1eUoKhjDOuzfQoE0wu0/uHc6vL7244AEkb6TwHlA2xdlZZVKqAZiyFJzMH
sncsYQjwc9g5D7DDsvRnX2zpoUf5AE3jBx0w/dVLUmRn/YuvRq0QZshPZwNtwtb59s/hlnto0fGj9/Ig
MWl7Gczcvi87Pqrdjylmjj/L8bsFyeDmRZe5TUveBO+BMPWOe4IHJQqd9VT9jGYWrZOAEftKAWIFvuly
0p3ykYraV2gaQ3uyf+olwflA0mCgNjRU4g0az7BUndpec4/vDnPcXpWL8xFKcP1/rs94+CZTszK32Ipv
gnY5pvwMFIAnF8Zb6FLZfrxXrhcASyDdbm3vNq2jWG2qT2zTM9IhiLcO2pgjIazRHQMWa6G7A3UYO0Yj
89pYSegiRolBT9g3JPWXBcxdiQ8wV9+cjqH4bpYheZUbQdvFFWdMW5L/zvMvafZx94FBU1YIo97Ya6Jt
8deCMmLcS/MHRhrRk8XHToBy2Ulliuve1FHp5nUgFXCM2CaWFI/cl/tBo6BbGSRPq0jv6Rpr2yjPLPPR
QmTnzmyHOFcZzWF1Z1/qTE+Ec4XZkEFnogwQnyvHok5fDgdcQidA2lvm2zXJH9HB2Kupm8ITwQ5FHNYP
/GzyrdcfWngeiVyBMy0hFIlIFCywjPGjHWxKHOGdevdXHG+Wl3H4MHDaTr9MGruyfQKWb9887bmP08Dn
Oh3aNNV83fApJRZccDbl7lzGweX/AeUsIswAYDsRs2Emz00P7I1omNJ+jX3gsWTYiZ8nHwQtQmblbJMs
g3JBSH6RkA9upbtybMJeE8MfEyNm1xGwuWoxtLOPrAW/Rxo8hGIRFNLuWPMv1IQiTRhyDfZEAAYDdxHn
B2zXakiaxnaX6USys1+4M+dRUdQ0HaW9S72uardChWxtJGy4og+h+ErALlR6aLG0fZDHPlp1JA8mTddN
EyzIH+P1d71Npd6e1klt6JOaKuDthk0FN1P0vRpBkTVZQGBqqvcMfIn9kCku5WOUg21i5tlKLCKqVjtP
dEIQG320zdWwMXUqU+eVC05RwVuUOpENPjRRryxAawfv2IU5awCdkdVorqopRqTang0Ea+duR4zQjcYh
wtmZrcbFCrdp5jCJe6CBU7JrjG6yD4JzKlt0eCpba8EN8hNAPNw8F4J1aEgl9e5ojXanUABRTexs+0DH
YCGDh2lE75olQPYe2fmTz0IRX12nHmFPfWj1LiJTnzVBQTRQh8F2GaeCLut0FngLIEqIjnaB/0CzpKdV
dF5UwT1AFnecpzlnxixx9UqX04W/iaKo27G+FLef1d1TgHPkwo6NcKk+QPYutWcTPMDMRx41n0c47Dfm
a4ZbO8JOu7khxn9SvOTED5XyjrQBiJWpjmXgnLilOku4+LezCrFt3bzkhYheHoXIz2pBwgIgNIb0PNGo
pRRZj8SD8Ry7RoBt+9TlRFAgXffTIzqdsG5Fxbn0OQa95cG33qbX0xEAls9OPrHn6rvFTGaeSlpfJgs2
8n1CwbN5ZQEBq1h4N76PdAEGx6DZOpB6k53t58zt0aLuRX+1+xfgPIJEyVUTNrUb1RlNeZFE0SB+1Omb
um4tJ5LdrL0gGiZher4vKh/CqViz8Wx3IBwGle7VOkf1cGcFwKM3tzS4I0f9j7uCdq6prUYkJGneIWsj
yUUu8/Lkca72UEikWuIUfQnHFgehmdyRRMWOcMRkO75VJX84MlPfzFELR4koKAhtwAIGGzkyZ5WGE3K+
Uig+6y974MM85uzOhRcKz4ugfTpPKZbSDU0PFTfdCgDPNaTqu/yRv1F4ziItyeKLc8dw8zbEwkuxFK0j
3vbqrens58W6QVEEsvXcgnIHblQLcFDtkz4J6JfGdSqLtU08XNC+b8LdwiHsGIrcfktvCYKoP/uoehAF
As606EIa8FbjRSdUfV7JEDO8wWoK8FfmnPqCtcBASonMIC0cHK6LOt/dQdKgu1yUmfCNFaWRztUhR5Ka
4tnb3cC1z3qm3NqQUKYiagfcJ5Qj3cM/3d8C5arNr+botv5Vi8yxpi3RAtdQxwaI3RGV8JnfhkjJltxZ
COgOskOVzOKGZRbEFOmA33MQsReUdNdWCY4N2tYV6Tp18Nm1aOk94R4uysLEgABFnG/ya6M3i7LpGdZ4
+i/2lhPbTV6Mp9MB+A9vftVZdTS1+O2ERP2SWnfbKCiLqQObAysQ1/PfmwIPXdT3bBrLwkUKA5QpjEHF
APjb9g6nY+fjrrcc7G9SQHSTKoMmkkGIvmY2S5jiFF6/17WATsJ9JDgYkL2ZZCe96CkVhy7C0UMzO1hO
0pusuWPAelZGpCiJN5QbfYwo0UOdZZjpTyAyXe+LnU1xRNutVYqGlLR/DZbdQdQbJA8xosKviFOVi8j/
CrNMFvMh6ti2O9HqgY0dIDQ2kIHbHxzAWRxCzSN4CdIaWVoNOQj5jDelmZTne9eyf6p+6/Kp2taHhFaK
dsvZJcKHWTc7TBf8k9BGWpj65AlE4iDk0qccuMmFnZiHswLv0GvgZLQNIbNMRUgAyDlQjgPEA8ld0JMl
R8xCbGHqkR1C+eYa0DiJJNNR0GmTUBay4ks7LyYMmB+HQHDD5/xHYPMC+6SsX00sPtxZEPmzjRFHzoX8
YIuccR0qN4XpJWYepnYeXoudTQDSp39OoPVS9CTHibYCoqm/7l9GRNHcoEyBog7WmPxl7vUB670Wj7AX
fbytLQvBiyfmjqU8NsIswAmbSkLY3qEf1qJnrv0nOZf21Msy6cGXvkZfmDaqLaW1FTt+GXKmAE+WY0i1
AaLnGPjwoi8lIOuS5D94jL328wk48Sv1sJUdhMRjQEjLqltDJjEch66gZ8GbUs9DhHQhL9tm/MOVj3Cc
SmZy6SAcEqHaEtg2wA9DzgTMKSu8kLN87R2Fqtk91Rs4H20KJ3Uf03oFkc3K/IBJ6SdrYCbKoaEOoIg+
eG225TlCjnF86U4jHdReMHDrLeCsFwmZYQjinwjhVloKiiH5UU8nA1drzfgDo0nCzv1Zt0UMu7gWjsnB
u6yr6nkzJogpaeEtCJOGD8lAjNzY2gcqxtvkgBmTn9Tf/Xi3dOyAKp5dcwfLnVwSgzsWIQVE3RR6CIqL
qLmoDjQzY/3hs1Px7HdnGUsGEL5smDn/CaM+3Fhv9J5FuaF+p8B3leLpXV/nMb84EAQQv2k6ehLnoMEi
Cj3W0KCSUI7vWpPNvN/XmX6nINyXm4dA/rI0N970I+mFR1IyZ3cgxF7mNkgNZOE25WmNOYHvojWHLg0Z
xjrxybEFUPaiW8LuIkUj5khQtQk1dFmRLjG56CflvJmxblbg5vq+dRNNp5iBLg/RRjzTxR/+dyLU2bsu
0m+dlrdp+YZhj3SXpCeLAXfxbSHVxr+dVoqRlrmGFSxoGYDDvd0nD5GjxwEjTL7GIzddt9hEXuMc1aTJ
abYfEATB+CEmppSO3vjqaphf5Bp8f5y7NJNfORFw/JXrion0ee55CDS1dOibAst+n1X3zfGAzhGck5gM
MbO5431R6JGBnqJ6rdSgNkxOP1QK++PWXOydvPQF7kReVLx7oNYbRRIH77g0RHWaeTS7S6jy2AioDwba
6L0ZYGTiIFzRnCRxY32oSS9+nK5y6ZMfwM/7DE3AzF2QPD4y+O0CCP2SprNWg/k+YPYHH5LAyJ5HemQ1
FURGhZoUNllRDkIfZC0AEEwpO4wtt+i6GRhCm1OIcJnXaOgTP96IJhBv4IDBwBXqXRrPbLb8rzFYJdkM
HH4i3RwLD6tq06toduIqjEdKtwdkZinO5YoKFW4Ua1GQo58SD53s9m777iEsP4z5558ec/PfCtEXyfD3
4hhUC2piP5AfbOea+zFosOVzN5l3WW8A9z6O7bRU+rsoOL1fOL1mOhptoqvpZMhg1FjkQpjMfH60U4OG
9gOPOZqYNBV4rWbosfszq87BA/NH8+YIzaWniHtzyhqsKSTlXCvmvEubpjWKQFGEM0V3NuKJbP6lGQ2A
S38PLQ2DhZLjFmTPgZ4HnK/5fUQdMy9CM5Kx6Y6IVqxGrERIRGGwFvDY36PsFh/PueffA25c4Q14Q/jt
XdLwiXG6HxTGE+Tmt7bCoglwQBo0Gp1OE+HtyzD38VYLt+U7yWAUnUkngzRSZs+wBpXhorWVgRBqxsax
rbbaOMzLdPQ6EtS0crOAgweZhabtG6FOmi2/0JgUaeLSl8frJhOP20ZQgMKxFUZWa9fGq8X754EmLCvT
y/DPb1CeXNt9+EK1sh+H210udbsWgE84aAx7TNmB2iHkogTKKh0UOjGw/EAHtaoS5BcGCLz4VQFG57AO
7IoQZlWTm3fTlEL/W5BN2cnlzm/fzy+GAiEmdtkvndpTZtXllSjlwTq4r6OPK/YvQlCK1w5zHSspe7Z1
Xl6oR6DItn5COvzcxZu5dpe53KmtJQrSc+XuZ6F4zbMh3bkUgb0DERDQf9I1F54UMXVaQ66/skIJ2IGk
B0oVWUbMpn+gaI1nvDnSoqHFJ27qVoNRzPTer+Zo8tjVlGFVvQLXk5b2Lg0wSoeiXVR3oJqdrBGEIaVE
8tBe3VNz5zkUX1I4uT36mOd5O6mB1ceOUy3GZsHzcVQxX275cuP6o6JTIW9t+/Gi+zIOdlbK3vX7VOrB
j1wZbnfo4eJduDzfFCM7SF/PrnHJSet4z1jh10L94IQkptEC+/DDdhItsx7g9+EspfnGhEd4mg+PyyN+
y+VlWa7LKf2LXHQxdSjq5JIpqRpwhXH+LUKUt9jhfP/zWHEyGAcM3Sjg+yHiaUlzwRYLajKHUpIP+0HB
pP9rDmZx1kjZ5rogYpFR23GJ5iBCuLr/4u4xrfESZfdgy36K0hwtU1Oqm79s11YD7KfiztopjtVEzmoF
Glf/d7igt2qayV1taVVkxhpJChDWI5ORzMWLNWAYUZkIxFKFHANJYFpvjSsJSyJ0hUuzaDu+GMTR0arC
7piRYFYFrIYRXveQ14m3Cc6vD/gHsNEVWZ1TQUvX5SHtgZw5noyvf9W/LQo49VvHXrHCcnUwN6fUWfBj
5/gNj4iJI5uXXXLN87TafOPlhaS9BcyS/OLO/wjziTtBpzqrCe4RIK6d50NnMgWTSqmWLSVv9BNJ7rwd
NLzYO36q9nw97M2VvULcc4mnCNgr/ydBASzgGOyZYQHn76mWSPY+erNUIn0Cbf6bYl450Dg3IermzQmB
+auwIFJw+2TFrieWtanRTu5FuEzCIFZyH/+S5xOoJcxr4PaK3ogV9hvSuB9NgadLN2lnTI7R8tzHUFQk
fuZE2C+gBuVkeFyT0X4J/KnqS1EwlRero4UiMMblY1uLHelHdpQd7gF2XXDpw0KwA52VM8eZ73ycvg4N
DqAE3Jt2zkwX19SZkZB3W4FXEBfz36gfcogsJNX2lYWTmXPOnK17s32oou5A74IAMF5CkXxSZTTpZzgO
tRhC+Nt6406JBrX9M9RqqUq7AiO0hMiB0TMyDYi/H+YIEnKeca0VKZSAerlsaDt4+b/KJi3fvr3i08A/
4xJAGUrTDTCvEMiTBsxN37TO1SmZpkf9S42522FlW6sQw+hYkrrRs5z0LaJZ6qXzUOPd807y0n4Xr/Qm
4hDlJ5/KG4EvIYVbkdpzONbxzcEwUhuxCfGkQQTjuKxj1kdqznQc0A6IKgP3vx/b0YpoFIGf7VkFic/l
dfb0/Byy1FQKLf0vOP14mtRCxM2SETQu/6Zl3XhthJSBu2UUwv+2VOe3J6IW2XDpFpfdZ+VqD6rCZF3v
29OQ3tPhOblAcGSMan6fnpW8KjEqkG+PSvrvOpVpzvV+WdYJxHyCQOU6EHC+hBMY4AmMjIJYkVo1qtzY
1M6vQCDXTtdJ7fGQDgbAZUBcekHl0EUDx65VdyT+ALQg9Kp2BMRxCovvprHqSuv1WBxz7vVJTaxCzMWK
17e0XTFpPIr690Gw+lARZiQGtqWZsQaZ//sfCiaalOgkquE0RrHeCUFVEeQZAO+QXq25AYapF8nnR8TZ
20TDHEgeutbWDFuVc21B4R9csP2IiWvcBoccn8Uu2JJgpM9a/8rrclxnDxIIyCrrAT0ndr9df/Vtry/L
gmaC8RaiaQL1JgIk0mxzlzkta4XsiBVmfDvG6FMrqsWTJ7DT59eBnbN6zCfKECApDea6nzeFX/LW2tMc
V/W1+LRTHYxkf2TuIKHIhGZglcjlz1QQLVKF2nJvS7QyQMjzFSGyg8OIuKCVzbX4EsiPhLr/t3kvsyUs
hryCCP/3thHB+o4T/ApZ4Y4QO9TCqoZDlAt/HVQVSrO2FDVNqa+kllf6GijM3O2N7hiV17G8VPHIbyyZ
SIUWqoCil9Hrn2bT/c6tBCxHt19IQmIRxooyblJQ5jlNiF8olhaDdx44hwJqBXrh9AJ1xbkxW4U5tCJa
ZpErQK8TUhXQpc7J2/+dXiqHTcLZoyfgoI2fPaavdZS1k0FkuQegcrwtnA0+ThQ6Mc8jhAywjQDc/OXm
uw6Q3MF8x5K1nqhKKDPtve+Qa0s88iHcHEE/XnyiPfVhYTGmuFqXn95+BbgkFe7N2AAalRMcoqbuEvJw
Sc/+439llORRxNue9G9l4zLvfDIlBStrr0ljvZeTo/9xslb/eDsQwNyAcYAktcHxy+AXmrvgeT4QPVQn
rySpqt3c2LsgYEQWZT+kL2loWT+3LqDyh9aBDiHCS0l8FggFuiG5cDsR051jhfbRafdPJs2Sasl4bODp
9wzR0GT5P1Yrbh8ijaX1qTYFf2ND9c6wiIs0rKyhkBL/MpV9ONPgcISwX/QAk//SgF0xMvXUOysWlT5K
M3WBq4Fts2a+eZzt0IR5O94DpBF6YnlrGJYZRVlvnGhRo2AbVFk4pL1V2OfpdiKUOY26Zlfyzf1Ny91/
Ju6P4dvtSLhgaDfpT7tmwphUESNazmBQ4ReGYaEl4f3YWtEDdNR9boQ/D/s7qD469y04QBLA+arpTCo+
EPS+Dwzm9UtWyY58UQ7qotaBeHX5exTy53ByKYfnBmSGGcjkZ9jqPpnA1Yxvnh+cpUlx2KTfZuxUgRqe
QGAMnemd99ObZEdOQ2uEg3JEa8uSzlmbuL1B+cOxwQVyQgA27iS9T6ISdP69YF9lh+OAEXi5eSIdlk/z
1DhZu+p9Lxbm4xZxMaVBIeowgwE/CHEUyI2rQF214o11PN+VF5HF+yxXuxKNyw00vQvAUoECKB6A1Hky
R7sNtDqnJk1DMftoOZF3FP7INh0JY9s1iufTjZG95iVKDNQBTa7wOMa7nAOgRrhG6JkPBjXjVMgrJMzR
1HHIlpVET1u8JuyPIec77d9q60ekVt3TkszOIaYX4xnObk53Pshf1spdfIJVrhZc/78EskV1S8qzuFDL
ZSBNV76MlzHeWzm1hJh+wpMqZvFvuTyA52WXFhKZGwMCnYj6CFo5X4D/wbGlOF+LWvaKBB30FPQPBPxZ
h6DwnYlMmZuJ2iLppQEZMq6ga/PzGHcNvWVT2J0A2+vlMTeWYg4MMqf0XFEPaOxgHxsreSyNxYLFBd2l
WF3RDx6BSte651/OkjkSRbRqfXi4pOeo/oHP7GHwjg/s9pdnLZrpYnCJFepb1vyiiTsmP10dL+9dfaB7
4HXRIoo8uv7/8Rjr9hsfHi3mK7FN6staG+Z7xGvEW/iYQyarMPs45O19vB5bXf+WJYvhOXfJ8RIzhuZi
jA879ho4gagPz3Fk50Va4t3+RXgbGIrnebpPzkSlHElGXvN09U2JO3FjNyuw0zfNdxGLWHOfsLs/eBxg
qcI7Kg9R9flHS0UrMVkFdTmUSEKLv44gaAwqwu5liZ9UYzuoGV3bbdHj1Zstoy4IaDa/5rGMAOWaC47c
+l/zIr+/yd1zmAHZ38HAJr9Pz6dDLoMtmBSIVNsNNV5NUI6BGz2/CigBFXOwnIV8UTps8+L1hAN0zHxb
NgXTCcNPMu+F9+WP9Iz+FLvn33orneECmg1s9J71LAztRUdYm7lPvzb29HRFO/HF/d6GdNyPMpTdAZXd
GR4TerPPe1nVwA/4nMX7WW5a8r2ChYIcIdeh4ZsevqmbzKlj85tmjf/xT7ynOvKRkl7qXSUZqx9E/cb8
GEjN/K8U2hKjHhL2goOuR7cjERjKy4eNwdxB4UbS+LhqomEanpodtmTP5FlgfkUBgxIhZ1/bemxFZkZH
LbAjHCatCTBYY5o4IIfsa2Aif3riMiIcpI75JFJlWIR3Iq5kVx894yRfFlngW/8+mOHbA4VuGo9zBHQL
DYWB1ZDbf6BADSXLDbY+vZ+WriqnNAiIFo+3dDyfstmNistjiphvcJXumEsJ1xWOAFngAEsXSyC8s1dH
HL4km8GZMv8zbpLymsdi0x0KhpoVAuhBJhXG1KKoy90p0C9VBXZ4a2V3FZRYrc+OLze/qkveLjq6v20l
hSE2gZDNAmmdF2PI4qpcfxUpHB+NbnKUGeF7MtOB26iZiRTTgZcoVWgfHsEpSyA80Okf0gbr/83nUmxx
hhjSD5jZYtFMt0he0RhNe1Raih0sd+CNZab975fHaCCWBNbk1E148yLcOk/IoluJuBkyWnW/Jx94z0HJ
zCpdY6tvP2oHWPTdyRhZaILw9cNit1tO5/7pC9R4rpJzF22vkWD+ka+IDdzd/1jmxz3hm0iCs4Jm54rt
0aaatBlkuy/g5mqJ5FcQUMpyUt0vGhhUnvkCxsVB/onM0Tvw8C00nhJXStm0Dee7uLbQEXRn9ATbCgCx
U0sin3hSFE6IUy//TcGH6f73tQsRFNM4rLP8Ljce3ScC4YZsgMTEBZmWf5IIyLkqocj7gArpUqZIh623
91u3FRHscZbafMJJPRCQvnyO4o++G7ni2arl732ZdnOzQ+QFcZtQwzTyJQWEWwhbIkIWPTeHYJp+f7tG
xwSYUGIbpWBBlkTUQH5/OK0eI1K6oIfRASSwtNs9WaRNOoPfn9u+6NKHHmDTEixPIUgk7Y7kL/8Vf16v
OqtqVuiCESxhLOBpSD9B9hPdU5iJudcj61BRFHO8Mb8kp8LMnLoMmJfdlzQF/6h7kGowYP3ElvuKGGLw
Qx2oQxe87HgZZ1MgLtdbqBwfMIcUZrrBRmQkEO8Fi71r8vkYsebqdN01kc0z1s9fPTAuq+/DIkzd7Ly3
Pwy3/UD8u4tQ9NCjipRROvtkF5DfWbyVfN1O1qyh2P64sMa9RSrKQdTWX48s0c0BJYBQDiz1Lk36g7rU
Ozww1wftISQkgOskTlIkxU/QDYT+Ps7D7rJT2gRaj1CBCcgRXpkbFC5tw2hbaj5TIFPsRm3XuS0h+egf
Vq+fX0l0FsSdS0IQPMZpnI8MpFhYpKMdnRxrCCCbL963SuRVUqWPMHacQVWLbZqhGELk4aW3bgVNdfOc
6IstDjH9d/tBU5/B1uzPPkEcRQy7vW1s7Mya27Ml7Ty5osi1t6K9jZdT4u7bDdXalDnNq5Y5EvRisKjG
Q496KCsSsqkYmfWTL+Jt6eAneScJsYpsGzir5m8jBcx1JgsDtI/vZlGV9o7nNmmIIpGAqO5/lCY3zLra
zD6l4lvi+4p3wgv5j40dAsF8aQxvszJ/lU8CXka/tGCdO1gUTGafjzpwgLl5/ldmI5AYXBLMMxTreIh5
e2KEAEyU7lamV+I+B8UySbdkNKDTiMil9ahKbHnDf6GP83iPTgGm1pt6yN9wWBmf5uWo6IjOHjmvCjQQ
P1feRktTAa9Y/2may8Ru3Mv7w9jhuMNAZb5V91tRJ2rOadeyXzhfpsXhSvFes9sy3oRN4KjvCcsQoK5J
SqOi7yWaunl7+wl8D/h/tEGRZACDD8Zx6ialMJsmTS8XYf+fUy9VZwLt/xFgH/Q5BJKKxsubtICjXyvP
Xln2odNNGvl/4BbZS0U30bLvMJyDBV0IljDq7AfCLxxbcoBjQC3xYffZA9PNjzuqELFoRiUOkYk2kkNJ
nvGsfFP1757xMMqbmr+N1BvTMdOaHXlzDorb5kbOA2+AQffh1ENYQ+TVmM3YgnyamcobsB1RnkA7Lezq
L4fewmtihaW1H/uLmLtrknaqiPaIU5esNIAQpQ0Q8egQzLY/JG+9RydDc2viML+LLhugtBK3ha4urV5J
U1qfpTtxVri0MZG2o4k/sgx3mXvEU2+1jXYla1YMiDwn9p2F6bOqeRNUYwL80JKKSFLlS8xG/A8lI8py
WgoCkYHYOPIbiS9PtBIN2enLGQF6FhNxZPEu1vpGBb0BsSU3d7cR3/gm0I66fk0x6BXw8AwG0C1QX8Hm
xVC/+lb6v0IWF6UsbKe1sc26okSXHp+a1Ta2Kp/BzoGwG2eRC/Bz5/Id2kV7/2buQ4fKiMUwXpXFXKqV
ePMDvFvy4jaV3/RaVXtHTqUzdiorlhBYjeydM1+QvvDgplPvjDRN5ifNGUdiMzF+1zhf0I8VxQE90fmC
TzgZalAWfoFXs9EOB2VBftkJ4vXWJWLpmAaKK4bhLQN5y3MTqSOwd1vWH3JrDpVCwUL6kGp8Ord231wx
2Ar6oALsFEVvo0+Yqwp7vdA/lo3S3UVVbVfqkY2FVX20Xs1LPfbWLRRWwTQNqZKzwX54138ZBRZ4G4V9
dq+DjqjiQ0Wq2mSPycXeepEb9fDiTzoOWbt0js2XWIw4b9WqOC2fU8inQUE1vxJNZyss5ccALFQNU7UC
GDfemS4b9Y/VcVNzkrIUwj7UhqS1FIaCIg3O9LlJapftp+RI/mmoH+c006ruU1UAIjSs1mjOD0rWa+Vz
tjJjw5cgxf8eclHK9z0I23oEhNRyfP7fhjpkbZ8xvC+fUedq6438gVnFO9fsr1NOgmxoMMD9R0ccLFDe
DHuKFCPdiI5eD7wzErKTedlY+bH3hE2xJpJ4jo7UFJv3a2uI6iEkC6Rjc2EbcnnI2NPDwejqk6JGH95S
4mPH+yLIC5quaNcbi8BN4vOLtE2q8PTJVkLYmFQ9UP23PTDQ0VHdm7eEoimphlaV+rP4LiFhKfw7OcaY
+18UHbaN4/aVz9QUf8+n/FHtY3ppOS/vAS7KlOAta1VIhmjmZ1dYRsWcLv/DHC5Nj5flwFt/XhLRWrxv
jRgdL17Zgzbic/hX/CeMMZ/gJGuk23yxWw1xNHeIU+QXvobfyqIBvl9FioN0kxKNgXkLQtzMXo6eI72k
QfneLBVZLZ8RdOwThSLT/9UVwqG2Xbhjc8HMgypjGf0//ZfNhaQzjil7/vqY+DVmsPX5DiKuuIcyr56m
Um52hk26hm8XucEew1PERX98fj3ERrOO75ErcXSfZheqjkg4F+iS4gIA0IDgBK25aq0Rui2A5a7hwqBJ
YQjN7ik0NXdUOnEU7FQVgS2ZP9GiqZSdn4ne1nCyd3Jd7e8qX2ncEPGrmcSDOw0s5dYhEyYvnVhWl+HR
9bYNUudRRQaMG0DtwOK3qr2MgK6RUbPkzF1v87AMBGUNocaWDUUGHgw/h5v7yo6EWw9wbp1GhgXX7wM5
b2ZxnQhG/nCvPDYs0XOnSOfQzXYvUSOJu1nNwMplEZHgzy0GlfRCwWaiz4ihAVV55CTnXRUOUvRgNopJ
9l7s3Qy8tl4h1i+mvBZJQAt1r/I+Lq6ziMxK/w4TPflo8XbdH1oUTZ3uQonFTNtg9IWaYuQQxacK0Emy
N89PtTqEEUvwWVFpkPeuIe58iST7V5rk0Ijpm6SFEzDRx5woKPyI8F1Z5Rs90gRGzhM74y1mSVe5Y3lx
SZSXYbG5XGnVzWZAwNVrXOLYaD4QmMtT3YquGjcMtjZVKeKjt/KMCZXhYk399QoalqR+SaA7Ywe7LM0d
R7JiD+j14SBaynw7MCB7+2e7evGd4i1PF0DKtb50+gsK/l66+WbpaAeGG+1fKXsojwf7/oPqVQygYCdB
5uAz/yMNFNo1n1TGbtgIbx0cvGICLHYvCsefDcjBjXqiCxwwFC1+xUf5fP2SRQZUMZXek7iuJM7lOuwG
VulYBZf0Svgj0nkx3gBfo6VgoPwZVgldNvCoGey5GKFFapb+M83zqlTsBSoFcZqH9a2Nz+Mgru/X9pfw
BtgRjiqRpf7x/cuz03ekw/IVwPtebn7X5ao91KwKtMrcQCWAcgl0wp8BAYd6eLm/W9lp0BrXmZGh9GfV
laWzdD4bcklBuq3+RERi2lgeGZTLHh1OnWs9HcQucsldUJcwC9diC6GglOKO8fcVEDoSB+84jXox1QSP
zb3qib/HVFxLr45eRL306+5eEqBxe1AhsCZpqSk3p/WRNo5d++dW1Zv5JfZkx5U1ehso3fgmgqC1QuZ2
YNJ33bC8I+ZBQw6WWvGEleGQ9FiGjOxQKe+348GHK9a4pmfuQnKAAn86w5CH2/E3/OhN7M/sUK02SDS6
QaSh1scPFHZqgTMloBd4o5Rd33EiS2nluzxGEGnSKIV5KJhP0B5dqdQztrnJa+5KJj8pl0JGvYXpKSJB
hj4NOZGgZTRIrBy2Oh+MGFDhXZ3UCZ23ZjDxIRFLCMSZjHL3AwnW9nD89QCZfZl9vvBgaLMqjXV+I6vw
kK6F8rW1ksLG/Co88/4PzF+plzA1vaQiVfKXW7W4H9ckYf5Sd/Ikl3/M6btVF+KsayfrJwKbrSSQoV3e
wVepIcP2x5BUYvyCtChYfyhkd6WfzroksqKeH/CQ9eSsvTs/jwcESmpwe122n4/iTij3l1TqZI4CGvTt
Hp9bTh9127Ntx3bSAzU3qAKL9S8WcFbV3INzneY1rzD3j3irXXBDt9wzSoxbTcv7kQ+88XtOK0OUP6kX
qVLBHmHKllYeb13GEDtZH3igXv55LaKuCe1YrmMJ1F/QxmUZEAItXMBpwaU7VP1Xd3nSZdPWEQJseD5s
pOQ3Qh7R63OIWYNyS6J5bYDPWgQtB/mT6LNdfUhvY2eXKBFESzdlnw9QMOOEIrLqSTWPCrILjgye30wz
8fvZ2xqt2zPeQef43jvHICwbj5PUfddwgmR7xZJjGxonBmudPoVUjroE8R6rAnXQv27b/daOjG0INdpH
1XyENavSuoAtqAyrqqtRTJVRtD2d5l/SrCaVeMbIEuH7r5UxXjgM4cMwUl7q+0IRIuRz1RyBtX+FabOX
cTxJ7v19d1KCqQ3d7gr6P05EXE8R2YTCmkMeNjjFBdTo6cLJGHsDbH41QuSGqSbittPsQcMAXDZSioc9
JYU3+setCB2LP7VhokJuH1o9mtA0ymhQ46V5uFnmbNRmwCDoePuWseXo6KImfPJo5c9NXfRgaQb1EGw/
SWx8h3B1GwdyPt6I92V6nNMPUvOtO+47zDooURPcLH4mUszsxL/5ywxm6Y8w38cGO5X096c+Uhx7YHlQ
YG586bkzLQPN7W11Haf7ooCBrj9C34BylTYPP0ofpEPSMHT/SEpKwqFfwij1PWR0bPDo482ZfTgC2GIe
tNQ8atRZF3wun1IntaSMYwdwCTk5o8SxKnnS1GyM8grUQwmfn/C5gujeRPgKzIeyAitzjEJSZkFdBLc3
jq1g5Nx5ASv1dPq3pOSc4svyhLnL9doHPtQeUjsG313wZy4xy5TlkCkZqhO9xP0P/TBiIE3xOE9WNCKf
wKLZXAPPIqwVygshK6Iu95pSP40T0t4sJAmweOSEFdv5xXNruQdJpelyj+mvYfN0qd+l8T4nDYNRFoBP
GITDg6J7Um2Plm/PiMMmEisLQE1faJQSn7DYGsP8USqpGOqhGCNnmAkBqzJx9ALtEiMNmBoR48/Kgw6N
wnugTr7afRhYts0esZk4sPX+1zZJNg6E2AbPEj1kh2XqoBGPcERF99fg0q+iwqwICEvaFW/7kIsBvwEH
n3+HKKsBmY9Jsks1pbJqkJB8nM+/t+3HMxCoqH+UcJEkmGB3gy3zmLprA3bIFgufpDhlAxCx2r4T+0BL
ayJyzQVDFcvC3F2qhffg4DfCW5Az4Jx5pz5Z4v4C9Ep3N05vuQSTKlMhC1hGyKObWgvjTpF+S/a/u3jv
I87XzXS3MmK/s74tKEr0qUbg7MHktT4W4XPWvtz/czcW5bp4U3i5/+xAaeVsGavtaVk6EsHEF3XQWf8O
PV5fm7ig5lKxuCIrjbc/OHUnvF39HFogr/mTqf6jNzFlbKeEWFlh+dc/562YQg3K0CMhQyz3k4sv5kZD
FxCICZPzRbABtdkz9mQLDnA8GOL1YTJmsNI9ih+QVoXWY+O+IY2HJNQdYLZQ/uogCNlj++HD07H8IjLt
hMun5IBxEf4nUtngtmQ3+ntzUL76VMJakLaV9zNnSGttfh7WhaLtDnpr8gDdppmXe8bDwK/ZkXmuCpWD
SLcLjlz+qM7xg5A2Y/IwsvkiyuIxJ05LXStpB/FJdvMBZCykMoZadKHGwsjqebaFDcvUeupPWJm89Hxg
UZeSxLd+raW339jYqOk3DsSwLDBxYKuiVEtpfnfahpkE2NF0RxsirOvUVVmNeAVrB99tJ0NxgByr8RLJ
Nt8rkjaWjl4Rui3yqz8TeHJzAHzFue0JJk1rpFOb7Bln3okng6ae9rmcL4vBhVtWqdBHTUV3HESPgxlL
fGwBkvSfJz3AS3nZC6S2amsbXmrrZb1IoijQXIt6xT/QmQMn3R/7aVPf3UvlKBnC5csnQJlvJ7PXz2JE
ABnFE54evh3YP6ZZDNLvOEQfkhqo8RMObutpQ5wMCrXENIW7uy+KyGiBshEAKZO7Rg5qPHkiMUansLKL
vt7ieX8RvVtms70Kd87uoyiSNGEr998Z4JraMUkVBud1N3J6R4apw+jC5GxjyZsjIYEsyBLj+jLuV8KU
qxsFexMsmwWGYPP3XLHIMoZuxVgHGrXXnkWwn8kw8xruVapc+m3TtI7py/mwkZF6cl61zhvxJBQCjB7Y
ChhkZgbCSRd6eKDXriNbsN4jVd6hWk40cfHRpMzu4MZaahv8km7GIa9/HMRYJG46bBIN8N0b0JdsfuYo
RbaQUHiApoXIKYNle484Ni46OxjgRg/RIzPBzQQCMO6aW85D11kWE0QzlXTHfCV9I+VzJ5bzhYfFvp0c
jONWBHRgKADn8RLtpn4rTlHFgK4YlekEH2bF0Q0Uu8yHqdJ81MnjRlp+3HRgBDiU0vHWuwKUet1Lsiaz
bt3QAxfr0CA49wi/4s0uX8R5IvWamUwiswkPWgd3Ez94arjImfO6L65o6MEzIzdZnpBlWnmsHSrjbDi6
LvybA2aEPJa9ZGzrv38ww7/OkpmSwQ6FNz2QYJSG47UF4zFmn7wBhukiz+k7+TdOuhxM9l4eub8rAkjK
aS5shSWjcQUFH36AXb1KrIDX/Q73y0I/gDFGGtPnAPF91QBhJypir4gNaNMf2XGXAFe+HB0bHXP1u9x2
MtmwPFJf2AarFpsc+iTOzKE5KAl1+gLoFax2k03j32NcmDFWUBGL1osaOsY2G2ozSTRw2u0fzQJ88uvE
g7l2PS+DHCz0wmcicdLEbVSiiOesXTJaHX5CrvMfSPOUTRFts0T6NIeADqrShVPDMLKGveedCphvmfS0
Uwyf458Fv12iBzP47En2hHkKtBlxmNpA8CbyBV82tvhd+n7WnW1XKAsV9TcAP1gQQ8+oRwqOJCEgpaHr
ZQyuLnvl/UrYYNDmguaol6h57XNiDJgGVQTCoEcx6x4uiHaKCQboxjjcWL5Rh4P1EAf/5ptovF9X28Aj
BI4K0ho4uLQFFohIWPSeTI72CGukfqVPw2bd4wW6DemxPOfhLxi9hmSWjYqOsctI47iXdg1NINjOjrfb
h8VEG7ky60WryDQmqcnRm3InzjxnmqdDYzp3+IqmBRg3g3YYLta2r1huWWbSVKJKJqEOwnsZ9ybnI8EJ
2u+Y68HUVts/ItLaqGBrf5+SBSsBCqKYmZKUGuZjrIFgBNzwQg0nUdIQ+funEwddlsFWUYOqnM0lXMLX
7HvAP7ZFD9PfG91ga/aTMXA1dIeKn3qRxAS1JmtZSP3PVRPibR3zt+8MeCAj65zWfdaZESfLHVG0zrYU
Q8HehrDMXYZb/OG6olEAfBn6a61CTNfWQaWwOxKjtZ0qqPyqI4x2B2MlBEVT/zsHi7ZEcyyLCJFzL4nV
5R0CfFnjwAM/IJM60kWB52drvdWm24fnNhihWgjvfo/3d3vPlsNl3NvazxC0BfSHjWgJaqSqP76+N0qj
ELTWDXX4TfSqDSoncEYFam99mfyfswDYE0tszk71nXp3NmO5qe5QWePTIvyvtTu4u5Acfqyz6WP3dxey
elwWLzOptg3aiFsK0TXB0UkKz9VSi91J4+M+5V/mRqBJ6vUhA4StUKyZG9+1Fav4dgZi4OOEMuEyYrue
WDtF650LzxWmPmIiHaGkrUqJxmiDKKaIFhclI85x8GQCTM3qtuv9TWO6l57fPgn+eoGfmM5eCFL+8Keh
eGIFIEUwl2vkGA7Kj7h3XTNMaeFFbmtD8MGaV818vrrM8IBspaQkiaxUmj+vZ3pnpchKx+dTTiJv+X1H
P0VzHLUc79xck3dz9HlJTaaPWe4R3yd+NK5qywc+JOUi6lAmpAowZ+eobWvNKinA9Iqu5YeUNMeuWkEZ
76FSjBU0fvP+RE7JhH8lJEzpvzQLpxZbbaiEwO19R0DmUFMp4SKfWa2e54iYnNt4eslCrQu76zvPg3nJ
z90l0dYfVHZC8nOlZP+5KY+laWPyQgidsOzuZr8S+ds1NGkXbHZCkEJJ8tKeJFe7nYy6W16O7gtyFoYO
JRUJy5wTPFx7f5vBEhdXUjWEo25yeEVyrX7HQ78lzpUnWNZEW2l2HU41i1sCoWhsxON+6UGQWOlhbhhB
4Y/AdCpQu6iH253BLvDa1MlcQuumfqXZ/wRKOsp4U48SMzEXeFiAH618eiVzWNK/sHP1Jz+eKINGJKnh
V1gihodnd/gNQyf+XdI+TmFK84YlIDVU2IpOd47HsAXSf3Haq+VJmfwB4/abJ6oVaZhg24y/HJIZjJTi
eIVBihHsE//f+PFBBADKwPkmFY5DjCK+rYRQNrdfr2EncMcgYZUY8A5wmlclzg836peGSYY7s/rJ1Hez
hbdsZpFm3666mIaIjYiXkMb3xToxUT0FKNC++RqaV3grTQRfgJWt4MX+nVCRGo+Zc9Ue4WNEtaia6sbP
QPwj67Li6SF7W2uVOVSYhsCkfcqHbSs0r9b0SX1+r5xoETRz2NifVGU8X3A2MzGUDSxa3/zfqGrF52x/
4l+4RCfqGL8vaH9JsDSFZhGEAr1Q6/QMzzeV4PGTNJ4YJQ5LDjX4Jsj3I9AVFUZjAYDFVUSu4qiATHai
x5U+OGnHqUb8tv/vQ9iN8X5iaJmS3rRDc19TswCK8TmcYxkzWHVwpk39P2dSGjJli4+84Jr56GJnIZ5T
4GnsAfvhVcQ2QxF+RWBKkpoMhOUapZsnXF5TAnES6O0YCxZHEGFE6/knuPTxZVLbxoc4tOyuiUzlthLE
apwawTVtD6bXhubbvejaVT5layK8bAR9Vo+PKeXyQsmaNqcu3u9jhg40x4JWGiyJjF/KIQwBgQhcQlaT
EpJwbkx3pGK1Q1W+6sOTcV4etktxVrZqb5idgjvZKAdaXfUGE2ZPT6c98HtQOT7X4Seiwr2X/CHKWeG6
/213yywgtjXPsuiU20HZWuN21RbDUT9MOsgqQ8cyjUMD/+iL9vMCl07BZB92bSJ345qK9Yxa3nmQFHLY
fhOmgwaMNxbYfW6sDyHu6WxRqEStk6tuAousn2klWW8O0YUAnF4PYpku+K/vfxZVltV6YexyA/8iblSP
b5f4iSn8D1S5/GT1+DXgcBiUitayQPwite/QxGW5Q1On0a0udFXC+N0H6NGgviPOvrxGaxPgxx4UtCMK
8TFClBp+B79MlXw5Txfqfd2L6ANliAK5zkcLN0RqrNyQrWXEelEWLxB5LOfQwloPIW71aTHzkZXZ14pE
z4EQwtKVTA+YQe4+bGHtRn3xRPTT0c/vVE6Iwbl2YuuFCtUvRBz4l4rgRL9QO284ssp5SEN7oXgf5pW6
qExr8gq3AjHVrUPIWyq/YLdxyIPENcF3WnBFRAaG+nkSy+NyVYF8yFRNs/UP6oc3HvNrq4afdZos9bFc
qI/ba2UcMW1nX3JnvXJONLFvrS6gzIhCuaeG4DrPQfySnAbXRAr+XI5XvwD4pAlK1TWwUF69JpbzrOGU
uvePGS7rxmdU97gyqGhGisS5m8Uvsu/tgKid/1R7Hf3Q5sTXVbvdRd7oTK6LYW1GBCzGs6QqBFHM/QNv
R9xikK8BAWEdZAzg6AQ88j4ZMMYFn65ElIuA2vMJABg1+e8B8KykP5RI1479+17cVRoxE0+QkcP5GayO
cgZ58h5IRSDak/0qCajHV+160q4iCzryn0hky99a6xjo3iO1Cvqv7YzPOuInISLOT+gAhvjf6hzce3NZ
GGvvvIZBHm+Dc1bsJ4C5Rmz3O47ah4RY7V1BKDWWu5n67mLJW4RprEFC9EW0Gc3yCDw8JiZYEMMk6RdE
nwKezbFqFlyb+sb8fFK1sTu3dFtk8TpCwDbV6dTAnunVsOdmu0hYIg92Vp2pNqiQY9RYpQVa1yIxkIgY
nN676M7Zij5HqGxGR20lBARpHAQTIVR0AZ4q2AtU6KLcfrlKCL8Dg7IkYtun59SRaM3l02EeThfz/DTX
G4npKkZVBncp/HA0ErhmEwNWl+kyo+Nu0S5hYMsoSBacKyd1FAkcf60Va1X0/vZDJEaTn13jWXpG9Jqc
YPLoVd3ygchBvpqpcXhMpAYCuTZ6pelyKTlZ5az031n4hMIWUyRxAE0TFd8nYI7H2ydQJ7+xLYrLXlU6
tYaoZt/YiWYXM/2ILNh+T6653BwARQIUDfFYk24Iu58CxfoeMxS6FfsJENUEqCIQIjciWcAeXB4VGlRe
+7n2Kflh5GO07ilB5ely993kOVexsyg6xsohCnktZsUr1DY0QOtd+AVYavTVo39hqwG0Fq6ehHwb3ZBZ
hCTXK//Ku2Ndo2SRUAcGE5eJmWIBn2hzW003TG7souaHU+vAVaj68CPbD+3/VLlz3lvAITM26CXLAhVn
T/hUZXWaC8JxjW05zym4nQS5xO4hj10sIwCtHXg0goCT+MHJmp4R2BHfcjv2u3U4+Ql2stBdwVNlYlB7
UXSYOnwR8VHYdjbNW/Z1SiC6i5t+HRs9L+/gfHH7JqivyUkf5ZfrLxOvY/PZMxUFnNKtYiQMCf24dV/v
5MRB2vSjydQ+DbrXuMuHHyq/gaV8Hqd08cwqyNVlqMiIRtD7MKTR4XqY9ur9pEb6LMxIM57RbJ0Lwe4B
NrIjXTTvy/8r8mRJOtuziu2EfrWVHH0FEh3Q2EbCxS2S+2YToHvL2ZM7+mDu18mPotlbIHe57r7puwKl
r5YYI4Wyma73pRvMmX7GWN9G9CN+FKtQTme6m1RTHMHqu7fEg/gPYL3KpPHqKJVtpPRNS47dKAuSxKbQ
h/iRVFBWacBpJ4wp0BeCMt2O4G+nJ4fF7hnr2N1qy30zC5dCr3Tn22MI2YHJ17A6u3UqMUSuJ/Rebifa
dSPc7XL1Oo22iE2CnicDkk7WrOZR2eedYCXTPM3N6aA57U9ZC0aNe4yR6HEdcMIsOYo8Ee+9NnF1szQD
xzlDdoQmENZHgmKqOt+bUZoMnjbAmE2pqEhRfCKLfigUkfueulAv7a+mPdqE1WdKFW1YJvgBeJkwy4Tn
8TRJNHjj9AgytQ4CS1Xp/IZ97ZhfiSdjtwrKoibewXa6dMGy2mV12nNBLzfESBqwVcSWhqDtjlwOwqnC
wTH2CnAUshYKTy4wj9q/QmnXghiHHM9H1ahNSHdQVi65EMUC5+GvJ7cvW5mMRHS0fv/wTDwdaV1x1tPD
sVFEPAV9IXG/swAbj1/hxIA3tJFxS/qYgYTeBj2QfKYpBfJD93c/4fDLml9qylj4Z8/7B+S6GpfrRYH1
iDRyDynMWitSqJd0YgWPrbmQA42w5lcn+nblhwLmFI1k+fK+YPG+6scSIpKpDAATZIxdrmyFoyNBUYYw
tXmUQ9YSW8AK4tgjSgrQxzxOnXdMtg+amzZdrY6OchJx1tSXm56TJg4zP7pfiDiwT8+zQjXW/R3ezPMk
5R8RE7DZI7GqFdqbuE8RILiU9jJtbZLnpdlNplpXzafGOegci7QJ+mKpbP4ZT+spjm/zvPC+XOb1++Ho
POkQuTnp5+xBuHft99CNp8zHi5awZIfbLMQGOQ8bG1mkJ2gtgfPcqZ2v6LgXmkp0fZXHzu5okaITIMUm
jT+yh726Bejnio6llvbjI8x0FsR5EwFZV6Gpjx3gN9Aixj7eu79iRcuPCFuL7EIEJnELnneb+2zyWWue
TNTSXmAiIgxmIOEwJklHpTyWxg0tHQ/Npp/ZfFk7iLfdQbznwIhYrMR/awx8smQ7JDQaUfNQLnCh2lo3
DMF/BXH+GSHCmvYCEN6fzPbfrTh5JN6pL0n9HAzo/z7DwIm5dxlPqwrgONG+/+z3/hHPKSwgGcjaG7qs
ETJTevAZzkOygoARpvbXLc2lC66el7TepCdM4zPs2c5tnx9E5+dZmeTCwfAAJE1uwm+qwdzVTHdw+TfK
qIeXAq5qu4qdmvcVUpJsz1rhnH7+0mNYTD/9EvO4l7cW7YfYeGRIZz1n9AEGRA51+cY+7Q+9Xgl36VLf
azL/ewv+8+90wnzi6rXBILCkp1gHdztxxNLB5exBvIcr1jwaYnWeHaXo4mOBdkoB7Oa9fSvQKyBNIP7Y
I580wpHoHj0q4WsLhLDlzpwcTOEzqEDh0jprxvXJSZ8MPhWQ5ye+f9gkifjyOe6+PyAkNQZPiBCHZXsY
oDNXjwKs8JQzRzZYys4cRLRC+YA8tLmuB186i1+Esqujk7x5N2M8Qy1WFVbBsX3szCQQQ+97pIH5gbeM
siXMQosrpJZsbG6C/gBJft8wHcDWvWTxLU58GUfz1MFEtD10L++IqYHVSvhdNsMKmkEXbVHdtPfiDCxB
s6cH/8JSF2lh0NVVUPTmdkMMEHFXmhJGnZ3agJfObD70Oz9688/9GNWI4S/iL90RSWAdDHP+ihgqPbfb
SpVuGy0rguJzq4Rf7sAib8+Hmqc3etKvLtvfyMHmuGSdph/VWt9PRLDLTTtbWtrFMjwg/hmcNpWugGHk
DXrDY9TaZuVLz9oLZFxsDx7DY0uuGYppDLFgZ+1Ad3yZYX63HQw2FQYs8oACy49iUwLCpjlFSgrdFM2f
TTn6KsLM2mhD94HSGO/xv7CuAAVK4FbU3J7H8ZEVLsTMSrs3ruF1GQ9I0DdLNo1p+XB2dK4SdBcgbbuE
yoP8J2/gDq7Fzn6EohdzVo8D+TKcv9rDf3eK+moow3tyNT2r7pSXeEkjpy5wojpvd1padsF3sp5FPfLR
ddqTk8ddsr71TWay7bksVa3qHiQuwU1Tqe7fgFDqgdhnuXknYY+n3tp4PTR7Moqw3GXbBGBipI8RR1Yl
wLth6ikHX3DZLB3Duw/Y8B2WF9ImhX55lhzCcT3QC0z9IiOa1vkbZ4iKu+9fwl0R4BGtTNCBEFEPacOj
hrGytedlwNR6cNyhWrDLdJAQhW/BVBJMS8anuwh1hWtHiHYCN5vnVbX6BmRFQ0fBefCH6RuoDNHfQznG
IHAzFcFma7HOomREgvngqTVWfj/9swPoOz2bHMs4J1a/N8b4q9N3HfgUdOwKDs4xd/XlfYt2yJQurE9m
cVUbAZNwrk8zflNYPD8vnuENSuRU96JeX/y3LCR5//2r+ZXatuIt4i/KHPwgjSoA2mt/LAzAueKfLYDh
VVMyO1Ax35DT0xeSY602uDNsa6bGL7FyVW/LAlsYaYsFKFYd+cYHy8typabCIIVkwYTlKpbSYNkjH19/
aMRpAoZ+Jt8MPkRsPfgMp1rkM8M+/Cn7awhqw2DDU4NRw9kIk3KqKeiLZ8ylzXGGkZgLnvyvPE5X6Zhg
Rcxb0L3UEG1MMhnefT6BLpBJ42bi8Tdsih29boTJZuDJdVXGwtHrBxqQUapYE9oKOXwQepP3wwbQ60Gr
pzwaGy84hO+mIgyltq/ocgrH4+rVsqEdhH9cTt4cgJDa0oseLmwPn4gA8HiWUIj48qr7ftw8ncHJRcik
5YIH6+ktDSJfVHvGxm1Q7EMI9kEJdUUWHWlZp7ZdZNOFnCxBUwUf2Ts6cXvZvgxx7arkyek6DqtidCrT
mAwYZOd7cA/HEKmJ1NnThAMkFCHeW7owDDfWz9ibW9aMlNeOafkApfIN+L8xkMSqFpJEvKM1XKVv00NV
klEO/43bMhE1JzrnocciufP4Y9RBwTyfEuZFpqz452GKeR0GIaVbmy0WbMCKzxoWsKPmycmMBCogDj2x
zaM/b/mPJYGM3aU3QDVONA+qHX23NY+m7/HJKhTw9aRXA/WXnO61syoVSNUVNXXsjWifNZ4wonkYH2QG
hl8Dze2Zg1zj2Wi0G/4K3PF9EHGRMOvOdu8XsZFJhGUD8OcnkIPRsXOdF+W3/UY76BJ3szUxtAqB4HFo
gYE9uSkQpRSW6QuqiAynLMA66RR80heY5D42EbIvcGy82aNnlcUwBJ2HCfYEiWtgDYZJt6xSnTtHrfOW
kPJsvv27oft1QZHRKyZezL7BPa17bi/0/DTdT0xKAucjMKxwFP8rrqIc6TGUjBeVTeIq6wj/4XdYJLT3
okPch7f7u6yzUh4/LX5C1c7gY6Zzw+M/8df5M6GNvyTcLQaVE5Rf/Hv99qPcCoDYVzOf5dGqmBX3cbHU
Yky1n+e/00RSI42Xw/fYgtR4AoOOddQflqza2vlMvp4J3bioBUcQfE8jfQIAPzG1ilUUJB9/f+ZnWknB
ui1+lfEGQLOjwPrPldE9ggGEsQ5mX+SdPSLGT8fZ3gQuA1FOytsMwPocsWkYFBzytEhsfi29MismgBe7
5XLCPW63VQdHvBD+fvi/zhCekUVmq5g7kTsFeKIRLnt1ggaTGQMjAD1YEq6lTSlmZTU7GTrGe4Xj5iKq
XkvjGL2dqQXzGwjVtYKpRQfCfU+YOX1r3FM5L1ADi8rlrIdXm/Jb1YBKln4qT8Ka0vZcdrJVtO4QWHy7
iT6Uk8slAyGU1OO5qLEaYFuB86Rn/zXqy+U44hlnHjWWCD1gulFsFHYDGPbzNq+t1oQ11PJxnBvKpROX
P+A2gEjA2SoFxB9DENmLTub4gOntrVKWniMB3YUPpmhGleTQArUeK1pcx1txnurVKoKhSiDLC+1NKzW3
w9ComfqXUgPiemJ70GmObnsuGL9geYvDwsPJeTc2cXKIlyJqphbDXci8GL5GNmVrobTFanuatIoxF6BS
ZNnk4x7fLJw4yDw42gFmdFH0xq63J5Lda3lH+cfMszz4sUd8yr282r+dz55M4Lc1Es2GsvaRaPneeITG
4fiBAhD5IW5B40iDWDNDHktA4fNKTa6tvqUbqvok0vwtZbv2BPS3gSK9aj45wEAMMtUbJs4A+fMxHAJ2
c7+n6N5h35Kgw6wAkZCnr8qaQtHXArsnKf9xBKQBRti1cjkP+Nn7Gd9CLcHhzalbMu4Ka78zga05F5bH
tC1kO2X03IpFwKjzUwTP3c+/ymJIXSklao2EAQ6rm2R5xbXnGFz8ReHQWMT+pOIhd0shHW/ddUqkuuiC
70IMgR/ouR+82zRxAx/i6uO3UGgtbL9kTzi9TE/dn076ybawM5ci1JqlvelCocfkRnyTXb4hIe5S76cf
3YqWwONSK0RukExWQBvOJyyNMiUwvfnPNDODQMDs2JWVuWCYCqDTgVdyPNm9EOq92RJd5nF85uq9+rJ6
Eb5RZUhiVt6HQW4JZIfUNQ2HsOGEL3rLQceU43mJWSNw3MjHdAJqxIqpkz31/3gexk4yEtff3fk2JelZ
TC0EIFS+aDDQ3CwaxgrW5TBNpYpUUKUghKfmrVEra4Ry1sf6sT7aUrQyFigBlcJy5ERdATLzeXlZRl/M
Pqz/XWXCt1ixIHS9TehiR/rvNjYplmT0Nzg52Zk8jTA3tTsBO5xpttM5g9jSZ6YYp40SMKfJzZNqqUCW
AW8szzir1Kv9PA0PsyjwBJHEIYqaBsGsVfR8+AiJBXsOXcA7z59NS4OenKjfqDUdWT/WCqjQCULx5ZKo
MHz02T+ZUgYS7qqGQhcI08NQ0l9YqH6O6WpAZWf/fQVaqCcsLggcfWIhXtEYL8k0V9PGgp8FRX/Vtnje
1CcqgmVnhx2sHQZKo9Bb3baW9EzoeS221miu5MPE/GQ+B7wGs6snx2vPWCiRphnifLlwaAGL3nFxWRqL
6o++ZTWgy6Wou2A6Ni6sXRTcSfAKRfiz5baz0Z205P0ORIxfp2dJSx9zJYvPo7JQuCtrFmy+i/wiTWOT
wanvCVqzHiqj0Q9RZXJ24Qt/zL7oBotGH2XsZYEszN3+f2iceXC2f3Gd3SNkcHovbLwXQznyg9asJXdX
9IxSA1omFy2dZaUDWDHQ/DNMjh8AnVztfJ2FvdiavbUg6HvuCbtcq6X/lL3ONxpTKF/g5THLbua5s1gs
CUdzgAEQz0gbVruWSH+llPGvgwlmb3Jgowm33S9az+KeQMNwUo7oA/Nqs/yN5WC3VeRY9tuzDLHFVm+6
kaRRaZWTO7T57VHpwczoU63QzGlKTUj2DWDMgPimvXDsoYRNzajIutXG8oQFwvXgc9JCmG2AtU1GzIkz
l1mE8DkNhWcvRRBgzLxDff2ToGcs7YxxmjK4hAIpo6IWF97qO/fM+1JgWJZIYQZVCLUTyCOLKkeG53We
Tlw5yTvV2scx3I/QpSS0veOszSj42jCUaFbKuWCe5Cya8Wv6V7kbHu2+KejBQSTf+SSr5bvn5n/gmolm
s2Qw3aO0WSZy2aoMzJr4PKxKJkFIJCKgY2Oq+9l4/e4Yw6As0iXQPwnEu9HUG/t5DefGL8xA8rWsQ0xR
NGqaNQBnHNO8EcMb6PBeJ7eLKJ+IC1FdoYAPxe22lSql751PhJ7PMindLUnO8eDDiOuv+VlmH0Y2ZLxe
KVXDGqL0wL0w6u4JtbQJvwGzx1c+jx2ZVXLfE1YOpXk7ycoqx9QYr1uIfHuKo53WqT2jMZRiyTCDuWyk
vJAWc+7TSudiBA+CqYlbYM8+7PtqM+p5r4W2/PoRN9d2soRqt/gzzeItNJ0EDR/LglcVVdJimKR4fiqQ
acqGm6Q+XGjidxQNfyza1/8F2nPSP+3slQfzRbBBTF1yM6VC8t/YYQH1RkX6EFNaypC976E6UsyuyS/e
mrQfsswPQTIJZ8y8RbhGOtJbRIKXUPgXNYgfV4ToNxDrhNVhRSFcsHjV4iG3jQZeMV0keZJ0hHwXXaBm
PVcEv5sVZ8weaH+eLMfc3/S8vCABWpJGHxagEqTNwSrNNrAcxZTbWUnthGLSPcu0lfMzcsFbBPoAaoRg
AYnv3EVoz9jO098hNO7Kjjwm0ZF7XCQEVtFszFUnJXMqGZ7I38JJh5xClw7FCJQWcnvCSh7A4UBhIjwp
vgoXXHayCYEWBzFZA5FsEPIvGVk8+UWEIxHENz+C3Io1lMWTRypPT8ghr8SXktXYVjU617pcNTYmqUxN
Km8Iy69n+CuXR2qDnl0HqjFKETFGRVy1LfJh9C/axEdY4MozVxXGTbvI0ZVgCu2I8Vh2dBDPYwlYF1zU
nhkN9TutA1ugCXITEdxEarLT9rSNVjwgQt25Jd9hNPl/eR4HwccE9GoUQjLc/hkcPVfDMhHrJUVuy7qJ
KI5g8mcMNuEFAnEshR1qS//zwA/QARp24Yxv0b2t+0GqKeYVNhssrgolA9QqbhEZG7mhGwwHaVsnGk/+
zpY1DH5Y91fwq0lD/e788Obpxv4eG7rb4Wxnu7cV5JC6kjwA+wdHCNILjPSeimE/rP7XdrNkrKY+5b2A
bG+/Ek8cE8d1m7sUQ2+7vP4Het8+ivbBd4+faNZ2c4zaN0bwQeyb3LEU4BiA/2FxUobIKTxZOqfnMybf
SwzLf9kuxHpDMorVSnHjmvdF9KFfaLP9F4o/B44UNA+rO7aqyuiyyq/vG2v3J17unt5KdjwvY2euI9EF
WTqI18+hV+DZfuhbGhhNijl6YSc85TUQDO6zU+fkBsrMB9fFoRPRkg6m2Ga5K43aCIY0jq8QMLfTzqKD
sjBwm4OujJZMmMsheCtfE9JNDydunMV7FRnd5s5rzbNwg0c42ektIDWYFhqY4qcFzDXi9AcfAAjttyRP
MFtcSohGs428NsLbmicDbwo7XB0SJMvoQW8CSqNUnJ3WNIUf8LNdFldiA6BY2tnRp4+lPbI8F0zZ9L9m
GSO/NM7FsR/R7qSr3RBa+1B8QsjU3FMTdrKlcncFWdkK1kfhRQDTpuVXraZY3Mubd7q0LszgXoHSvH0p
//xgX/xNixsgMaKeed+mjbINCaQgn7SX5asrM2uQBzyIrOa0SMpf1/5ekSXk/irp9jDfgUZ4Krk69Skl
np5OAR8M4Kw4/IXzRZrkRjmNU7/dNHQJrBFXv+pFGo2/cLyMfnkXpHS/oRWb3iOQ+lLlCCVJpyWmyMBs
LBXjLOL7sj+VBxoEj6PQlgiZOkejITyYiEPHqsZVgGI1J/Z0TJr5kXeHO8+JvEXR5Ln7KK/h2tUYsXup
eiqDK0TxjYfPr+vi/3oISNbHxweBot5+PLmCHUzYgci8xT+benP2A3hqm0qqMleOsa/b6xG40ZNvB3ds
zcFhfNuGMfBq74sJ0hC63lBLUDxx/jdBH96d5w8tC0CzmzhUMmaCKL41/23zsarWZBSJjMuGAJBilZLF
5os9hMlCKj32mt+iZPUG/1cu9XF1dgVMnQ4FB4mFt0QgWN3fCO4f7ugMQnWtzvizBW55O2e45yOY+inM
oyp4YdeYZ8iAkyIOcbcF0GTh+pgOAHzE6UwwndLQJiF3FTTyglTbR6SDjiwWp5kRJPr5kJMRWp1vs04d
XwvoY94KJb2SupqJMZN+UZLQJ0dSm8LFKrSSxFNWEZ8sOK0rhncwWlHkgUuPCEM/yxH0j0vNGuOkTD6q
B6S+l2UCUj5MYPDN9Jbsrn7GmP6pe9OwSvnrB46XWmHSQGlFLnAXv1A94bXuTod6nnBPVfTZFXW6EpFs
rMUwnrVcZJvW4dTjTgavODXJEL4et+YdFrlwsmtdp0lJSasIWc9bjegMZhWkJfR43zEk3DZ1Zkxf0zFj
JSVOXvwtfJMv2xYrLDQSt/Xea4Lkv0wsyMt9nrPcK9+GszfU8q0az02G7+NUoC7VuETqcQQNTOfgzE29
17IUDxrEOseMDw5QnFwCd420CuoR0ACaXX2aqlt5rbhVNgUUTbfA+QpSSXFnhnrKIc1vDGNfa9TgEaNT
2MXrakGBJ/KjYnbKsJOn9gk/SroSStl1CRHwRjSSUiiJcBiOvsQ6bS7cvRLgU20bDjv2tOG4DsyQJCPb
ihXFxpumLEH6HK6dwpZYhzj0k3tIMEWT/Go5pK/S/nTYJ/qrS91+PxZBzibPSziNMOwsVWKMqaf480Zn
spt2tmrW8ql2Uaq/W1QiZFE6t1AKdFjf35hv2YVGkjoiVzxyEbAwh1UB5coXYbMK6tDfAQMY/5VTtStX
zowPBZViDc//SpzZ3qOM2C94iFE9qjcwgyhWsAEeWbbqu4W5cFzwu5Yi8CrYePgtKA7hpXEnJbJQ3Fqc
hoLrzRSxTddF4f840yJw4S5BOynzJGIcbkm5jbJ+LYbOkFpaerCAOjDUjcRl7vcaKdroE/ht8JLFoAw2
0byM3ViBFjM6SdVbx/8pd/KmV1eaBrimVXQ2qsrJxd8/0m8Ui3oF/n7g7G8pTBPyNc5GoBF4m+XmeSIr
GtZkfBXeef5p4T9zhdUO4uAl8ddutqV3xqlI5U403S92VSTntfe92z/fqSedhj8rlMwP/oUFk1T9Lft5
l/KzAOOMTpJkbRV+IPYpcH7XKNYtZL0Iu+5TGkQ5LmUwSvrQNEHgIvGKZDPDO+LVOT1bpD7P77qUGQyP
1S+XIGboaOxkPnvXVeRZYhwH/6mVXNinYhPeCeyIBrnXt/xJxYDTNhAPzuf/baL/mDDy99ZJYZyMj0OZ
vciwdP/aeb8iI2SriAl4dC6EJ53BAOWD7edzuTHiJBMkcWGFj6OWwAPbzCcneMpChQuoSzP/kacN3k4f
0+QbcpXfZBZYEvb9022+FuMxJu/9uerOGHCtyzVQXcD/Tz5JvjtN2BH6hB46BfSNSRSX+YqrWe/YD7/U
vzE2Bj2ESvc8Dy1Aez+Le8nJoOHC+7xjYps6NGLaPdxcU8/eZXIc70bj3HBigsGahTG1qAndOUrNIgvX
BgEQjRbySc/gsiU5dbuQyFYKfgJAphBdIhCdz4heXErcgU0Htx7cHNZNDBDpa1Ba6GYlcclyN65fzTqk
dfY8HKzwKNr0hjkwDCxMm663TLe77C9BLyEaUWMWEIDlI+chABnnVWDCz5iJLwWWjhCo50M20v9bYf5x
3v6gLJ6HWm8M2Ky06NCP0IIL3p9K+140w3jJHcnj5zW+GI9Z2FKt3YAXYfh+Fk2lrB2M/poWoA5yvTmu
imWanbBBcMfwXVGv12bIbySnji3Q1LiksUKo39mPKW9OcPldtk7IQC6LnfRrhvumndZC4v++RD6T8gYk
5YtPUZxA9NB6WJtWVfr+S5fzx50scRBMbOxxf7f5dw5YBBwPgtw5gFWFKnx1iSOwXr7lkp3o36emLJnw
uZ21PpL6zLiuEQ68gTIgkM2sOMWVR9S1v2Y8EmPV2n53E3QGL1XYoT6jnnz1KfFhMmTKZHM50sZNwWFX
I9wTOPBU8fjdP60Eme5ZrXW00nXEgVV5MZma0HzfJKCWouHBMQZ5d1JApj9hdc5h8aDfJmZZBdJfLetA
XaWwyEwD3V+TviY1u/QeZxbBg/Sh9GdgvX2yMdYtPC6sboadEyWETAdvmGAEerZ3IFGd0AXy14mMVI8m
Oqz/ngxXvIc0Z764fx5lbimOF5hb1I1PNNhr9UWJkw6eE6QKA5gReJLzOao1pyCkE3CE1XUmKYII34XN
Cfe78x1xz9FLPfd3+U/UBgStjfmSkeud7yTJJ8SPmmd2w4qNdjSdL349iond+gZnQlhbVjnDT+/Rh38l
AtsidmwShVG3IVcMQvd1bjIjssNUbMrI1lXyAyU/x6P+70Nl6Q8o/q/kbQIYYUyeMqzj/mLfd05wwUKR
n+TifQSMJ7NnEzYuwnLuuznlRVq6oRLgMLVcUNZwy/hL8uhKaF0G6LZoRxmsd6zZxXARNw5kQ2jKFM1u
/vAs+O+rBxG0VOgZ1X0UZitgmFGh+vkmngZ3jl/BTMfxWwmTD2UkDUySERjl8H0p2hPbR03cmVUSmBw+
KWFNxN991Vt+N2OR2wJ0I3LzTfiBCn3vqZs3oRLCFDQJvftaaHQADGw0fetghD/7kJZ1t5M1qWUy0Gdg
ZvpAvjhsd2o7M2oIaZeXtx1WTdYudZqCzRh02VpyCVaJkW9wM8CfmmCs64Zb7bkGEBgJE+N0Ck+Rx0DN
OOS4M7hPCeyDq07PVq8EeO9/8lOp25OU9SXN9ymk/6o5yorq4QhYEmxMg9KfPkXqIIGvgzpTwlNDcTBc
mdtEo9ABIXW2NE6x4MWW4n7FkrynR1sst1T3DgAg8HZU2qlI3c6fuXe2ebBV3qq/WxD7oMhVlbk0A98I
BsWNyDhyG0Y9oGHlF4POjR7UFcIzm/uUZ4GFfi/9CnueSdTEUVflSUnImQh6mLjNBbwd3vm6dvT9OJW/
f3jKvTxjvksDQmuUsy7I1rS5cdBI0Fmv1JN/kX0RyI4taTYYt8G1icsQUs2aV7KUbf3OhJSPoexE7vtz
ySv8EFeSaO2RuCKjJtKR5lnkXgrun8t7IpKQSLcrV7QquI52KVkY5sf5C9FPWsJHsavEgCcT2e3i73gC
b++dVGJ7Cwve4Xe0nNDTQmovyGtmGDrRZC4v10qu6IZhYWvlG7WQjlA6JIGTT+Y7HORS1zB20CMkmt8i
PyQLsbR0I1pePzP3KOcFu1IAs4k+tTEIVFrYHTQIT9tuXZEoic+urnsrKWHiutwv2LKv/3Wezn1i+RP7
UkpH4Doby/NmYo/X8SSO9VkJDnS/bG2e7afe67KJ7W+AJ9/QI5osFh4x47QPKJbUTEyRTOXVv7L39bnz
dXitW6FUMczVBumzA2J6iXmnL69Y9eZf9yLnzs76yDCgKI3VpyYQJzkJ5iGt5yC8r+9bjyPRac9IQjci
xaln73RXPOZ7wqBN7d/ZhTL7iBGSGdsLwOVLM9L5kCnp/XUyKoo17WIr3+Ogkr5VBL8PoFIR5rVhLr2d
Pd6lqkVG7T+Z9oIQe0PgZXS+l8ekYkP286dGtn3CzJalWKMEB56AKD+HudwDZptK35kZKb/kJA4hp93C
eyupz4Y86q3nNYrQH1/MGHPVqMejfagAyB9LlkZ1uWUAH5z3AedQWBOcdwc5I3RG8JnP7N0KnUZVY034
84dkxR1falOQmquBJoTno5tqYlpdJ1xtfOQ4ejriz70RbmvoAX+5y0jw1sfdeSzlPLOyS/cpZnwPYIXW
PXHZIRQcSEk8A1/PfGG54QNt4r2UPlPAXuJf+/TYQvGt0zU/nXwuUTjClxQIObvYVe89EC8ZxpHTvuwv
iMFrBq5tsk1wt0rlGtTj7eLNAZsUEnR7+4D4s1APLvvvwq3k1+mUfj4g8VRlyJFuwf8j+H0vmJDJNVdJ
OrOFCIqk+iemPLKFl5hOxilQgmEPxZ5msnu1KFMihFeclD73qZWMBt9D2rp6SJxuTD1+qXqOM/oRtGcl
tabwNXIP6VLDH02dsjlOkfugKvJBocXYpdpCZCkdxwHEFGlmmtbuzAm1M+pJakL2v4fA7Yn9nczm20Ef
BCMSNgXOCJH5EzfGhvzlwhriRXSF5XBzOyS0bB63dr9yDfy+/JG3IiKCW0ALXaMNsNfWlBBkblvoRT6r
qg6JnmpFv3VVv0KsD6WuN1WXGzJhqSYeZ+oWg3yRkViR/psTtrTK4YRQXKt1Klxp/V9JAhbPYgH53mc1
CmzvhgV21IDq3kyDmiQITpOZJLikPus/3yidzT7OYc6LnAyFx8UkyuMjI9hCTMN8wBos09m52Ew+Xzl4
PHpurZg+SjgGxngUryAd9iWWBWYIRX12Lp/aZEAG0OnjOQns/1YiZRXN2EuaJatUZK6MBw/c1Qniwnke
ckXK9EtKb535ysdH0Ke3zL85D6pCCCVgiPurMRIra0P1iuSWAIpr+DjLGlvcm9wVl+NS45Mkp2tOe0fj
DI3CceBzXLj35ZNW8+uZ2BJhMdTcbteryhLG3yyj5wH4irI5SWwHu43nRP70/TlbujKLB9cA8Gr17qSN
WikPtQlJpRsz6rZDwpcn59VfBR3MDlyrEmrA2VNvW9F2xTIXSt7BogdNmiV+IpRlUZAyJite3Fa5Yw4k
YMj7fGqPzIKvjyIDgk5C0Rw7XgGv1HFk4VU/O4miFR+Tx34sV09Br900/MP3Z87ejIoUvHfwMDejP+CX
xPEEEhLWjrBdp3V1qvwCTXrwZu8+uR6dLK4A2AfoBJd5Q2iGgQfjaHGTu5yagFhT8JCvHhrxu/XCMNOo
HwT7Uakfu7Wyo+JlfDesI4Vb8XyTlbgOQ0OVPPuaBjrOqgKS0zL4s21MxUGkbQAZUSzkb6OxpwOotI17
IUeOHrxgZSfsSi8IKEvactrGJNv5rX26QqwWUq7bHdMk1+7gfzgNly89UkUtYVz6viDgwUn8D+A8Jy4X
uNMTD7O0801SHDaj3nUC0mfBbDsmJoarg+mIpgFvPEQ9vWxJlxsEtIpagTZ7juFSkf4g0jHg8bbtTwE3
0DZSaOUkUCgjS1bx294g/MhKYQeEqw24ed6meMAXaEk5rWAZQPWFlrasRX74CPv3N79nA5lxEn68UK5p
muOLXdWVbHeGbkoF+psLtkLzjOFtDxldgrTSnjoPrmRkxSp1kCE7aAxMVKV/AF65oKDw2AFmK/xCfuJh
e1nhGGr7ecXp0xILBJH6U4qQ56kxdF7WqdGiMTJNJufq6m1f6UvLZFUfF1GG+xBsZH1DVv8unwt4aGOv
zdrGNGkCBAEul0ew/rQJVv/0VkuJJuqjt6vfnfiKfJ3qVm1EfSWRLldsicDxgyJylGSbWpPhTQFiOUyr
vNlpbM86QmhiZxlOiT4qQH5MA3AkEhaGkZp2RoHWb5FayUgUhGixQgvPzAs0aapFu/gW5ykbn0xxD/Oy
OLiagYrSQ8GaQVsaMR1CkuP5R+uJD98OBIXxQUQ3vX5tSkKRKnJ6xkiEaNa1hIclqDuhqUmBLCpXGDK6
R/2Qp93ISgExc3NgrU8//XsPrGnByplxe0pnNbtBg/dEZVFeEPR4/AF67nqyC9G8D5FYXjMjdQeDR1oR
fxKV2a/OeQyCO38zPG8QkyIadgfv4XKUVM8gCDdzRxUJeqMQnuMZ7je6Kw0jP07o0nEiPMkXr9Hv/pPb
KJmHNfP9NXemU3TXdifa2xD/ZoV110dJkNYXIkaWXYx5yXaJeBY/QfR6mBFhPqapHtfMNjajiQeRx8OU
qCQMmS6aUGzJ1HF63Wb9PkdXj2lABOuVhxU2zN3kBRyzIMX7/aiQuHDJlURbhRbOj2G9zRTAPT9vzrAF
NhaUahAN0OkntDjqMd0olcOUuMuOEKbCc6WGWCuMoqcHUDQeSC6fQ3YvQu+YckJscWbETVVfMNCpuduP
8ELoJg0OwoGpqQAsAcAAd4KMjHjAkqoA/rHqd2wwabHq5ONasubjF7KIfW1TkXj81ghm60wKYL2SEDBz
DMhtBluw6AMsgBJFSriJ7BCu5U+63vUBX7dVo/7Ov7FJFZh72LbRqNkiDlue8KM6CTTbKpF0c/fJzDWF
YUi2FHqnaRAdpg343wE8VRJNxD7ntCpyMTAlXtvtzL/8ywjzCmkRLHcYXB523MPn0i5P1uupSpHrjQXY
AG9EPBo1u1WrI6XXy9BdyPgu7JwEDmXSbzqijVYsYX6P4yLTV9V/rAr5mnzaCMh9HYg9m4D+XnUOh/Hi
UHf1TALVXt0ElmLQkOKcTspds4c5iFPwOLWOvNpTYqDTqE8ImJvAUBtxbiUbdfra96HNVfMkm9tKjvpk
4LYETGIr+xMHJm9kpKnr45PH7hp3MoOtX2ay8yacoEG5zVbPnighm31+RZjczR83TxGq6JJzk8YYK4gD
mz3ouJOKrDz53PGjunOy5pHE09A1WLN58Tkpi17YAZVZ1edXYJ2M6Zlata8PiU6haoq2awiF5eNHIpDQ
gktINBTDKGmtk+P9ZkNCNeMbpswHPrYsCc1SGn3Klz5js+PdZviWQxN09Nd8XuxUHivoNdd6r5//ZqB5
TX5X1UjYBChAn5lS4UBsilU67XKsUpyq/gVrKqFHSk16AAyH5CGKgMMYfb5Mt6ir4k65WJIfd/oGXsH+
um6DjXhPdxmXKP+KCNqS8s9I/7ekyq91peNY5SqD7WzEN1+xuBsKaMfpqeHf8+kwrLYGcI6L16benQ93
Ftdqb0DjzhhnwB4rlsaw9tOsBVcQNcuZrAenxapsABc0Wybv9Vh6WlX+b20bxXbBac/aO2cO2cGjdoPG
7LlZ42q+VtasxvLa73xvq4wUW2jYSGnNs5DvTf+ULoq/CnPGoVBzjRZWyRIdoLpDSEaMPxMkw34lvfa0
vUFyj/9WnzJ2ZUaVZNFrE9vn0fFoWoBVZ+0royrkZIxMuOYw5ia+QFnAYCGtMzoSX5J+nCXdE06vWVqs
wUAvKBEmRb7lTZEflAaTWpL5kktpa1L6N2H4BAOKtHjh/LyEmkpV8p0YD82f1B3FqQlaXcMGv083y8oh
TB8kq7FjWk4XCaZAw1F6civesg0wVL306GCbRBH2aZE+x4zyXgFEeMR4UpJ6Evfih2GcB136WPPjLiPa
ldN0HL+SAbxFxkYjtVZuTo8BEkLVkoZ7O/hrpMifeIlzU7TmAGHhSOpMBQd8YjWLjd6XgAsAdZ7BFrAY
K8Nt4xwaRGkmLQm2jOAPs5u2eBhggSCamf7gtqvlM1IBeDXzi3ZJJCw0zI0AX69A0QppXBdIyKYR/nHO
f6PwecGA0HDfMwwLL2QWGJSE6+1iDrNDxUB1iUFf6vr86gHGmgrAiX0ZxVR3BvL3zwwGofeZeHlyN6cy
orr89I8uiOZXFxGcvbS0TDx/Yn+SUVlwX0ZP9dMIhvidIqpRsNVM990m9nPObyPRz7345owhWGCYBrl6
BEnIPnUz9mjru2reMEymg0PjHBjafqrVQ+QmP/9JrUCOze1L3fhPrCXejkru3IPZSmdT6dTAadhd96Qd
trMrsoBBbr6E1cYbLDzRGsC9jqVU7GDhUZpUTqFa7hl8E1+iiFRqT+6JSJuKqPFJm/Oi6sJrk6o0ufjF
EowZlKVrW6IE7UyCuJLxkjv0YP1W2NyMOC0GEgNjeU+wB8eokmR7qEOuN34XwoxnLs7ctDhpbqez7JgA
stT3M5Uy7Lvdv3IdnG9QFa3sWxlcgACYmEmV4oOSHiYDBJSBG50t24T58miJ4XjhH5p2U4nRxYfWy8un
kZ+W7Z/NJ7quL77Za+T5GQPANXHF9L+i6xfDCBvfKUD+8ZKu+yycZWvNk/YnVY9HT2dC+J3RI2AMkaXN
IaUFKyxdy7u8uARFY87LYbYHzjLKAt1MC8z7cbTLUPx1L+pGOYdTJG7043vRKhXxznaJOFlDjcBIENgT
Q/2e2bgIZYNcfank1DmLDRtHgRLEiFr1S9cCAyG80actyhWmhnymQxUDUT47lX0of2kg3CVHD/HC/oza
HXj/PVDAg9ttggKKFhO4WAk2em+aiR5h9Rw78on/RwVuOUY0dQMgRC0Xrn36RsdenAMN6rfmSBKr1Y6B
FyeED5PO6o5HXQgAJmUI+1hXDnByFlLU1nEAI11G6o9xsCVfLBEddCo00ILPRNUqbfsSIPTzq1kf8w5p
sAcA2gqwDlCPTJW6DLncCnC8EP7rkFcvv+9a/JWBfv6+6LSy6OIdfg2BAXd34w1xnLxN8JXtLjo2TYih
h77de5Q0PRPWSEKfO+i6Urbh1eRntz/4+tr05HwSNdmUCPDnEJd0ou4iiusl5aeWLAKY7bFyzeU2ct5t
DkiKCmrqjF3iIhcPlQ4eIBkrbh70YgmapvADU6/LH6F3Kh5Yy04ZOVi+LC6bFejsJBIY9v9wMztLzS5w
wV+GbUfke8mMg7e8JFyt6mAwrB9O/uNBcrjcqWBZdPcMf0IR4kQh8jsuHvnn4kYmXnSMhU7dDCNCocSY
TLfY9nWEcJtlGvNiHC2RC4uQ96giTcLpP70qKDdjx7Mb9BxWWqtqB1z95fEbyDFr9U6A4ghOSH8Y1T23
Uj2ziGZohE+GP9b2pGrHOjUf6Vp4PLDiHhZremWZBVVrcbB7oBl1dp9LhdrYNsmxqp0zI0ODLTFHWNl6
416OWTX4oaUVQYRSep0Gr128MV6B4BZAHGtit1jZjEDPo904KMm+DYnXGjVJqXEv0sfyMcVO1EtyBPv7
PTLgPTCenMxUSLCwyvGtIU1rXoKjxhRBMFyml71SMrK0/j3TbD/7S9h8nQWvJ2QE498UGjAG5TrBFoL6
Lc/1DcNHgyirw4ger+/vv6JuDqCqEYTdvm2kJvMlPXJtauDZrNJNoR0lzY7AywIvrGD3W5pGkB/5fnVk
Y6zTPIDAPcJ3ElRs53VGM63PvrEslUXEYrTj1OltlsmRHN8Q09rGBUDUvPC87mrBeWoWw/mvR/zYZD+8
/yS9FXG48X9b2/0t6Iyv5l/lOGu1OarsLOwiGNtsoUC2ogpweNN5FNAo85+7/KEKtHF+wJXlXEIrBjnF
/ipH+8wd7OmR1WYjG8vEzq2L4n29rgT05kWO2vmWdb0zrjN9xCFulhQaVF+oZcuhyP34WJZ1a7sS1xHs
zxynH0Mi8zF1lkLbo39R/NkOwI239d55uCqwpRdA5YAQMI7vq75cvN6IDixId4eypIuhesvgaN4mA91Q
nWBUFgBFyNByhbhhwoB3d8SHsmBgp1aYHOI2G5Y0E3dXf567V+NVaqygnhCljx8t8U6ZXA0TVMyQ564d
e6I8Y3si3qZpyEVNy9zA/1hWQCRQFy9Jz1EfYCffoM05iKzRCSbVMegTfafTkrWDgAizd1g71o+GKnZI
XYYRiZi5ft3GwZgtiw5VoWlrQN3WUGfxFMpHyhuUqVkYbym+gN0zPpDKyoKLXcRJOVTQh4CnsEh2hCt/
0L+YVReRjL4q/abXU3hJlbO6ZRYrV3NHT1WoMQDgREvWcwKiWAhm86p5XaLrycO8o/enZJzKUQ3BX1W5
Wd/3OZAPYfkfmZmy+YKWZDfE1MylhV2ktpJe22nYY7wYqjN81T9WicmrcQp5YynGIv8GWWEVZhkhkRQc
PbF6HNv7hbnhC2u1JwY3nhWkGnCAqY+U8wZ5XHIyRhDLB90u7HuniU2qsC/MsSxoyQ9sR79qGcMAi9kP
0yegki1LeF2oDrVZLjmwRMEKy/+VXLFAmHOfcu/7T3rzKrpOqW566jmHtM68UQ0mpoAtZSJ/UjoGaCUN
M64/h5wNilXoro9OpkW7UgzYzOxQqJ8npx3G2FwhfFTzonHRtXCbr1bNPszX0Ir5cGs612H01g21y775
aBRkLLiHTtBuTpz9+9fM/VfeagbF8t22zj0BqEA2IZq3v5mvqwt1acVibtPJkaM7baO5jcFEX+CRHghW
srxs7tSUovwB09khUOMJmqYefdABAoqUW/ECkqWwudpnELtme3IeJU+8kWNtP735o5Xrg99hIoYB+hq1
9oafbuDm3TdVz/JLaz7kjBFFvbxLZnRySWkhL9DvIKP2TXr42fSKA3/Q5QGiLFqql4GCd4+7w2nNA12a
G0Jks/UTYCHyIC4THP6WcAPgxnDIVAcLo6V0/t9MMyBZGZgtou6srYb5raeEZjgVrjaPZN0SC0w1emtg
t4GSWVPaNYUva4TfIJpzPHbibCSiEzpaZxG1aFcpbfxOBmySG6ZYLX4JzJN7oTw7Eb5Hi3FEmfHjOKbj
3vSg320742v5hIy17lrB++rCZuTFuVDCkTYxNcvCPUfqi4q1EUR957TOKId03xx3UFTXwiPZ+qRVTvLS
T9PaZIuYapCKmMud3lcugzaadpeG8A5vK8owD4frBcZbNKrVwV42didVpPtMbgqjzNPn1mvoEhvgNaFu
WgcABc8Fhgrhvrxi7xMF5Z5XE/8f8tSd0IRKtindJ+rKtMRpDc3IzjPo3vEsNJj1/tPRDdaVm4uPpNh7
z5bZ2aLJPG95JDZATda2daOMontQpTaQKWDIDA3/iNPnWfl9Dlsf314T7/eTH4mVoFpKhI+BIm5Cdkej
VzPdCKeinnTXsUk6Zj42B3Nh48jW8Otr2gfHGdXtkxBKTfw/HNc2spuoI7bsvwVmxvAA/FWlDqfLRkHJ
yFcK8TrlL5VNrhuh4ufDyrp8gI7FV6vuiv9aOmS+VRQpfeJ/4J5jG5+hJoOUoy20rzt2RTj0nxzOcClC
1yFR9sd4N1JY5gEfhOHifXXKdGb0jtFFEu0d24jH5wkPKndZ9O1yAgvRTZPmalQFucIB3Ls+dmgqs9B/
1OwrxNJpXv5Ikp6q36BVwdBkLTKzLHuo6C6DqGqqj2cIMExXwJvzoldmJm6hVgzZNGE9KbRojdqFW6sZ
GxqjfMBDjSU61qV5UuT0ddHlaq4RMxnwIF4uvsDRDvbSHsbep1Uc8qODateITrE5W0SYait8WlgLTuQM
wB5SrYWmKYcC7fL/inox3Bu2spgixk/ZBt4Q36XShZRFG6fTJF+5z/FB9Y0nShrdjYdtYFg3AJSGt1wd
HO2WNAVi1dHknBfjJCChyC9Lh1+jC4hS03o+fuRjd/pthOjVn+fur28FSj/2ebXoWqSLhbHli8a8J5pv
klPeZDvJDYdXGwawR3NefbmPFNTMvkuaWJrZsMGLWOBeR3Poj5oSuAAPuM0hiLY61T//KeN2zhk71ZMY
X/r1aKBspq0iItA/Z1cty5SJfVNaCHGzWTU+/aE5RPeK4Wths1Oa6CBLCF3OuTE8iezDEWjKVhx0aCwu
3GVzPbFq0ekBEaDYS73C5J0ToMPFH//OUeMOKwSMDCrc/+lTXwUhk89M2tJHOqBe3dYRFYg/sdJZ60G9
m6+rrqAvGKQG9Iw7Ee6RWgWR0ZyiiVkDH2s8xLbHu+dIXRoIiehv6K+d6wcEnlc6NxNnI8LAPBMAPhpH
qPZmnEtz4IjlohtzzPGfqzyd/wblmrewn5wA+E78S6D4LU80L+X1hwdtvUCnSvj9FChGzQfVwvDj5L0o
MQQlBtrJeTotdM73TrPiGwscrOkkHDPY02fKCQaotTiCZt5sJuYjGt+GPAPpAv6HexmMXckD2fOhmkh1
yecMXErPR2YjyZ5BRHaEVVFF+WRIExuC60P/1oEUfn7q9tabdCqaVmvKssJgtpc4gSBNi+9Tu3zBEelZ
rZBQtYV5hh2A0dlZ00GT2vVv4u4AbVEvSoay8uEApoH5BfvPVjaebYpW9grBReZBiDLIJbnZPFNCw2lE
SqgVOUGc2XUMlGaGpyHEd6BXIBMHEU9cBNfXvHrZWU7nC/0JsEfxXv+9nzsrsrQAan6HPmmqlwW3iV05
rtQOVZvEIbRswNFTEnvnr05Tu/5OkTQ0KnZgBFCA8Qc87gQ+e8Sv1PkIywCQDWQ/HcT6snvXITF7tt5u
4tNAi2Jf7fzAgy4lf0tqnFgJJzXQNyTPCNYUtAA2u1WRLbu0fL5rW89LCNRxrJ8ikgUTi/coZF8qyVm6
+4pSSmJfokH5EC7bnbNRM54lmOz3qQ6SZ9sTtXjpquAG+km4WH8KVyy0/7r9GurxtgRLGRcwg4tnJcqs
Oqso0Vrc5hc40g2VbM5Paz1pCt/91bBs/1j9KVELwMAmxTJ5b3wFKbWtwbcPfGg7KHBPXz3UMwFk9aN4
MMQxMK/nCJetTB24zICGzszEb08IS98h3P+aTNLcTOeavaM0UbbmhhVwecaN+6+UdZMfQjdsohjZ7rW+
Q66/n8DAZ5ZD2AaCC9woEm0kVfZI8wwPoPl7iCIw35GgzRX+GapyVN0uA4tHHt5cvnQfMPvPFFt1R1+o
QkQSPGIztWQ0BJHZV9g5lhzYHjKoE/rZRk+GUcdMLocnFPPzUSOLsrnqKwMUnQ5jqksKdfI9qqAfQL2m
0VzMwqz4EtKomCOjd7SElgBCnceLZyVuGdTeA/9jK/huIfcXAYMwWojLRQie452lkqrJE+0BQnThomFC
lkrw50i13akAXGbnEnnnyaYf1IhESiZMrJ7plcNVlounFhoLjCxoPtd5oigO3rfcpBv5UrivdwNuVsAO
D1Psl/63f4XWIjGKecQNi/kUgdBALaMiyj0Y2e+AttBU4PeoOdn5XUO2ygqFpBAdDu4Bp83HARu9qj5N
W9pp3A5BJK6XxSL+Ts67IRmlAdFiooYvhTFGQXSOrQ3BmModQAL3hglNTEf2mr5yJy649Vv4/ZXUaMwj
e6BU3yuVEznQLUOZPgfY5BjGQ7z1AZu9Y7ZaTUvaYct2rvY0hIxocJCNO+0lW6vKTPKerULlTsXkHxx4
6zfOAusbc+IUfuddgwKmDU+09jzDaMAQra0xLeUCLQJbiaiV/4GN/que11DM/XbGgkgWuwSS0fEIosI9
C/2DtF+G5bfjZJ1Sxz1DBUdkB7r6eetCBTg5rCscLMRB8NXgUAI2J29tm7i+DfZgHDA8sk9c9sQu4JBp
9kVyF1lQQHrAhIR2VLgtb6tqDT8fCUWj/uKgHFZ8acNp902uOBDyBsWpzvN5i6W3vbu3rgjpHlZiygIk
p+0SPLb99ANPkeuKK//cpsAb5vIlirt6zxhn+33o8G6+R6LnA/HW8+CKWdlF8jR+ii7FT5dYIVCImg02
uPy3ZTjGiYEJwwcI7JDU7vT1w4QPk1lWyXYaJJpTPfh/wQw1PAnFCUrE3ER3/By/G2UmlyDm3Yi0xhw3
14gIrZobLsSfqgpRYw+3VYjNrP+JgE8LEPiHrFNjo2+ISsxr2vS+s5M/fAXPsCq6KS2LQ9wlVEcBmOsH
WPK1Qw87WLv4DBn4R9y5vGR+KkVWOQ0bnxLU+QvoutPpYnrFQBqNFhOyfBJewTqOoJokLikiHmxVlHxj
9haVApIJEeoS23KaPgnPHTwoHg3hLW3dlEAtq25gxJujnOlUYxkjH7iRzCFxVucFCFTWTvJYAgsq/o+B
09xMwEzZagDq4eVxtBYEjrKtFj3Mc9goafD3XSY+tAmKXqSxJL6Hnq1sRhqNP81IbhElXtH2VpYjUdBz
crBKLPKy8g18ys76MM8IfAQ6Sr4nDz51hjSeUM83CoWSufMP50O1oNE1kHPIsIgOEe0OkWs4uF9xFLJD
W9J82B98AaWMHxt3HAu23aP/BDSA/UgW77RQ1VyLim+6QucjSpk/Kwd79bgRpjAAkxHT54ukClOZaeet
+p13VPy/gzuv5+a5paovXrjTMGesBcJzoj0A51r205UxOe+u19OfwKO/rRSw/tz3C+LOYTID5TmTYfvk
rCR5kS6swTkkTCa+dWz76t5X7C9FgN5UTZkKILgOfFdSyZIaq0v7yijgiSE/BKkTaMje0IAfMINhAa8i
Y2/RkgBv+ipFuHqkwWxb8IRkSkNdUgPQLBdpCTJ64ALt0GV6jFHPFKG6wsZBottxgVz96xB1pNiZGijT
EzTGgeK8owjbV8+rXWjupRPtnMU0owipWT5BU9e9woYqNvtv2ccQeD3T4EyxR1OuMAE+dNoXutmcGoTF
4h+lho2iNpt+uUsfNGVo7VsFPIvIfescYzhJP5RAR5zCNPJTLF/xCDXVyFzwNI5/SEYlpcLdOVz93hZE
mjafxH2BzjB2f0wyIjj2lJ5817+d0PYArCDbKDbCiWwVc9gtwa3Hmbvtn8+T8UYqDVCl0aa7MtJ+GQIt
xlgqDxzMTOcB2ZvqYcczloSMmB6FfTOeKJm1cdLuEFVsVa1LpK6a3CtDAtCxB3L3xtzlX6LtrLVTZOpU
d4FMiwL/RRT8YmkQr72WOvuZw/09GTjW5pYxqUaFwGCg95425NqQA6TW4aOkpRq/2BloFnhJsNjhmUUs
YJ1hFL0TXRFg2b+A5Uj5GkO6quhM28QuG9HhMYNRgpxzaoqNmdiK9cUsOw5WtonbbjDYckqM5T8UHdkB
HNOu6ZqzfoHJEdqRfyGDuOBgkThbMVCWqUXLNsl4bAjh4XgowCbXdKczJZ1u4KcvGzhjjosKUmiiI85I
+YvTLB1kzfakBrgfNzbkqz0LvT+FBh4NlzKYEH2ZVl4UW2lCbLj+zhJSZ/dkfgU8MZSh5akOwXHlOzJd
aLHus/E3JZtZpfhRkdQJi1uT5A4VI8hLXWBwOzWOwP5Eh6TFjKZA5le/7Oj180ax1QA+agkCf7xUZcVA
YY0Ac2FP9eYJ4LH0GHl6BsZmsyYvQpb9fYgDyVJbw95IvzM85w2i1HiAzt8lLjpGRnWRsBF1kJ+Ult+a
LaX1wgHeaQPxWkNJJVYbOSO0Lm3/TCT6P2tJg3TkAdfkJ9nEfkz7L3ckoRgibCIU17bjWRNjgf7Uc1eX
DyTuiOG/Xn6qgmRbbBn3E+EPDy93n/xCCnDCXf5hfUZlEmB5Hw1/thAatmPvVMlmPOE5IWaID8bOTx0S
BnZgfxRGAOJpg0aHa/k6PSeugzmanugGM+q55xDH8ZTPWBI619CDv2z9wL6cy2H/cU9LCAK4gOxAo46j
i1qxW1bbRy4PkUG2EawZHc74iWqZU7qJJCXfYuemr3NkI5Aoo/W0qfWEVTRUUq6io/ADGOZMtkzYfDkE
F/450xCbPRRew+1DeyElj7r9/tlMGODShi7lu25+D2SPzWlkbCXBliRIujrvM0y64PLuGNNcTVJS1ZhO
zLIWB+YwFBDUr39h2PIPia4LSGoFwXlw+a6G4ZIkrR69VHdGaF3012YStXv43iQYyX273lj/VU0/WE25
6WToCC4yNSE3zbmVKk6l2kJRVyXClK+YFqN3voO8rbgsdVflCn2LO9mjRlTL+O7UT7ZCizgJ9t7fJOBi
Xwgv5Wg+14P5hzaJTOWSfnSmvvB6symfuUMuD9XdWGhfFYuxWpHYUBG3Uvo1UIbXbTjxicPZcMNIJZNr
J51deEBw8IUWnWykaZHRNFXeh+VvqmsCLdvArmP21QBe0GO10uC5chbThDoA1ZKfx/X/eDPCAIeoD4lP
aK0CF7kzMyAoWfFUuVfmBDbAB3V1DEUJHHLY97R7K71kyZZcMxu0bNLSWupa1Bscf64ueoNS94AkM3w3
GuZWv6z5DG4iyD+eKmVxcYqPXXvs+RZOp/qZCHE0VwdZ+3Aw5J3IllfADyCVkqzgk6K/mJ3TmIl1k/Sh
vcUt0eVDpm398OvJ0SUgiJaJAidwjqTzSIkjsVP0fJ9LhyGCNU155//z3jn0lz3naO4GsqSqR2w4TC/e
q3zA6z2KOMa+dJJ6kQ+I7xzv29QQmoZV6hn5q2ulfAYK9LGemn1oGdRZp1Id0mw+udTn059kuPinWQp1
h5Y8it1C4CC9pvyDhYQXj5wUva8dgocagZX1avxIZjz24KySURSV2bsDmpP1d/6zLEjkV7LOgz6cqQRL
31KkuTHyo90PXeX428x6O/HUYOuyqLPQjxtoGZdWRu9rQZPRh0K3+KGcv79UBXv48U339D3+CMj+0x0N
kx84856A+j5dFRDIdPVW5+KPmqABAdFP5zXtVLxkONqeBaeY6lG/fZpICsdaczXjqy954ItDabC1wiHQ
oQAXmltgCIwBCX4HPdnY3Vt/cF13E8RlNyndQ+6SnJJqByvPwcrvdizHqYgMQaJPr7u7MZNzyd+Cw1LM
wFhh94aRIzMKZ9U8wnek9PfQupJwxp/1iwJJ+ayNzeaCBIjA0rvUWjiU7XzsFhEL26RvRsoCKS4jrP2C
1Em3G42QRUw3SKPK+dLaDdZ2LvbCvctLHInKHTY6pqrLflJx0fI9RM5471L13QhBRg3kkY9dZIv6smuz
JqbYK70EeCBScH0rl6Z5IQuBuIyIygQVc0athU6k1MA2IK3A79NazXXJfpAZSOrMUi6DuIcSDsYHY7vA
mGH3ltpHTRSqrYqZVKG9M+j1uv6z+7suddT9bQ5PzUUMxGyRlegYEFkEzh2Wp2jQxfELYJ8UR31sZDln
piszudejcMc95JGJVKk3EfQr/8PuA2jFQ1t/xx5aRMhE4BrtG0HqflCLjpnYNsk/NcJ4wz/Rw/WwgvIh
ZpTTj8pcDBnvzHy8tBsLCLUrA0st5RZ2ZrRnj7eLiR0E0Ev4z3JrheMIrCHvjcgycbqa0d0evpDU/M+K
JvpATWVkw5taLpUEC5JIElwMY/qSfXZryvve9pBUY6mTLhiqI3vuYyObpuLR5l8JhVSFlFyK9Ry7o2+g
7wb0MLOk38GhSiAAFg1E/eT+0Q1whDgdlvc90Hdbfpr48h4sIDeLWGvy3w3kDCzu6sEeRXzqCp5bRJQ+
ffnUR+rrawvimojnS0K4i2+PKFKz9WZ/+vQkfiG6uPWBi7wLIraTnQWd5axJoaw9j0+8IFiVgVoyvSTP
/3UoFVZlq7Fm4Y27c4Cp7dBjtBID3OoF4FQg0G8qzej9zHZ1d8/UzXkD6qDPFhuZHF06AThC9IarUkuE
pKRhAEqI35lZmspyDsKT02ADMTX7o883SLaGMJp/Xe5kQWgKD0iLuLa9clBIczUG93Cvxi26aCVnji4G
1zJ6uYQbSDZ48F2aARJnk4d/9hPBn9MlcRuH8B8JWKF8vrBaBhge99OIOZsZznmxt0h+YgiTrqNJ5Akw
muL87Tz3A1X7HlBEm2kMrFomUnNrZw5JsiFDPOVxaEdNq4U7vXSEvMji5Zr63IvUgMVTMdhNh2/I96xQ
kkMe+Cz6BfvmL2N+jd+afLNhL1OAe4lX8ujYtUX9Eo8aPuGCANEYP5D3BUXMEecmHmX/7DPZoaCfkXP3
y/tOfB7Bm8hnhncquEVnOcVnRUy+5fxbtiOJz7AE62uQKoafZMem2GtpnZ1GZLatqURMnFIrQ39f9Dpm
tf2cwIYujEHFArPT6+KNy69xIw5AY5GnrkdnXyAuwrRMa7rqjN10/Vou6SjjXTaI5nAtYIxbkwY5ZQ2l
rNv6djygrQw7dFjBD/HiQxVKUXC6tNBDRzboFo/rqFOSZeEjGkUVaWRkRPC8mDFBJmlcYWxeNU5YFk3T
6mKlYXVLSkecdTavalUg8zw8qY33ym5bsFyp5WG0SDWPbpnAiissSkNaT5wlASxs/OKwLAOAAoDyg7Ui
6tUWoTFvUea4J6bNWQXJldlcPHNYv+oO1aOLqozMT9lqxdZbdhNTG6wbRUq/FgckgL9SBWNUOYdoWjzl
BrbiZUyudYaWDwcsyP2xJTHxRuiE3LFCAMkpWLVIB0pVggxycY5R0NLKXRjymRGobRJf7Khy2bDKst+y
yu6I+mP2lwYV3EMD3RfulkznsF4jXKB6+OWOj6Bp5YRjlNqalwi3OAv2maFv/H5CJCvFI5cCyfmn93gp
ZGhAVc3i0SbB0Hh8QLgzudBcxpC1MznTodyi94HNaNwZYFJBxVFThRULIHx2HbZkTAg8MohGoBLvL6Ak
dY1tJIHaTsDiN85j7i/pBxNjBVsrDeej0+kt9/vqbweFOXZzxQFZHXi03LRxEMmwPTn10E4MeU4OtnT+
xgeO80AcVEE0TxOG+/Sm2EP54p634IbbmUJw6wP/1mYTES/EAKqzzFIJkzcsl51F1q2c9k8FqNSBp7nn
ie38ZH0w0D3tozn4DPBRqrS0pxk+Yv25fkp+CtH5WoUYS/gKRxLh5N7mmsqH8n/2LfU6oWhfzEpQqTLS
CugV9IU1rQlAZgMMbK52fgtE6bU7ZrnHghsxAgF2tsGRoB0Sb6ve3n/q3F+7DxNyC0rAEEK8hEeulY6g
jRxI7jyrog8RaCtqI+BNNl04labzs/L7r94vEqtpFj/Pj9jBf4teLV2iOinnaaaPL3R2Q87oewbnTkEe
wX1hwLRDit/DsIgQ9UEitS+/yqCgXAP80Eohve8kNZ/tXMkmbn69eEFuMk4hFcFp1bEHkrsmILgnECfa
itjRLoU2DPb/14v/fjmsTO1VZJTbd4vTZbVz4LcgzcHdW9DdzzWeDyZpTN1jmLM+ayJjaKoLz3hil5Nc
/KbOLJyw1ueCCqENzET85JhJAin180EOMhoMjiF9hzA3httpa5lMTqLAyu8E9tzHmthZDS8zuWxRwYzC
ZH4xpjCv46g4j+kT4farAKZPM3AWZz2W3apTHENSgHkX7bBwYQbZAjZ6Oq2n2aTbBMaKGWWISOwjbksO
m1Tw41OmrriBYgQxp7B+9rXabCFMOb+9YGB6lf72v1BTWnOeHss6RbFNCHI9m6hhWS1oe3OV3EpYiD2x
etPApcXZFH5RxsbyUH/ZL7euZOc/fXnkW7jAxMJjwQS1x2pRnANB+/YiTyD2pALQ/5fnSB4mdRX0sFwG
A//QkVZWE5veNzL/rzvQCFCIFaGvgMkDC5F7rLr6xdad6H5nBpE/XajIL5UNZSQ1PUgfHa27sJ/g1IOn
wLMa3eO/FVo2dRXNMFX8dC9g6RyxvnvgeU1Mn226h870bqIGgdhV/UBoPZlyrXS/FfItvORn8/RaYkOL
Qtgdk9OExkZiGvWg1aHuHGPh+q8iPYSAdngQ0n86GmZJ9ffk1VW+gKZRWKDYaZk5uyaexhUVLYWbPuTH
KsEICnmldIW/TH1MO6LwvlsytCFsQXqvKtMZC0SacsOmZ80AhGE0vbS6luwPplYhP6YsuYxOcGL9s5aS
c9TyJ9l2uBF2qzcVVbcsNAC9srrBxvB/w94KfkedeH7MsKhS4YUZ3BsZ7ROsmPIh2P+Jd+TQcQlIEKvL
wbIp5R856YMXe5JC2IxRpcs7+k1fzUhwyoZPjEOk2zibsYZ6F5vtiXNBh6MuKdeRxO9KOYX0MCY0yvD1
sm/i62CP/bvQnnaTFbLSw+zDTS6bvBfV1ud4Tf3cGwu19XXhLMBAzF2KNMeM5FxiZmgf6w/GmDjSHIUm
gq/TKlCKd4dmtb+akXYNzrTMaKvXdUd3zULUI2MMYKgkVRjQNIO5WK2Sa1c8YCR76JG7FA3dbC26LBQf
Z9ammdJ+M0miAUHLoG+px1vzjDqrqyb6+7t8GINZz91LO83R39oJDSdmj8yQ4qEqzQi+YFtfjxWvNMso
INFz5kI9L5w7+P55sHpBzHLo2eG6XGrNkdANy22NkM4SuF0bpkz9j4UI5lqkJntnBhwcIOpHAy5iBe0O
iCMUoYFKxTf7ad+dojxaVMx9nHZjLa4S8IT5Jgdxtua6v/hxMenVb5TWSSMkz66zE9WsCWii/9hZzH/j
dgNiQFoiJHMN8HCLkWF8b/a6+yE9Fn2ofk2TyK/f8f7n7NAq4Ny1Rf6vd5/IeJtCZq7kh+mNVTOONIJh
i43QT465oKfkCgmMt02udDJYXCdP5SHUsD/ZKMQQo134kJ1UloDsdAuhvBu5n+GOgP78+8ovSVzzgj6p
fj/CcV8erBocRMj/p9O65J+DMuPxMj3+S61++leAxYrP5+qCLlCROZ2J6QjOxxDt+DJ8wya5v82SdAOt
GNGTf+ZlKQ08poL7PQ0C2jVUDYwSpULtADKf8BizGbTstCHacFk0WbOqndF8lpui7lvd55jkKYKnwbFU
J4grmQkwUg3c0kddd1jyRRcrgMwLnMy4aGP2gTJx04RERmm4m+yXqkc/3cfrcYyvNdgVRg3vLW8XwCuW
eDdWaAN6QiAGyeSgtdP9xK+Y1XGvPiv+dgFDm3t6Z26Os95YeqaMRGa3lVzZneGhPsJBaeF+T0Kz61f9
5q19qAy8rimPXSfo1mH14anKAyFykth79eeZyhVQtjD9PbrWxEvVkbYEyHJXJAC+/MH7puWh59vt/m3a
VBmfB+Hahav2sNsOGbGS7oSXtw4YBfCAKib5ybFgD1vDz6w9he3ywz+JZkCNrIlRp/kVT+l5CXnJ6jHG
dvbDL0xzLnUvEYXn2c844hrnzd16WESL3Nq6yICQEWq/E/KvtxgZvekqNGs1W94zwGH1OWyxpxEljCOJ
8gzThz2wyoJKH9mDTp7DgSITc1aKgyzFq4cnQqdFDlXXTCi6/VJajrTqX9WCmcC4LIowu5QR5VhEUr2s
63U/Aneq37O6s2zZUcA7pi8vUTzrLTMNoCeracBlaAhkczS/ovG3eo5raDVAf9Mx5p1jt+0yQYwF7EHY
ZL1yDzCNYmy1hO5A0L9N+WdMtrHx8DspdOdChCK5NClqlq87KsMIBL7tHOoKs+OQB5tLo6tvnxnpgCPM
lwBzJ77HhpO3AgPAM+ynn3NNRC43HVvBqTXQEFuu1pjoHknU7K7z5X03stQ4bE3DLrwMNrow4ka7vKSc
bRQuz3kQQrIqbaLf7SC9qisxq0Bh0xQnYn/aUeJgcWt1SLpP68d1v2ICYhf1BlcVWtgmH1CIrwKKxHRS
LHQBAu/v/iymCV9br/X8KSLZulvG4KiwiU6hmOMaRZFNRs6hzIRsMLLAZfBfMsCzW6SWyU3unV9tCb3l
Fr+PC3XYUmQSwj5dXTCLAbClAilsxK1fS17lNnyVMoOj9k8BMSms+wFn/Gl8JxJGm/jwpDQMzBc/MCTC
cyJ7KFFYr95LEuhXnUjzO7v330WAX/e1X4KcS9cPG80Ev2GYJRh4aTIjQc+OrD0CV9M2GqLEVryBOOuZ
Osz6Fq+hZNS2M6Fs67HycMsmxj1Xi/QCq1t+jySafTxc5lhf0EmpTcoHAupXCWLV7ohcbGwo0HLHftJs
f8ylbdBMw1T4F5VxxbBAYIKsyfV4svOB1PfgYWz1Fj8xneN/i8IINOfaT6zesrAhJmegyE2caWUJ2gxN
f96Lof7MB91HJSbvfihM0IpLodEqv4dvr0Ff82JVuSkgnDonzg8bylSv6c6ScUdOoE7qQo7jgs8wiJxT
2yOv7gW7ImO8g8XpBwuQmG2hYwrap8sOPTK7HAksoaKr4K3Lh6eDbId3ciBbOUl+c+HZOmVn/1qLXXP6
21AhMy3Z8YBDHGqU/zd++ohrFFCiA61Sob28KGxoReDWq56P6L5JIk543w/AKK1rlOIT7Oyh5opV7ezo
c23Fz8nEw2YzpiVN6RiUCDzhx1yMjJ6tjmAf+TtvAxxNXL6VTYlbpClilqlheWgs029jkDpOULm1GWAD
fLp0eCz3BiFbKWlzg9VwdQFnlWyfpbdBGNccZZn7bDyozMmLzGBbZKG9eaxL6Iy/D/izfyXYygYEIGIz
nLJEm9VNs6PXJOocVM3fjge8EoDvQlGNEYesamDnf58O7+rNpk+i4F5zmmCdsmYZQuoqW5L6ZfMqFCCX
aQH3SbV8hObfVbZRWO2zNIDN97tgdBVf04UrpItthN3n5keKvdIhMUGFxGNVIZjnXbf4uD5QH4QGYxiR
d4EEXkGForIqGzzTdvBGZmcvFePNKq42+KGoHr67B81U60mMNaX6rFrFeos4pbPwTpOcdUJPxIjgmKoQ
1aIWWnjcYDg3MRm7il+K8wFUtVjf7WLESx3sZ5uVRmm4YFFpGmhfhcamNlD0fcWRD6TONafGBo5Y3DrE
3QUANs11A3t22qOC24RHyAdSmlhRYcZZb72tG5yv30GT6fzO27KQHEzkAG54w+V7kS+wDA2a6WfVYKpX
bHlEjzVVD4zhIuzBR1S+rhJ5wWCsKypiBrXUncRefMLdzlt9DThwPTDbVL1knSRGtkfO5rU1kGz+C5Rt
ioTC147elqct96d4mGAjL6dvlK3qO3IwVe6eJ4xaT0OxbC6hknUVo8roVPbr2xxkk+L73dlaXmbLZwdW
WUVRCM1aOyW7Lax3b0OezkAAgMraQvB4qON9NF+VIm9nn2jnPep8MGuM465ran4C/WfWSZgJGsuPexfy
NlkMBdf2/zY/1/cZDJZABqIIAWk5cnwcNbX8NPCb+ydo7QQRJNeo6Wx2qrfMOx7yRgV8/HaQntojiieM
2/VDAVt7kq4cU4aK6kefSIgPhUguoJcyvGCwKjTaYpiP83RZsOXEz3uOK3SbFdv2a1oGT5yVkUVGL20F
Bz0zp7EuEiaborT/N1ZGJ25VveMZjWpG3UOeNJjXzDfvlBEMPIcEwqRUoviYJN2ERbwB5H0FuT5oV5m2
O8eJfq7r5wlLsxi9xUJ8EOdMPDVubNK/Rg1FyGQNiG6z7LlBttzmSyI11JQlfwS8YKrPXwoLKXQ4TPE9
RGiLA7cU4CRlC2dMTHfSyEEpB7l+8I4QfWWyrTiRZkNa6h4dZRpN/CCVLFMKVDrW3t/Qbhp3WN/s0HgB
2b+YrQ1FFbmqHJiRwBJguIFRtEFRzRZJAlSQdG4SmkJ0konmqH8/BgO+ptxnOyJZjai6br1ebeXj8Uza
I6HjoI4wprXf5TE6Q4sI+O91S/1lZP1E442aMyeQRSnmHKybzHOIr+ObpNaQb4f9ZdUDSLZ9ne6jLApa
679ANLDpZzKPNq7TsJdWE0RjMqvPNNseh3LFN/F0bfhVltfNEfRY81kvbN/A3VN7j97Q1IWcqsfXetlQ
TwHChz3sne387/QjIilk2+MzmmJS6ke/X1soj/4DCiSr0o/bNOFia/hkBcSVOpii0FOpv48DFCQqdF7E
3FX/iGxW0vKZi4+DLUWj78/EqjJJuh6BtfKFUzPM0/NLUBQjjNhtiMnnwicX+iF/vVQv5fUfnhRH4EWj
8RLeDIvrq6+vyFZnb+JOuAxasugCiSI6bveFHPGighWBj5APMnwLLQC+0PZmTeC57afYZUBiIJuD/KMU
a2bi+FwWB/7BkBj80CEpRIT+AtjgfsoHolAaXfNS78WiVNfUSkEpyFC/CZBI1WyKhQFUiS+cW3NR5WTN
2eXiZDVbJK0wlmnHH7pVhCVPo9Cqv+PiWtjeHx0C6UP21ldTK3QbJm5fYGWPbTe7mHZiMx9MIGHB5jdR
YoRnzmkWL+xaLZ5YE0ijXyTRn1lEDBt9T3mWVYa2ZiPwyCHCMBOfAL2kPlyRz8k5565znMt5MynkR9B2
SCck61udiAiKaKCA3c/kmd/ikdRWzeFnQQR1mSnXxb1Stkh8k7/L04CDkbnDiKPRWpLxFLFN1oxPuY+7
LMJcO6ElTFxWsCf74fxnqod9p/f2szxaJafLGzJOOEMeiFiu/VVOv3dWltSy5qO8GuZWihBmB9iWkYyH
y383z937aVcbrNF4Ul8LxUJmcsRqtgMVddqXwknqOfANNP8P9nyV5ivUFXvN1Q5wlfoTQEyTZNh52DLY
2ZmOK6RYj01yqMFNZSGqnCeP6xYkrf3V4FDDRJR5mfSYEksdyKbb1yld2T8tcfe+OK1k3MtSo2WOKkU6
ErMvkMD5VeONEzRjM4LFqrptb74AiP6LkOjsYZIF6bPp1UtoaXds3mbqL/GH0qRYY7ta2gsORcKZ9pO6
M9/iO1uVb7Q6Ay3hVqLSfnRrAieiCggOrTrt6onGA5kDWagsV/6sVJ0RgpZHKysvVnIHcuT8GLdDWWFP
kZrdXhR255HESzIcCQnyLWLKsT2Tfwi553NfQBD2vS1qJIw32v/DD3lh4LQcIeBfmsWxdcD7J37jjVaP
4n7s+zi9k6UOTU3XEijJp0USy3KQIxiYw5Hv0LrHHBkDv9dcJrLg/9n30DqZD1TN1ALwI0DRxSEakB1K
5D5MFgJY02jEVUTwg4ts4osebbsuYLaTd/mj6uFCCDkJOADmYo8CmyUek9MVDKqZ4q5lWLzRFs6UOXPs
3A8Dxg94AWA7vkeTBTZo3sv8jUicaidCWwWGTm2Y9aHwdn+4udrbHf8fJgpU6hEgSCVqfFZM9te1Mrky
inlgAC+mYrNfPw5wZhfKODOxcG2xgmqn8DRQ1FuVD9QGieXevqz6RrtLy0e4Igxlryv0Y1S9Ke2pkudP
ro/ZdS0zseo833FpbMs8wJPjMYMrgGystbypk0LETttfRnEuMFYu6nd7feT8SeBJXm/X9qebwJShJQKI
uQM2DQWmnndHCC80pmPMvu/r3zVDUZNNayjmmQyUsgf+ElHiRb9KIfsWZuLll3JfN/h1QtNym3NNFo/h
6Y79WCl2kgtxuCLAI86nwA0DLDj5RlKLrEYdvzuTIY2Di9Lqj1qclreAD5agLcZsmbcVb3ozVA2hR4hm
MCRJBTjvw7zXRrn+WzbHmbXgGZvTnxci16xW5grKeQxNJ28ISR4Wv8/KSdh2wDcqf7LgA8m6fo5I0f3O
uIuYpFGmaBGvWHYfTyqeNDY8mmK2AAQT45exg6CCdTxkvxRoeoFomJ2Ga7exd19mqG7SJwuHkVYn4aet
IPF5WkJX7w3sCp7Z2Va5MRUNjcEYVfq71We3krpH3O5SPTY7vupNXGURlhnHvh1Mcfs89rKvFSYFsVOA
SBm5ZC92UrK0mKZ29Jg2tKoOEMUqWVQ4u1ayhiiVj5+Qe5hpFMyHW508J+k8lX8YxSV7RR0/JZ615FjE
7iOBSielVFe/MsVrzmUl1czV7hpMmdMPKNyvAyg9jEJz5MAFm64DHzr7eN4iedXywd9McqIKf05a1DG2
YtX1pJWCaBlh+UDwvS0gogUKcWzNeANTCXJBJ1a7kChd33bCI4O1Iced6btEH+1lkY/ZpVHLOTxtieXQ
wEgtAMJR2PAjsBYNtcQFbrzZ04ZQUSp3zf3E4MTO+01b0aH9QuFBteZ2OZsCIc2EKjijqtlQS3plIe2v
XEeAOOD02vWIPUDt33pLgNtnhSc8kqd4Jxtbk3Cn9+RfN/Dr8cdKlLblE/5nq1XOZW4S3Yte2llhDGg+
pfWQTVeam2J8CU4KLkRoeYh1ole8DG/xF1tKH7mY0e5F4OtmDdOiyA8cO4VO08sFph4VyMjnTfpZH+D4
2T2ey3IVnKjHxjIz3qyYvCE6LikYTOulzL6V6Nig/8WWjgHxoao0+JuvDjbYssURrV+/wECO8p5U4BH/
nHK1YS4aO5cBDTT7v2UmK+AjUg+ntuq1j117s16DYAKpieBnimCZOMTMdW5sc3NXUpFGu9UbWqg3cCKH
q+4OjtGndyjaSebvSNQwlP0Lf6Yw9a6l63CANXcyblLQz17uTFxRdbBwUBYQRF026PBAJ5q8b2nKDT5H
tXfykAJKwCc7YCWSmrcei0ttkWZnhSqkAxtKdSM/WlQN2qXImXsn1X3kyKvGqPQV8afSJ+FS5j6slr9r
jmmkLgD+uKB3xsNwUux1n2cBuXZ9BjapBDOG1Ki2zBJi0j1dbHoTqeNkSyy2+zh3UsSigpwuY/Y/H17+
nSQJe/fsEpFycyoxeau1w7ryiKqkslzGZNSwocnHfYKE1ewDtg+IhI5ApJ2iHZ3tJjO9NJIy+GllFyKN
sVTFoGzqCB6FufvyWgqzTnmndTM5sgYifWHFe8WQFWx3DC1rlkrPsHjZy9vMWkC+6cOI+XzwkvwPhneV
by0gclB3kKbaSstPm+UOzLR/QCvxrkiXtAUBeY9j/Gawopoo/yeCXULqMKRQyU73DRMDI3msqlh0i6Hf
KFWJOcdjAEuv2hDS8q+L0lvCYW4dnkzwvSvbF5kclUkg9iR8sl/Gn533wT2zJ6AxeHpt/znsINZ0CkR9
oLZDcasdbtN1/L2qytcXLN9Pm52Svn/T7am2H0xGHECHhz8A6gSUgHdPJi4Re0mCWde+//dIMbUw2dRB
9uJiVgZpYR75d8OUfFGCpG9oVuE/fhTzYtVgqEGWc04LL1WF/dwxeVifW25POyspcqcnrRT739J0vXwF
LwVgUWopCRJRQbe8Yvv6Vzupwzfqc6VC0iHYXQt4mUvpqkotVpbVMCJtowCtegPSnjybJeCZ5wJyBBJ9
COm/En2p7D0VUkB4MNGh/UHaCqg+/BMct68OY0FErsoIVPUXMgUG1xFEJ5pQiuL/CtuoFRD6ng9DA3i6
X3omgh+4afCyhzotlRSoqun+h3+WVsCGZrFmkbQoXQhriHxe3lZTjpwjDnG5ii19oyRLKkT0Va28hyk/
JkCHjKim3+8ed6p+sNnHZy1+4qWDvcK1Ixdaa21x1Z7IgnovPVQMImHoPxqXb8eiXrhBAEu6TAqnht9E
Ag8kWKYOaVmmgRfwrrWT+1kFis8DCGvLT++wiSZVA2uWDr/hyh+FR/EamqDbhLlSVhsY5awZ4iToSolE
EPhvJnMiMhB9CljG7CoIKJOuK45ur01M/wH+sudsl7pxlOq3xND91unb9yy3BBmds0fAuDSguSXpLEh0
AEkctPThcBAKN4K8RzjXH9WuBs863mTO7RN9RcJCScgXGKAIjc2On8iFp9l/eZQeMVbtMlKZnfUksTes
UHphPLcT4ab1fUNQOb6Zs/p6lHsAtdfq6VadGHyiZC0piwLTgUmqrvYG1pM8zuH89aO+3CLB4KeSgHJQ
gG637JZ8qG5uQ84wZfjuYjrPztE31CXya9CHYH/FEg914Fclz6XpXLK3cwzP7VvWjsqqpJKBRNBdWCPv
gDSAkyLIOPpVq3p2+6wt/mvNiFSxPceB0AmJOaZyvw4dGF6+2AagDIxYYn+HhaLiQQuEirfIjXZSF6Ud
RrsagBkX0NPB/nLcOO24JZSVyLVsYtDlvZMp1pARKTHj6xacEKuc4yP0G8XbWA6SniErRPLjIn+X8Eix
/6eUq1USH4PCvjc81NGGwh1u1KF6GtxQvhFNKbjSkA6utNprvZ1VLCrDf4FSMj+US8F74vGYv5B+UAoS
UjU50uyMDwFesoBDJSmgxykS8XUoWeQwsHuFa/pfXF0GqC54oIPWiqPPbW7MTTg/Zb7szIaxssXbUFOd
FYcwUkYUJmBT72hpTcLRzhcLNiWq1Af9x7Qh2iFxt2Z5uCNJs5vn6NFESAKSGTND5iYEusc98mx/V1dB
8hXB8DkXpz3WAMFGPNSZnLXfTVzy1Xc+uoZ6A4Ipa7TRDIT5pH7/EbqheC0OYGCHkQZHnloNitblrLt9
DI+qLIG88Eis/NFmafBXvaRY9Jix0+36YdgDoHmUsNi8KJ7oAW8kp0/Crgq7sKKa/0jEPSVT1cpIxpUo
6FyrcotVoDMaCi+HKUyb/DYC5qTQDOnNYKxjFa3AaCQR9da7u8gOXr9giNXc2bt0C2ZkzdqBUxOJpebf
DfrczuDkJPzXEcYzKSxk0fsbjKEFoP5i+qlXoleTSmTY8pywQ0qnFMJYb+VJnQHnktsbv3Y98bB4VAXW
GbnrvWkZQxmpp7LJoE1LylaMHBZiYaYgwPxAzA07Xv2mYaGrC3mBzlXBYpkuUKi2QORm5/xGweztkds8
8snojC29tfq0h1LKMENoKLZuhe9eE2vArtyAzRWYLWuDNxDwf8BBAB1+1oY/xTznCyQlGCkJkuYNdCpd
4Y8UxzM+v8MITleJsUDX5FwM+1WNN+7ZRsdBFi0zKUnK0SSlkPjUQ9XxJiWV/65Vw5/Ut+uHJGZEArWc
QEOZY/Hparl+PtgBmrZVYd+v4Hi7+TPtTlT5959woCo8vHuUfgfiP/dLEt0YTAiCVCnIoxBc19NHvpxe
MStqn+KvEQjfOFCct2pl8ld/dnM1wXWiBvhiopunm94dItp0ujrsMYD1Z1znmfG2qYUHBWmWvZTRN9LH
s6xVVc3gl2KqOWZDBkj2M2zqikWDoYAm4GxChEcmG3Vzq9SYCrHFypHmVbW2VjTR89mRDt5TSMvu0pOo
DjJnn3FcpMmBl8G3V+ejJ4VhlZ7N4iI8APgOyB8BbtFf3qeOyi/7zK3o1TUkddxYKbrUdOfhmNNEjdvh
EdNuqtmOumXKK1iSTia9p2RJxlYx3wBKDWBVcLU7GRcYxdtM60niv2bcpZZGIKxAEgWyoLLnNW5OJwnf
WPRn2kqXPQiSqKCrrAeexKtnM/21UDeMOsmtYiG/C05B7qrcr2qExeoY6cZPYQ71EUK0JmS5LJLROniQ
m3Ys2QGv+cHKt9z46RXEBRK6NYkPI6ubrSueEm2pZk1DejUVkVELRu5KGAamrlxpF+EomtAimXNKJ8kf
2yu3wCJXtZx3vGby/BBTVtMxFjzpl0oyzysp2nP5yhgrEnZ5VS85QdyiTKrtlMmCMiUF9XCTsyMTvwkK
vCaEG/DlWIWD4j6tvRPCB7GuTJCU6HImQyntNbfJcNj3imierrEzdxWboQU7+eU6ZHaQyDpu3NbbJB2Y
u5wj1KiYkcZThYIsTcDqdPDXDkpCDCzwvIMbJDqwZlQyTRn/FGhNcruoPHs7v8eoQzB2fY9JCCSybTOD
3ZHaOQt2ptjOBSvEcN2JNFuC3dZ5666K76zG7NeJqfV61GEKVfjgyzBMw+5SlFf5P+y1Is9ttOhhMf3X
y9OaVfkASgCTNvAA6UZC+RG55APZtOcgQ1HoxR4vIAMGNOiqbZWbHdR28fG8HSzWKXJ7A+uC9SXWJBrH
7ulGE1vggUhKv406mbu5FyxSye05t1ZjthogRh3EMyl4Dj4THzWoEr+5q3HKAiRLY41x5alUpTc6ZFEa
YUbQBMOCgwL/tiQKPKK5qSjIvQSyycDDXaswfGGsyqQ+M8Y6YJftFtJ8Iy9CEf6tVSKXBhW/muKAl5Km
3w1NH65j4maNHu/cDj5jjPl/S+yI00sF0WILbUwJWQ1jhJGsaTCjSm+5cWLyBFpwlbWtK92JVJeOC9EO
MJfAjbBWiDTtoD3SybY265rizqjp1zRuTzDBzSHGQ6MBgJX8ti6DRtV2HmqoUu0yBqVnnuKaCo4d3+xl
yAbhpH2Wut3KmGqSR7hVDQnaGCHlf5lVEbZB6wLZv3+weAPfbY8VPy7QjvGQzaNpyg8SJLovpY9Ot691
kpwyOVt8SCrJErA+FEFBp/r4Dy9H43Idtsza8z5YGy9aldsUulSInXtjdV+v/OW8sCt8bhwKrVVGYdJk
pM/iLa5J3J/s9vzZ0nKgX4w73yX8J7ncbk1ctY4GvVQY3k4K8xG567DdNATTtWy4EzjH62QODYYW2fjB
v3m3uj9mO7wD39i7McgPtGgF2spFB1e5YvRF+YF47ZFIcE7fgxotlUFw1dccueY3bSqh0zFAyIEI2KhU
e28ToiMJAk3+71ksBgYZyTHJn4Suw+op27D1424QhJyI2X5OsEoe3u9BTEYvzuNT1maIURJ9vSAfxy9Z
cInwQf20IZtYF5hreCHYAKETnvHLY/Zqkc1CNDy9pcu/97+ml5Vuh66NbukIYRJZ0BHO5SRYfj+1RYtt
J7tukTg4Q3RlC6TaTorRVVD4rAcN4PI/Z7PijZVd9/0lag5IXVz1ezzMOzhFviNuvT1eetIxBiVATyej
UVQP1RDbUzl5PHs+lMrUWBwSkPLustL2UVphuaklOKv8FhtY0xHmZfLvpZ31GqHOguNYZiyOrdk2mApw
cCacsngOzg7hJrM0/aFDjZJAJiwWbWo4I4Go5zk0xBo1WnEurMhGIeiGcbxNlaxYN2TPS6hUjXFEof2x
o4I88omClrRLo1Q+lGOZTiLxJnk6A7uf+siO3peO2upo5zEWy0z6MKvC83tFWTk7/SOoFLOMk4gCvNWA
tWMx78ze9ZAO6fDbVecBeLLlYCIp+xjf13uvjaDVGjoR7y9lAm66kw5fpgae8Wd+LGDhZHayVQ3HYG7u
9XwFdgTKVEvR3I/ofs6qBwB00G4yzoe2bA0/vMg9aHg8Kg2lQ/tKCdBccWB0syRVXN/3ozi7+5AuTv+6
HxJe2jwZV8Vx3tK3TIVI+qjY1aKZFDOqF8nUs1Idg9kZCMZ1rj8lpd7XY8qCKdChgWlvvndV3a5rXP+j
08bJG2w7gwmFood7+kGZmmBY+L4TfTBPg4BKRs5YzUnjxn0IWSl+y3KvzVfBIzhTz9JGf9FhZVPsDF8N
XpkGq4/1AuucyJd7XoIoKA3B7vIHoyk29Puxtczv45Jexcq4ArGlsDoAdVbu+OQk6/b4CXQx3lunXzaM
SVqV1zGC03m0moT1PkveBSv2SouvmPxNPiq8MAw1Ixzi1xohTfLKO1cFCFvd4YeRzHFTNHVSRZfOhOPr
lQwT63fqT1MY8F7D5VVDq6j1y63GyAxM1sYFWfpPKUrntbKs3U8yeSqR0JqiO/kXVAJtZhTeU/LK8YfN
Wkf04EedXYMhRo+dW2wMPdSq1lJ6zp75nIcmEt14IIy3eZ92wsLKlYjazVLMl9qIu468GjmR9J7gi9Hv
WKPV42WCbZBKcPBFABqG81xcaBksJCjVK+DhN/bNvSo43P8g3/ePebyhIDQO3wu9I0fzwiOnDZxlldrh
HqeBoWb7zUnN1DD68orGpxqqv1ivL3uPi2LYArM6auI6YtQC/JjiQUdj8invWBAxhrQzGkRkuh2a+J1G
W1A3cyyJwIrCZgToyaVZMJDZNr3DmnY4wDSoAKS9iIxYxNPNfP+0DeUavF34WA2QwqXIqlrJgfg5lP0B
xSSd5eEZRf23ywrowDBNdZGufG+WhKtxpBmZQQ7jIJgC8R6XUDCRk1Nysr1zOcOwuAeKZr79mK7/bAL2
ajuTgnjn+Fk9F37tCR6vsY7JJsSCfnZhw7dlqdKbNLirMSwJkC2yPqFuVbj5XdGYfPB6NMpHpu2mONzj
m9y1hDoWWrWsi631LY1m/mNwulnXL1Gwm4TErQNStxXpgYmtIjAy7Ju1j1F9i593GSBiSAS8ZrIQsZvY
Zv92z3myFsdeErcqrEA/8ssdxEGFP7mEC8wSWYwoRiY8d+b8z7HzFQioAPNqirS42DZ2M5C6MrGbpgP6
2k+KVK7T/6ZkDR5DHCJNpWJQXqNF4NjbEBAolR578IltRtLYjkwOGpvdwFb3AP1bxb7ZNSrObsXNlJ4m
VRGL9OsmbeLreH3NpJjoGa1gRfacVFwbg1Gr/FaFj7wZQfLCXukpIo8g4r4EDremSvnEG4jZZGvH2vfb
0YaQofEHP1mUqvSSHEZ+xMUa6FRulI3u/4cxzpUCTNwnQGxb1kKGU3cX9mucb7YTRksiY/3t7aCPf8XL
koFmiAwOU7nnnQZFK8dNXNDBrrnmJe0/ksvxMBd8AHjtQ4s23cLqiOPU8H9t0vqiEHfDmBKARJiVw7DO
rDJ5KnwSB8w4iC9VZCHetXY0b8hwXTTsx6sKftn4WfcESJzdh98F/WC03qfzS07nN6ulYVpMbD5NAgH+
0gSb2x7HMDMAqLhhbU2IpXrMnbVSq//jlZ3teB2EmTK1LD7Shianid1NjHrs6jIMupsKk+9df0TRGxh6
ypDBNkdevJWWPhxOJQnKsYqRNHTqEdu+i/hFR9LVG9YuEZrhOLK4pqbDMnCokwRsrpBkQ6Cr8OGar4AH
w/Ft2A4dX8ORBIlY+P5NJc0OaLq8Kum9F90xGjyIDf66WEIcJb9t5oymVSbrDt3b8Kz6PeGkxM1JWqR2
jndzRVm5oA9cfUPqEmPXuYETk4yn1v6+7STyveDwqNRsWrlQShgwqCmAWs+1I3UnOH3RFGqTpudScmJH
OZIGVw4D8N6wsYiwKQ9vs+bogY9PICSDolYg2Acalazt1D8v1LOtAhxhN7xXkdgx3JmFj4eGjuFZfdvT
2gTCS4fsz74LzzAYW1J3mPOSbIo2LSZphIoEq1JuOTl5Rwc7OJuuC7+7OguRxCNgTv4q8nPfP3ERFBCm
h1XBc6+SsCDSmmHhK9e3xUtGOnqZgQpryuXoPs2gxopQxXvuKN3R844YjS0y8ydBEptQKxWGLnK6yRp3
iFPYYtdHm+O/zczAzAvNe6M/P1t+pVyxrBnK+h3994kEelb4DoIQf4iqjC8BIF/fFPE9FYrPZRo1CaYJ
+NX+2rKDogXeRH3MSQojf1xaMRB0s3YD6CrJWCSsUQKnYZndcb0Rl1kvRuPTs+7tZeCOnUec4B2AFXNi
bn03HYBhXpgdfhsUVfmc7nbeCpcwICFwJ9xSrLOl/p/FK2RF4JUotqQd2ZbjqC/DYODnSLx/3Lns+VJV
WHQ3XwCk1Gj+ihrw9/7MentDd8Y077z2ZP+m7am7dwUtzrs01ghipnKUo6/nc8bydGQR39+hfVVZzdaI
z6KfWfUsnOZoP+BQJdZ/2fOS03lupGQt9EdLuAT+9StgZjTr9nqgltd+G7YwmOYL30BZ5bQ91X0rA5iX
TnS1e8NdS3fLrYh4lsQvGYvEqbPNIl6e/XlqMZsjigLjqFewoiQj7kaNOULApoNjnuBrrwWRnIA/Xhyy
Axu0S2paevS8M44HlJNzAashm6+xCbrgUEqZSZsbKSSNnIqYHDJwMhb+ubxY/Vqctnyh3vqhE8bSgxqe
Zc6D+lmMMaOw5559oMqIdaFVRbNKVRuzJiyhMit/F9U6D1YjlDRqhy5wtVaAPIcSJhH9mF9DXEI8za4w
yCTM7+eOqYXmCkSL4Q25ILUzIGqp05QGmAKHiBA6KAaFea0NM1M6YsE3IIv/VlvhfXQYhsiLTRtJ52+h
0lU0m2eiQpYa8NmbZAxyrtdmNZZu625UHv3uYhiaxUEMc/yEZuwMn8HpqwLQ06ErLG40wcp9U7lTFHYv
8IFj27sbTTje6s4YG89C6a/TU9QAaZDYwmSWj2ef2Oujd8INTExTKKFAsHoUG4WJOrdhLZclK4+z46Dh
DUmE49AuvSGZ77qe++W9l2AySKQY11ywuWAmYXD6TOV8oaRuCDLNrDhLF/Y8asmTFySr0loNvU4nWNy1
07i365cojT7o8XBT7dIowxA0dSRpM0//kzUKpx+RaD55euNgkOxS/7fs75hc26mw7Ii6cEOTdC7gZoJw
HP3oB/2GYolO2OSiWtudSeMjvM8EJyG+vh3oSnH/IfICRj8s9pYOAkf1aj2um2eZEZLqrnmCRvbrHUZ7
wIIaIYnXcEw659BVP4m4UmT39vyHSm0mFZDVckagyOrctwFCGy929UJrVKyqnYJ0hAv+A6/amP3PO5mD
vmxvqOkFHhSAI2pskVkm8pk/UFeNOJNfifJmTcsjmrBi844UWVBbygKX3OVcx304qvbO6KrmSS22JKTR
nIgGFzFEREr4pRQTjVbi6EkJHqui+Z37+oyiqHrkL4xsKRNuQx5DD/8Jb3cwo1XfcNWNkxGkaxJRP5vP
hY5R3oR9ULURh3VhqH06PObFbz5SSc4BzWcC1Lz1I22l08SnvoW/gO62wHkL6pWzAfEXHOz8d2J5PMA8
4P3ssrJi51iN83VTknjzSUvrZVwuPb0ijTzQLtEd/9XRMSQ1xebjSGJFN1dUulEm7ubebzRRFGyV6VGh
7GIJnSYDcsZrIIAimM0t11o3GX+1NBcq+R5XCriLvpjXE/SlpVOs8JPEh+aKaZlNhYiQIQT9aaVbrqfZ
OyP+nK/XosYYKdWLVv750o9DYv9rMjb91KymOkLrDR6Tkm3E1IaejEv/7PMeHY6HVeF6CX+b6P03q7cT
X0BOVcCpEuNRmzPjDeTYzvZBgb1fGQeU7iNJXJc18AAMughIkpa4dIwmv4peHLxQy9oz9PJma03s/tll
8HwSvjrPZDYMY+mNMhlkza8PVS4bLQlbGRSEkklcRJ1QsUwnu8zoH3bBuTaA+rgbeoNYnI4EZtRCtlG5
4astx1y60o6srDt0/4KSJlmQ/CX8SDxG6IKA2qTQOQyaae+XB6PfUH9vASrQZCAYxED7T9s6wBgBHg6c
tnBe7DcpF1dhhdl57uEFTbTUywZctGqmwgQ2n83P/hQ3LQKdZJ14+Oj6ctjIu4+smECbbkqP810uZbO/
FgzShn8lyOqwDVnpwIc7niKSqC2Y78RqLsVFlZIRYvXjscpR5/C9Lgg+pbb6t+0eySGqbvtZ7dXGRJFY
BNV2XP/ljI90Z3zYcydJ/zq2HAcLQXrTFjn5qJK5SahSkzQAuDny5PLcWQP76DZAXzN/RecDBr9eEsF5
8UuV1Yo96wS8xymzoJNsTvbcshrSjuGep/2VhqgbX2pBFvri+4E3+cUMXvfkpK2WUEmc7W13AGjbvdjb
t39ZNfBPQi10SqVgGv0gJtfbuWYrfLmim5VtR5D/lpQYTvjhFDPjWQhuPy/C3U13jT56eqgDfqmHXrJG
yTLYMJnbcUvmaAKvth1W6PflE829ppjf5+JYK8qvUjH+tlS8mc7Nq0QvjX/5jElNZtRVNNXQLeysEFVm
HD3BNtpj20nN0WD9wys/hNuaftir6dgIgDhsXWKbqdcjnMdQnNYT6vxk/7FapHyfDCpw1+RNKx1c8WSY
FdUuTd+uieiOBbm0qBx0VhejdEXjbu6WO/4QVFARJgbvVIF38KZUGW+00pvlheTqL8y17sa8cqBIPzR4
RpY/5hvSQG2KYe+KUGCX+G5imWuWWPNcWCcL4kaakGLPC7FOFxsSk1iKcdWSyXSfG4xCKhzSLVhE7LnL
v55MxWvAAoXTsK5MrR9ukgK3g8Ug/rnY6wJY5tM/w11KP/MszYla6KbxsJGUoCVtpk2K42DXqhwX/yNS
l2Bo55JAmFyMwMyP4MkOtpeKjCnsG3kcRlueN3jq/Ak5iXc4d5XpmLznV/FAmPxNft5GqADyGJc7Lh5N
YVW6g8Przm5MdcUoc/5gP72Iw0mOGllritNTcZDZojL/YAGvj5IukeFEVzC4tACH09rGwFonJKPhQX4t
BFgSO672XlEfKMR4xJV91E8+kAmgtuMae1C/yZxnWcC3qq/vc9C5fRufYT2LJcrWMcNDTq9SU+hkiCkR
W2q6mnivll4ySBd+/a/MO1Mk9HQH4+dlND51uoyCtzUKB0c274SzE0CcmtSA9va5iOVTdg8Tisfqu4+f
hvnGDa/sDccyONmx2gHWS2bG1jCCCviIKvMull28v83SVWJln9Jwd9Jhl4V22GAHCu4QD+TpN0a3BvF4
eQ2z3Wc4qGEa2oZHPKNY4HTAxE3uPIQKegXuxWRbBRExc6SXEwl4MbRY/MAFLqxOY/tFS8XXzInylY9c
ktIWaJKACF+fSgmOAp7x3g9HHsB3Bc/0QqRc1uMkVvwommquP5OkDMQxO7naByvk625QXujBTbeMKWVz
vLkpCQ/dvyPXnZ0IsOa9Pkc2ohaQQSDwPk6dhyNgkA/YCCfWXKuhNOykHzuI1xL737jKPnYU55USEeHI
tPeEPAgCYlYvEOrTvW64dxtl8LXLlrrA5gLZzaKeI/pWq5qH8gmH1MWklZTsOJly5w2iOuevgiC5mT2I
vxVQSTGCVoDzmnSafLfca7H7aGlZ+xe3vnvrRSSlXD34dHdeZy+QGs3S95B4lC1CH3abFhqvjITdfKZ+
hLU3aWMUIJc2Zv0/o1lmF747AxlFrbecLjKTihMTCUp6WcexKBfbuw5vILaC5+QGz57oFs2sb2SC7QZX
O1v7ICW0a2ebvIw3lSkzSJZfHkr9HRn+EIWXf+bjGd6uXjOAktjrbSWlSexOw1guKOLFQ13r/FaqDtFd
O45m6R3T9dk1hjHuffi1SgoVRwUUmIouU1MFx+Rmgg3hr+p99RN9016DsE/L+Y/kMFujAYq1mew/Ql50
vD0MsGg/tKPQioNAkovUf0B/cf0hmfeZ1ToijQyMEY06jtlNw+9BVY321GPFlz5itdCntSwPEzJLWtZB
EMdHCBLZxtWvvOi/2VHaUNxNAE1tkMfzrF3tLMf+pGUsxAJLo0tZFDPRxm2Umwi/2FKVNqxsu4xns3Hu
jzSu/cbMh/zGq4xjVMa7PM+BJG2gYqtBXSAxANpISm4zD3ohOozfDXdCLtWa/tclJTIm2BGMV4gICQHy
8owb7kYHB4ukgOZjZJC7gMOZIjUzDViPpVtyBxVMpBxwpEiBIqgoDOjHPueqg1xFrbueUhp/MFdFrxU0
ORnEJaK3FRsXya0ZeJg8ST3LTpvXUKPBZ/xZOkbJgfZAfCHSm2GKJ+Y8BC0f+/2xQNTUDX56qzIzn9CJ
TeqaMHpuruhPSoyNe9k69nAv+Y1L2GzoLaAKW8+zq0jE297jPxxbVwwn3qrM7PQE5YXNkLCG3S/8VVZp
PVuBwE4Tvlzmbr7PhvxtXGBcgEAg42LXiL0t+VTkTawpwOfGWEtsXHhfGT4EoWjL9TIe2/v7wNz9xfnq
xyJtQGlZKodlft4LNedNqskWKB/h2AlfOPsRrPdvCmaLaMdeuBa/0IHuK2iOjAm8PQehal15rGbR9H+g
kDhYIlIrMAkE3acGez3Akf7XBNOXXUxgbwiAlNOjVCs9GGO+5lPkEgvceO0BiD2oO8l3iSyeW/YyyzRr
XIN8ojR8ghZEGUR9OU2EJsII2R1WDunp8g73Fmiw8xforkjjYGdv3dzV3mkIkMrbfNwapjsGJgkXywEG
pFjFBS/Pe140zrALsurS28ZAtV2Xc7nthHcb7trcU8TjwnIQ2fc+ebB4dpMOZFJEdZ2RdpkMoRSB7e9S
MJhcCY+FT7gFcX0wqQcSoZuP+ijHS6pwOj41XIRCOhbRmwh+AMQuCDfoX23Rt68RRR/URSOPiX5M3f0e
xPVXaapDg+ItRMAUQ5lDIQ4dMM82bN0VQNZIVPR0CJFyQ6TJ2ZSr4rqoTa/zbWMtIQY1VvHG98fc7th0
iAeWb5vWZ/5uIQu8S8/MAgu+ror4aKMO++vOaxyuQalOK9OnnzHTi9lJiW2uqt1fYz2TYERN+7IIDldL
i4COCrodXhDl3NlLLDDdIg/vISrjBDXsWIaUoo7A9EaYq0rO2KXuM4hkYLYlEnTatSx4KkH7NJUt0xqg
KyCrLjmdx26JTEpr1ylKqsZib2S3ESf3mc9PdmRzxN4Asu9OtqcxgXGYoQOqkQJmNDDBWlK5JXW/W7sy
Jwl++teRjRpWP4rjI+//2SZhl5Ef72h7LVaEDF91sMSXMUk0iuamBVs9sBlfeZXunyKV9+MALkB08sST
hBwtopadePI93sL6ViWS6MD726XoFSTd9bCgF6aBdgBUlAD8WtvLVL0UZOXj4F3jFCwbSnJE2k6wSubT
OFAMUsIFnbyNpAnCuuHp8Ikiy0XRJgt3xe4vk+dqj1CNJkpAaWSh+lMOO2OI0jhobgjg42kg3ppz0Ugs
laDWnLhh70e/KKAu44YsGzX3T/lQGPpDdKj9/Oo4rpK5Hu+mrgDiMRR+8mG/AFxMINRjDYd8p76XOcix
tLcoXMBws3fGS69l7qwnX83SFv881v4dUwXFn8+C/RSlyN+N4+g5l1v9fKb9IYUsSv3/UmcxhEb+SEdc
8rLYyXMdKFjlX7q9UjyN0vhhlVCWIKuGm4rDtUyXseqVerFj5w/VTlVcCAmizL4RTKstXSuYPe4Qp8gv
T5iIb56k17VzE2BX8tq/zcYN1DNvygMz/CPIVbnocwAiXBuO73pmx5+0sCJeCryjoCopakxg3E0p1CL1
1JeZXbURMugRKAX60k6jBfToJ7W/2Gaxr/im9OrE8POT3K3RNrhxoZga61b1xeyP0vigKHhbJ8DfXb/F
254ggNe5w2p32swz58KvgH3nD+iiBmD0FQnIIZmLI5g0rjWyUQO3FJ6EvAGDgUxYzr9j22QeyxNUlual
OhpVNLaM5p2sbgqvtpEexEwGrknZ/VWwkx4FFMzRH1jhcswIMPCdREKSnuFs5g0Kys5vj+hAeMzf7vJV
DuuNXrOPCPL/CI5xyQATuWEA7upzk28hY1DtuBQRXNQ185Z5fpKYe2EQjy55e+5liWxVnYp8NKruBQ0k
p6QhhzsCKsuhwA151YT8fo17oMq2oZXtxwzn7SKi+zcY34qgSyBIACA2rqi90QZim4PgeQ4pdk4DPi9A
3tDqYXmySbuOEyAqpg8vsYJ7iiMm/RzkQOazXX8pnwzrbbPLZAHuU9wA2xtvB1dAFFR2KHzou4nuLO0+
JrJSEgVA9FoD7VCG5Ngy0BMQQCyMMcvT5+yyOJTv6zXnVYZdsuEM+81He737nl561Chibva9cOgyms/g
dnealada+m8pJAog4edjtBEN/KIdiPSCixRSL6MV6Z8OI5LgWepDXhcz3YgBRPiymKHraX/8CSCPUIlN
lusBU0tV4dNJ0Zhh/AVjmEHAV28bZ7WHEVN/q+8vlBgIhEzBtRrdwWv52Bzgf473DgGralVA/LfxfNgy
t3BKPcswN6v8i0//8sBEnCDdwV44YgUURYopkwXmBgLSpkPAdfXEucwulWaV+stF8/rWzg2oby2sp/WP
rNnMawXuF/ZAkdhTiuWnViazEzrjFFQb4E9egkKqfl5Zsk9OSI27H/vS9dcyu3zGBDeRHAQGCZOhcvly
srGW4ISTDTRPUEpKO1EF5C/tmW4sVS3KS1rRL9SWa7j5a4YVqYIF4OtZ8ILxsQfyOXskpMoZp761rTWI
Vy8xqzCtTsmPfo2i21W2mD5jH3MCmcZJ/ZRjbcpH9U/Vst3SU1NRVAVhjAnfdDey7MXGMhnAQz9A/9jB
UnpXFbubOyRGz2jOiouTMxl4/WV/NLWFsn+4AGewX5DhaAFqyLJPi/1J8WmfAX4Z17mc2NN6QUvn+VNk
+j/GiV4JnaSUGukVJUTG+EbpxO5ghys1jcYR84VN11tfXz5BZKwdc9u/ejiQMnHbsNwyGI+cO4G+x7zv
MNTTtyMRVZpaWEhbzBg0hyU7+YFRL2taOTp5o3lOUb6LIehsL13RCqS0EDSyVza34wclUHnz9WSWwzHt
4Ho4jFnMMnd7nuf221hZz7CHkFxsC4jjiwlEGq2lbAi5+aWjbIMiwJZnFmz1r2OP4KAIq3t5kUMiaIb3
BJ9vepMNRcXeyOAsC6Q3TmjwIz/6g0vD7rNR/41l4KOqLFUivMZ55FpuF4uy5mdRmxZpkEIBlLuJRlTn
FH8G+vXj5Bc7h1vDKD8NqO7DJH7ZSofLHGdQ2fonDXMp3y4M0OGs6xML/8RtXZvAq24lMH17P556lvzC
Vyuc/DB2d/qucq/x3qLlLw0Db2sZiAAJzD1JDo1MMEeYDf4Ucdf+VUXf08yUECvbMomwUtM+OBI839Z6
8Ci5FoQoxhchPrQDFVVfMdvlPZzZ59i/trIJ28Bcy2N2kpTR3dIk2RqEYVRt/pqrrFlYk6q3AWtIf/sy
wTnRcPt/qKY2ko5lPRzcqEkMddjp/eELw8/0p/ahLBobEVCUU4Sath9Uaej4GmhTd5Q7WJax1hBVV+3q
6Jf4LJC117Je6Jz8eOfuNBZujZla7K5xljtOs+rxrahoPUNDz7+h+2/WuPNxVTe//Q0MqZbDvduq4INg
fPNs+777bN/B1VI2gBVgycUotOdq4m2V10RfVELMlYqf1oNYyjdlUuBRtvCD/BwldtZpyjDwxshA7gZ3
q1DRL5sfTe2ZKwHWH1CJC1VaZN3aX6X6Sxi+yjYwxmlAdj5uV6YoyBY12UAV7ceo3kRZ/ccdMGkcGVze
k+/aaaw3ZGnc+sGRmsD35Z5iJFyN58kiJfxjOWGc1Wr5DPSsLAQoh4Sd3Yj8fzu1nz/uhgv56JgGgtsy
JEjqk/D0hWmIHKu0L5wP+rUyRkfpHEEc4NrJH/PgrbcKwKB7obsVqApzvP6f2Bb/O15L1qTNH9lQsudl
srccH1B8F7mHMdFP5nvYSC1fWD3s4D/JX0OuvwHgruKHXY6Kx6hwSKoG2FKuY0xkuDJnRI1XoUPFpfC5
f6qhgDS33GeKZRX5ZTVUHHW6u9lEBtXkhnMp/LrabOkvwCry6xoby9Ad7dmQPjGiMDWheMoUhpz+Idkv
vEygJwT0RRTjav0MS2UpDA5Bj8RCs+wTIQ0t3aLY6spGiQaxmSvIIhqKySGavPMRSILodK7inBxDyaG+
yFE0KO4C67OulDbBo6di7h+hayhP/M23o5cMJYLpq0LmoVdFjPrEf1Ql/VCA2xCYi/RJjWboAzOI8G53
3+lNynCtYTnA0n+7LL/CAwYnIjbCXmseYTbjdGM5qBA8FV06w4zzoQiAalWPqBXsvz8KDCEVgHZdO5eY
ZQJDB35EimjZhjVO/R7dQK2iZ1Bnjvc3K8ryeozTpxN5mu3LDQUkYwPhbPJRIggLRWOmRZsISMFvZyKu
eS7RfCq/jMUC4jO/z39Zazx+N5TlCv+HlLfwwEVV7ArzC48Ix04lnHli8TO7Z+taxSf3n6DXsFWHKuLQ
vR1vaX4+xNerAkgyghLLnPw1fWwItrWA3fdclUQdTkiMl4l9lNlManOKw+fB96mi7qeM5j3n40GNpIJR
s34dSDL5LQnaz+37u6EQdTW1Z914tyBKgBH1i0ZLgNImIk1zeuVzg3EzN/86Teb0/zrz0vCFzRtaJYej
lrR/6SQ/s88EYqlOlaaHPmRqIwKf9tnJW9EHHTbxZ95slywh8uL2I8ezz2wsnLomyXVu21QjkUYTW0nk
+qajyJDhsxmpksMIIBvC2cr3PUo4xlzof+zDqj70Uncannf6R8AR5kAkYG/DQLI7YZB0IdcDL7SoZmVd
fLEjEDIvkXpSbvxPAeMIJBi05hAeaeHI7+U75e0ufCr7U8mrRAff0dc9FDrfu7DQBZ4Wu6XJnUE05CTe
7/lwKQtMyojyt7UVB4vH+NgGNodyegY+5Advt99gDvFFSLvgWVP87ogf4OG0Tmh2Ev3/hMc+dm9adpzj
ceR3Qh5bZ08x8tyiGM3AH7VDQDkw8g6FimaaPb04ze2HjBNGuCvewqWO/JS6Yop//3YWhObWRxVG/Q1F
GkzXnZwQRViRK7CG99VQJlUCayhMoprKxa8Xj34PMtbcecaT2tBuPhvViQTfUue9924Lrt+OzLiZoaiM
WIOrbW4sAitHL8kJwXoPW9B6Bhyz4G0fbtR1nRZq0oPJHg84m07lTmZ4pVTsoMUSzOdcKcf4cTAZ/xre
3nRte0na9JbnIrGJ2jtH5rWJ/pEV5cXgGLwAlNAmUCP5+hn5gZZNOh2IFwS1BzDZpSAUDiZj9Y+MUYrg
OSLfRbZRoRDmpjiP+/GeGuSUHCDr73P+krIhYrHKV5zag6d8O0x5y2uBqeRRm0cSCfWoWqYPQQD+80wu
pHdlbF3gr09lLC/oR0+HGm31FdQUjww4ANgHq2mZDsa8rMNMBzTOjYrqd2Q/F8dd7s3Wg2FKNwoeECz1
WMWeJ/m8vW4TYXdlAwAbgUhHWt27SlsJaQzj8V+cyiwvoRKxm3exsLaESR7D+NuH8t0CV73TSh5x3IvK
F46PCQvdEikd/vGHVB5CnE/X8Zz1SkBMri22xI7CQrLdld5jRHrRMTYH3DAB/LbR634/k/Hdzw2DQ5eb
RnWKfcfFCNCSN7+kaTNlydhZnRKAdhwYI5jvpD2jFLTadwbcgtkd4yP42oJHD64Dkp63NVd9Tr7Ee+p0
dVvTiyRYMDnhsIU1AU69SMDq0Pwpd8SJv++BZ1xdoXjKI6LthElyQIdVaxCe6UDEcWM3xTxRJFkzz0m9
jMjsPIeE77uN7XHQglC+2FJ1WijfgwtPRGmWX1mDl20r9c9Eskk9HYvdlArEPBTNoDQlyiG0U8kHnP2u
XvsQaR15Aar57UecwCgWAnLgGYmQux7iGN3rMOEjZzYtCn9eUUblTcUJtuThpVpH5zvHQkJ4QxioMdpl
EwjX6RZp+jVokCPLjTmnw6Ev6oDoEWuVim8kRzEeDz6nSKa3ZwO5HAsfXAWAcMGhVhrTk6UCM0A6XJ8G
7QKc9UFrr0lilOxvKQYL515JEs0OdBcVG5m2+DqmRvIm+poxqo2R+AieJZKrf8qz5J+kzJUNJB3nVbea
CSbGfJIKCRoB4jLEL0OKxlb+GSqhXCZfI24EYXegYmUcFp9Hj9w+/DUK3Z8HLzzmgX7j8p9UHW/rYS+A
c8YuzTHGjv/lrmxiLdg5nd5nE9LjYVEHPLZw69LeYnzhBIO+rrlAoxaK3QRgUAM5dlRNkTKeNvGkW0Oz
eT2e8EgcpLmprzM97UIEdRvfzc4twb2+aAKoy+6wea32QGtbiGVvkEq0pvOC2gM9gNEA8POzQtsYEgJR
EEFDfKPDCQywrvi4KuWeirX1+5SpnTi08iRaHu5zWMMwv02HM1iTQkGJJuvQJDtcd+ikxEpcJmv4+tPS
tMdlrS2Tfix5jwXuSPMgPmcVFuAHPeRwkULmYS/bPG5lSg/+wCDmdduiNWyGb5zveSQD4ODrM8Ga4njK
g+L4SW9lHj+cjCB0bOPptGIotKVxD6/hsqF9v52Ag0jUer/KORF++gi3GL1H3CYJCWWjIOl2aFBh3ndV
SnmSMGtnDD+IcmcNI+FmzzgYf76ob3IyO+/wbQbame3FniAWUp9Qu30TUlzRrd/DqQHThrPp+BXhiXOE
F1d8jcISvbxQPvbM1GyxjMHIoLJDHo6Hf63k37hesQ9yEugwikTsGP94HSzXLPgBt7S6OwjFAb6fNV8y
Z309FHn0p6krp8lA+HG+6GOAgYg0BFb0RrjsfpbXuHl0bre+8kSWIoe1JWskHMz27E+WISjh/WoHG7RI
KG+gd6pv7tFXm/4+ZLhlQeldTRiZmEaUYytXaavmMdfHifG18rHktpz/tSWExMTkOy9WWEhHphxyKLy7
38y9eHue2ocySPjPN4Y8NRc2xjD1LkVJWlLAlxcoqVegtaPYDYmWRdP2hN7bHZZwX/yj9tLSTdpkXwVk
riASzHunvwUrWxWxHyrC1BZBP5tL9LC7+bp7pqS8xoS8DADCA0Q7BD/dLA/aaKv8hLpnEMaCgQfXYbgJ
mTVSuULc8GLTDNcYb6TbzLOILBlnIzY52exdMky01NyVri6IiaaUxecOmBFjQ5feqXVmdMsb0ptBsica
OM7wN8u1y60avkBzLiKGDE8EfFSoFTLZrBSLO9moAJJFREfEGCxryrwmsHLLxwoJ6k004JEGjncQtDgP
MPAEeLccUVOeMAMo0VxghN5A5cA4LKh+KX5fcLi7ccAvum7o49qtycqyuIMSdeYh2fHT3SSZOEx8E3XY
jw3Ai++4nWU2nZ1+bk15YBT05ATJojHdOvPxu+uv2tTO88hF5iXz1aqf72m0rprOoZxMjKJRycpcT5QE
2tTqWkzV83VEakTyvsf3w29bqTZtLgocj8B1X01UaGwW1qzFfRWRruqfhc3mB0ZqY+vR9AEG6e/HWmUv
UkXVzWJCVGpmIEeFMcdg+PRlh0DlGkJJIWxAlIo90/ZEyyU2JNEpdmx56cay/FP0LTCy+wPcvLbUTeYo
p1HVM5JSodDHTt6RAs+iLshTBk57V4LG0estbLbPkkxlnjebrsvrgP8dIaZL7Bmi8pi/MoMrRCEMvbXB
LONaBixqkdt8zkzM3P2wyTjrhtZLgqOAV64+shkHL/Y3teRbFTqHA61CgwEIv25kpPoz6zJ7/U4Z4idF
FhAAaGTnRxOhhky+zjml+AC7vqtDIDBhsmc3jCwIvkBWAZee9bX5SG2aFSr2vmllk/GLTVyYui5RW5hJ
6N/X/rrF4RWkhUAxoVtmgXVlxT9nAfAl3JbLyPSh3fM17Z+QwF6eKKRuUr/TqNCdQNS/PS3Q5msnTKFj
UDVfbr0LCtyBloiP0Q6AnUCgYuFnivB0t8voD0eSoaTbTiNNQXiEVbslTBzP9F7HBR3UTvoLF8QD6MWr
418IEpQTXSPxoksup5QBTEzRHn2uT07bApmfCmW9JV6VCh3rfqNUcwWka7dhseT8ZyvXMpyz+mGcYMtV
noTkBxrDn++Fvw8KqtioUs6AD2ha6QAFu6PJioqsuf8swftcLOSF2c7F5J9uAStAJVhoyNZnSkqm4lmO
MJOCv7br3b1f3ZDzsQe5Jy9B+g98toKDUcZJH0Ul3NwSPOysqMMLyvhMpDggYfWKH/4bacYuLyU2LGt5
lE0+vQqhEZsS5ajCIwMpEZKa+9DcZgteTO40KR3UdfOczyl46wmTtHkaaEX6EtfOR2ZZBzStfNj9UetG
Hx/dn9F0rmk0L1Ay8rLZgTO3ie3W20oFh3QpKXewWay0JLqvgeMVyVqNehN78PMwtw1yZ71zX3HcGPik
xb0O8vOUsWTw7hhRhhUVWu1DqU5keUAq1pF/9/lzj1zmslHkmTRS3Qydy2Y8tpiaNoBDOhwWz1uO9w3k
jG2krYAVBFvXMlbn+moaWh1RgpUc/8wK2kOKpFI8KYrNydTfC0/Mg25DYjmHl61UuSYmZPR76vGv36zv
7ucjWHz4e76dgrZFaoXeSVMi//nA6yHad4IH+1W9X2cRk+a1CNUwysLm46whNtbx3S5C1lQEHhQ8MHNx
M5SX9h+SP4Vr5kHGE9HJT/0NfN5bD6AvVmABfPqDFt1jiaqOhGfiWpLUW3VRNECpWXN3zH8Yy1e/c/wT
y7G/HVp0m+cXBuDGBMMBcpenbfpXAFhtCljhn5/hUkyVipdgVLTiFTHnx8AOm4zwGgQrW7+D5TlmAbS4
2suZK//AviK+C3hT4gdKrwgKl46vuIqNE2lYWiqM7Ef40FF4eiJXYsT7LJ/bYkUK+rKKs8JoW4eoA8wd
DLX72xp5QY1tTO8cdTrkFvRCY7fIbVMi0Ify80fimqd0whFI2PAQ2bdgyoNzF1cyn7vdNLWUHgypo2KO
rdnR8ViL4GJEvvDnrKqg4yDXUX0Bbjn+aFXQ37660jSemWVxh0FbKwats0BxeY09FaXDxQlj02OeYkl1
6nC7sPfjTZym4e57kqSPYlNTELf2AiqmGx9l78ONCGYdi8iuIApiv68GDOFPSJaedG41w37fE069fj5l
mDYqfXBRbuKXr6yYzUBma8XSEj2Wp84PFWRDe9u8mD3FN/GCx8qfoQVrw2jt7kdXeL5xagZJ5vl2KZjd
nL5L/BZu7JTpisW3IefNBCEa+B8IZEEMA0NGA+6u8/DiwfPRFFxgitj6h/Wc9+87R/u4A5xLYr0c3mEx
X1q0Csia9+vqzF6p0Bwh5RYJOahQ6d5llkoYkg0FBzS2CR0MIphONbVwfAe1EYnQtnNfAVtU2N9uH+LD
JrEx4Fc7322N4Plk+l3q+aFuGh+4hxtTYNSLnwThwq7PAjrAcCBlhNX8OMGg1GYG8RSKWF5oDANUWj0s
EmOLN5LWDYRrY5RX2U7OJXyFxXoo0DpJmHpa5cn9k12NkReXcrAOEOgKeb/zDH7tyd9ZImwy+vKdsPD4
FnuY9twUFxaY9vwxeJBlSWSOM6uLXcaPQXJzu4ypUgKMrGE4cgi5z1o/Mc5l3pNLTFDCuzE0KYCSNQef
/CTOOhZpB64tm7NJFaY5gbuUkSS5lEwXQaT7XgDyTyQtr1bp/WO3b0aEoBd3jCwnDZr8TNLB5hOm70F0
qpMmEQkzTe6vp3bx4lkuiVlE9FQ70VP9J7WAEM9E89IWsoGHpQl+Ogk2jTGp1R5TSDLwYgYCALu3YpOE
EioXkzz6h2hNFO/CsjbUYB3BNhAVlutBfyoh87Zzj4WpJ9LxM5fxiksR6n05sI3al04ifkazxi90qX6m
Tmq8j9HE4A3SbR5MIvwu4NOUIdn3/R61S5EEBk67hCUzQ3btQmQSSa0jdhRVttPKSNB/ZpXfqubr9M65
nRmB2bfbw/1kF5BfUW0Lc2VNgzg2a5mb9IiSGy01DEqopivWp0pySoCnGUTApmArtctT5TEedUXVWbCN
MgnAm1iI/sIfSK+jtpeehEelkjkKFYriOpWFpIOfD2mcv2prnjIqkcADyGmhJD8EgJPokJYEYtv0QWnn
xb73RdsrPCSfCCSKYxDOkbFI/gaS1HgD8qDv9mVij9JSla5bdO9p29zch93Xswa6qim23+fEf7iMCN4W
TH2WWoyBD0NSPTlClK97eFmCYAMevfnY/UX5uDY30w42KfxKBDxiAIXaWu65r68QjiymrVNof9kh4LEB
NEigaOv9FJv5IeV4hz/Tzl60vgnCJo/bF4FbkHx5vsniXiFYH8qadvh9YJKo8WyxL9UjUY84A6RjFPOk
jo1wpuhwE5y1salOcYEX9TMzEN+XMjC/6UudX9Mnjz+o1BqkAju7S4Yl040f4zGb98Paq7mBu4W+wslT
EYAUtziFHUsrE7arz8lGcVGyrtAzpJGMGmLxQEvoKs8Ns3THyXHXx4dzmLI6qNkzoQyk93JtYnF1LYgq
w+cKshPitI/evSjKongP4WDgINerF8IkRJGhamnImKCwXqgTPhJaHy23tOtFIxwnQjqYR/xYqZKHcjJ9
ysvHtFNmGILpOY6Kf80tx4bmPo1DBfjo4NdJmOA/bI1/Z8unAtDaO23wJe+I1s6tTuv7Bb1p1VyYl/Jo
0SwQkI3caOrxeD1uVxKhcRKvf+U3ACQJbwwr1zc9DjStidKxNmI3526rZYvg1cdId7OE+qmVF0FnbMbD
MlflK6uByhR0GZoWTW0tMQyyGgiTc/WxxGpeI+nc4UVS5/ZHddBdKs6pI64sKZ9y+qS431P9WNu2pASp
yAwP69zi/C8JfqbaCr7hMAqY4mLxRsV43nue67uOfNWjH8fig3weJK8D4Ax2fnCOKLqve4u/ea/8QrvS
A7DErALOFFyuFLBtZZDukA5ZS+w+iJFP5FKhjomOCw+QQxnh8Xt7EWlRQxd0164NjXBChdSJY/vMXZ40
t6P+mLJUR9cCgxDzm8xX9OJ23MPGmBYO+ms/Pr9eMntostJWy8T6aLSu5n5qogZtBNXQvxqFcJ/NRiWg
eW/bnqgEw0ztCaHnJiSSJ8lkkWnYmhHeuPAOTluJ7u1XpRQcq/d7l7iDrhnXKbC48Tc9QkKb6MqX36m+
kDPM/gGivlq7RzzBx/wuxc5A+Oy0tzD5y7JZojVsv/UJnAFH0VqHSCboUgZ08/XuwTgoIHQXRpyuVSPm
+jC3wrIE4eVJJvQgoYp6LMkK+nbbJaKMy3qBPokBisfDNAv3NQxpezxMpm7zHnEqrsUN4iQX3Zr1TZH2
yTfpUauUkG7IS4zNzJqg4fqG8RLNiyE3o+gNaswpezBpHDbTzP3iG8GCFWs+KzNyIprT4uynh6bOZzNk
B2RURU/wChBoV0hv+H7+LiRpN8pX6R5LXrCrlGly6hcJg6VziJmxUPTpKubJ0y8rqt3gKk7ty4/xKEYn
EtW/RECjXsq6Mf/m5UXkF6CY11pLruBRP0+3jbpTB5tMbWrI63ZsF9I8xZZkfZJGpfEoCFXxjbZKMkLM
yYxsyo5oaBiPJ0SJXspfS5tK22Cjepsx/dNpqrp8D5LAzbPj5ZvTXOA629d2EHGNz6Op6M692+hgZ1pb
wysLU0cplNxki9HLzES7+HlYZIA5EtRdMUVUl0HvRJ3vtepqDmfNf1ftDKGHJPvLvBYIPkezyrLBNTCt
LtXLHzYkRZhUfqQH3Yr4TSWBWebbKnJpGIsPuG7e1f1sv4x0xbmZt6Yf7ots3Dfw6jMCtPjCP6XCiEQp
/e+FI6IIDDGylw0sAQd0yatdpntb2HA53WohW/7nRVIV3LAIHCH7O210hwRGbKlJRsLq0UUB+Wojx7fp
eQizyyJjcbCO4piW/hx+cafkCSmBqKMsrVBxBEZqy1dOt0YOjtyShfpBHXeT+Ff0TSCMZpYwOEGbXEBs
DgKDgxmzW0AIUvKIdywbuSUD/e3orP72vfdAyQw0+9bchKJpfGrnROjhpBDlHdyQuOTj5uOOTP3Zb0T0
eXqDs03Ok/Vq7G49uEBHflejDESvrIyC+8IJPoWEOYyMHeSocYXCkMq4Kk2U72rM1v35F95oHLPiQs4/
/iZND5mA+G4NrtzqDYbf9uukEstJ/oCn+EQG8MTfowcTJ4cPhwUJrmcdschZpZOqwZnEIA8sTRax7Kfy
YLs6ppBuW1DgdG/NujJsQcrJQ/z0qCtVlih2ITSQI4qkAqKFe6TUn0pTukXVsmpLhpbcbZyII2gekjpu
7lOfckb5SY5wW0vsq2oBe2sQL1ukCJ5oJfwSZzHHMN0Dre9SEWK1zgiC7tuH5EqkNLHpXLcKNeCZTP9o
INOP9q4OfA59/96PHxTjN5+WTihsi2kdLeYWHAs5NulEQ9CMYh1zvx3KdSIP68MrH2bdlVrEX2t9PmYw
UO3uVvkg1j+8OaUP2FohFkO7bBiuN8EZe46VRubdS3I2T+rS1gKQ822M3KQXZRvgw8vIDDVW2gpdfiao
4i3NohAXfLj2b5dOZYmmtfKEcPgc3DiOURXFZ/Hr2sXRPPZA0mSAJzbAX/E8u0QbF2/5OJBE0SMFmhnB
RqRQWd1318R1x2/N4/m3RayIvBRBMgR2f7m1p510w/r6jOIsmYY+smd0CKKzUwlZG1Oc+rdb1e2o6Ju3
UIeT0Yok05CxF1IbWoTs/05R589424hmCm4ci87m3Z4KboT8bBZfx2ilrhNAczmb/VP0bdDS/JLgQDD1
noq9DAYQ73IB8XbVD7doxsigTEM5ZMO6Xsk4nUWIBsb/FkMLrYpx+WNDJ/w3Qwasp/Ci9jahuBO3orOU
rAlkMappZKhGXHqlTddKXytM6IFYfXj/K8FFtM5VpFFT5KVe2JUPRkZuRUrFHfHu1YpY6cHmhORENmo8
dJAA0qxMKe056MXvKNaoo8QuaCv5piQCiH+C38vqfRDTFVCt3Zd1tPuo3swdxpuBQAsUnDdJhAuXfL5B
pWjqS+G2WvZEoaSMOsJCuWXYaZmrxKPONZSYaBl8XW88JlfGAXheC8c9KYk66i/2pQMu6nyTuS85PfXh
3ZTrmwZH9OwgDqEBJa7xORviRq/ndobPpj9va7CxkYDF5SjaDc3VP9o5XEswK8nwpjvcaAzrCT1Cnb6e
w03SErvXxH+sKX9LYwDOZ6hOXiJw4eIl4WGNj5QqqwG+IRLswxMfUVha4mza8n4C1Ju8eB+qeulragLd
jIzF3TW3kR+u9EayMtC4xE9o4b5XG2CsSo0ZlGtqjuA7u11+RgulpvRp8mVIGUHQ/eHH3ZnNzmvkrX6n
EWq3KlDjYkzYr2sF0iuR521vOGqNVvG77XUEp27nKwjHCziXF5y0gMpFNi2loevT6+7HTf8Xht9XP0sI
kYzAdADk9ysoVUOjPTqJefPCWluP2Xi33a56qCIKutuRsPo0GP0J+Vq1r/+2maeI5KyegBIuqaxhurOZ
GXe5iZnO8KLyqTnLOkT1X7hoyYrLgkMAB4zA7+Lv4J8ijErSGP8CXxhFOLy2n17i3R9XEOwJDYsroi2a
gViFZkAjeWr20DR3O90Pvf9oHYWG8+AByzoo2FoPSqHLBWXPejyHltDX726Fq+wk6UvhAnvwGwy1cEGZ
bIKlUvazzfmfZaN/ID+nPIY1yMI+BOaWs2DO6C7EJu5o4Bl0asjLk/68XULqhwLj5jH818ZmU7JF4a98
E9M8yyb0k+IW7Lig0vPNtEwLBwuXkf54MYYvgbV4s0+d3io1BNRR8THP4PdX7A67RxAF4FFBT8olZWSM
lw3pZuique7xzv0VnosBJQscD3XvhEN07tHFARfWsubeUXIv6b7GnNdA0X7GxtdWrAtKyDoq9PoK5f4L
5M7vT3HYzv12DyHYcBmX3KmA63Xt6yXPOFxjIoQELkqp1IpN05QFcBPKRfSyujb++oLYsPPLVmoe+FHP
EX7xYe9JpUho3lix7xmT16xMZxIAOmaILrBfVVyxr/wtFMjC2R8FmayPe66DfStiI0ezZL3EL9px+iSZ
r3X91ZTlzdVYWaiY08oL14a94TggO2Re/udkCvRBsJhkiWWF+Y82U+rCiegwMwYpPEmTxyshxYuUZWpy
LZMDWGG5bXcGwx4PjecoSWuefC+u3u4L7CBR0D1R3rREssrZZyQq623DwHYivpVjXbF8uCsxlI2JfAbH
0FYJpzz3yJAyIaLJvA8b+Ep7HxQkUJEHZOEO0W4RiAh2ak0a9i0M34vW/1NwBXDsuWbz4iU/rSbLV8q1
LOQ5qeHyZEN576pcCaVR9ZMj0dLDaCgFwORSv8GlQ8VL259aZH3PkiU9U1k3uwfpPnVv/H6P+VJ6MFQ4
Vqfdp0CAl6SF3FVnC2RX214yg1Ubkz+8dtb/pGmv9vGjF2rNmYdu3pZzX4Wt4N7Fwt07IaXsUEaZ8obW
uaoTQUyQKgVG2ul10U0ivhZx4bXZ9GfaT8vEAPgLxshnv0dU4OJhJzgTMAWCqEiGy8Z6sKW45TOhbqQv
yl4Ur82n8jAGZ9++RuZ3TYvDDGzVyZWukhPTGJbWE7IvCV76v0vczAiXk8QVvvq5d+byyif50b/ecOJk
B9CV8QcijTCUOMGrdnGtW3Yrfp8XMwpvD1zfjorqLhtfxinBlZKygv7hz2u9qYpZSx2lzZQSNbSFCbYD
wDGHPgMSB+qO2SPWUgUcupxu0GK2CjAZ8xYXYgfuwsfOaQkxCKsgP/5jFK6revM1oyX5QOfufx+CFrZv
7Tyzr69diIUUYiIXgyaokN/39onchO6ieucNtMRG98kb3d/7OJUYlJWZMCsW6ssYERzhQiOjYcVs1jkc
KgSdpv0CXVbT9VZFZNrGsnXn/79+Fbw5Q2B7615rRPaNFWWB0ZQPUO1JuOJVyI608iB0w9vibqYIbwEw
k0U6mSzCkSoQ06NYlA0ZYQSaHPore80n58CBwnfzv0PxO77Vjz04S/GrlMO2/wN6Ec1ECxUCRgyhO34g
Qv6QFhjaSF+rx/Gj05V3FV98CGP9cE+4GYY4vo9JDWLm25ArGtYxDmb1MVj1F0f+v4q09YMzzhXlwDZ+
YDYIxEo8gYA4RIHXI4PEuiHv3Zlpy9BHG4dzuVdQN745YlyS4rq+gD0VHehoHPuAudQXjmSEXZua0MPz
/hU+JgPtmTAQDnSTz19Bbg677q/QLWpxKXLa8/DOO/rZC3UJzsWAcjSQ4GRzu5ZZiHxR+SxEvypCirWL
/JymUPpHua9V9VWLQyKmLO73c4hU11IssN7+Hfd6CgmKsv3Nt2ez45c7DqJo3pLVAVptjmcp4XPXC+Z6
IcGYWi6jij2O35/64vPVCvhAeKE5+HtUIf41fndQOFDPijxl3UExzPdUPNvOts8tkPa+UVnA+IEBbif9
Td/8dWIfyksPRQmevdyGrqFvuSGTp9Y/z2HQbbsObZpSsansziPlg1C+6NP4+4Jquhp4T0sPH29+qiVv
xiCcka9N3wuQ/F+odAg5uieAc/pd2uvgUq2RFQpYki+KkXWn/owRqGOave/qdFzy5CY+OLM+khsbcPjG
b5K8TdxCS5je49XmZZ+xc4ZntrAsUKmfPxUqdG62STTcdy8KVSa/yqx720sz69+7xSiQMKlqZjCtyH5i
LIL6ba8mnL0pZyJbftdvX8bXhzRQQwA3OHJ1pZ/iaLwTHbWLu+qdGka0/A6PZ5mqjAbYdfmgUYgX3a/U
su+QmwlPYw6PuQzdJ83a9/sD2m/JH86z5wa/ivZj37EAnXzgV18k5RSE9b5leDkP0viOmGO6/vXtfaDc
BZHzxP4FDHTEYAQO7/J5rBQJXyKvMAgPddkfDnGXl7SzDF92WSVLjiu8AcWSttgq0L9kFbsmlmo+FH3i
9grRVixSSYXQsgukf3h8Hr77+6144xZMu1m7NgoLWDp+9mhef+/fyGuWZB54XrRXKKjHxoZZB2Y9BoBj
WboUGRYIReYmrXO7l+SaV8PZNE+wvDIpNwIQ+gbrEKuw502dlAD0h87DR1mbePSjytTINrIzWPhoZIco
D0Gpuf8qJGS+ooM9b90WKug7/5HowTGrXXmYyFL64FZUseWQ5YtcVYQYXTkEdIf6+s7R7r3aTayXyszA
Od9tIt3+lNE6tOgPHrP4Cznw73cpWYp0/0kqVNVbEOyZgDVc5LIka7zzRDTmGX5sNSCC/eVzhpoIZHVV
fR5dajWAbaWdZsKXuk8n78NbJyM+F7lOgtLmE2pg7nUEJ5M8vESjznREvo/E/GhbJlPUebn8iRlJ6LQf
kxeE3Se0cAjG5UInxVxWkX/jGmByvjswPcSIizrh0AKPISgC49u1TXWVopMzrqcOK6jqt4rHNnzbraG+
jP88pvGPezpXFPZQFXed1CfsL0zZaqJBv1qu0jFTLAtqsNpy9dZvJjfp6ZRqhpj9a6gGl4zuU3LE68eb
Juo3rRk3WzCQFALssDiRRNVk6p0CAq+JztzsQgdk9hIVEMWcJvjksx8pdJ1/NkJ7PXfOvp0u08eJa6fQ
QcDUUwj35tKxmwm50Ejh3FwR+aMWWD2ZWDJv7Bt+JJFyczTA+egdRdQyh0NAC38hu+9mmRO1iGyzI8S6
3hKbyVIeEzGSKnHy8hLi4NbNk6r+Kmf3NRdMtB9dSLme8FC1k7itWaX8RZywC3hNPYVanQwjbdbhWOL2
tvFI+/PcbNP46j1zAZp+ltRLHkYFxpJNHAz4RPAq5Wriu5WhyujrjAVPCJ1PKLUbnDl6ymRV3+IaWd14
U4jlchifTw3YR6Nmg0uE790LNVrDDzD9PD+QQ1cWp1aVai6UTlSAzBYWKmUloK37UIcrGxLebUdEMBZH
WrEwvdEPG7bPU1FtvobCnerGYl3enTtqXE6g0gelo3IVyqn0/4ATxqZ+bJl9ozsMiapbnv+M0aCv0Vx/
UhwxFia7E4R9T1lihe7H7rthXrhzkFRzcjQDmT/OX1pe+WMVsKkhH8BCQsbJglVxakKOQgzyKj987YEb
WxtUm6ypaXEdWTeeIYfyJ2XANOVbafLwqElHBr7jW/lMtJA3PlmWsG4PwxBGAcDSgFeagn7wjthN/Bke
2PYf+yOWC+fPEDMsRmpZxfnu+NHRtTuLJ/f5z0PJzygIKZnpXzYgi0/1FO1ye4qU4dv8hKVZNHnLyN3r
B84oLbIdpwaZyLOJq9SZtLaG9fqJ2arhD+Szy071F/OmepTr9qOWeU5DH+XH3e3Gv+gTh9D4x+jv90mX
Yj+VT97TFFa5w5GlQD2RUouBODX6RY6SVxviQOYK+EuMwGRy2UH22hEFxRzdtBEOwHtFe7U2QHdP3c/S
vaPmIvOiEGqVLyqgi5noDVpFsMSU4bbT8fXbqztPkNeDWw+C0KjnUJ++pAlEK0Js/2xUg7hBNVo1qoM4
afDWaO7oQIr4Kc4i+rs2a9zDiapgCiNcL9wjKhVqCfE5ceQuKCLwD4JnxlvRiTc968vD2nWN7esfdGHW
I9m9twFYYWtLPH6nqVlRlFN8hbHsQ/cfYse/qOoc5jTm7HZ7ZHszsgfH0MRdmD2r+7ZOS9V0ezsHWKM6
kTV0XRGFfsSrZyjWVzNXtVO4Hpjy0rfI0Z2O8AyypXmHVCvi/y8VyjoxiEaxsRgftSz2Ki0A5gvWLDDd
uuAJ0YYWSeWHHAqSMPrdw6dQ0FeD3CULx0uCUbdyWFLDC942VnvdWE9tJl5DWeBzGf3ztq7X5lOaltKK
0eYx7oZlzS4PTSQvGCUbIC85c1bqlg4lxxXOH7YCsRXJ5mbjM2CcHDfpwaHut8Wx2ig1QXbwU3bdNJks
blGlmDo7JIox0HZDZRXr7aE/mXSVhwRBZ/Rp+yoI5n/JQK5V/YCwC4zL4Mb5zvpX3VA+W+9ayIo+Ctth
jGTg9M8kOzEtOQd2RLNKpMTgiD8OYm+K0MOSkANeOdViRWs0ChU4SgPPMOb3p+RDRBRey2FX1b54t0SS
yvTcbjIxiUpNGbehEz24WqtXN5Ky5WlRHW/UsQsgzVvvMo6ibT5cwu7vpff7BkPqEyZe36JOURsLfGAL
9Qfg3gbujmKpIht4C2IK6g0klexIG2MBkMsBOEucIOhZ/OXplFEBCgB/WSdgmuUCJf/9vt3bCDrXULDP
d1jX66JxH1ESEKcxGp/12HJ7SaKf932DMxR8YwOVuMYy5n/MytGCAKvazIhl+X1oQk3KuMHr4SiZw1wD
OaFRkNBBUa7g+pEYU5IKcqlo0HYtx/pyysR6LfycguClcR8TPmlhNZo14rU3qBnne8uyqtxg2LzyRPsy
1Pi/YZ9HI1ieDV4qbs660R8Z5fG/2OqwveNI47jiI/wIHm8vRaQaKMbeLauC/UERhwOlReNn0qYDba6U
+AG0AI+rNyrfl3zgLk5nEdC1wb8zzH6WJ2YAG7m53Djn8GHJwsqiR7PAm0n5kqU59ubm13k42ejcA18I
pTtjdwL3f6z5HgOpy+Z3d5rLNjkRYmCDBZd3nN79q2iIexqdUa2RrT1XAAQL3N2p9rGfWx050FSQYYEG
a2HrtURYaEk9hdRlFpn2XRkyDqANXY7sVdQuF7WG8AGznzUz97aXAevazIastnhluymVgXo66e9PLgHQ
hfUGyfo+4ku8+3bkmZSvNbpYgCKnpt8RO9MFJJ1fzLKdrnfWiPgbUcGCRYJQpAHtRnLB+aBjm8XHgwiR
NNU080f/e/C8rJHA+QuILgkyXD/iunSwV3pRymcN5RKGHKZKO7/dutoiLh3FgTTJH9SBiRjjfrtaVBO0
RA7c8EDP6H0thxMBqrWMLlBuRswl8gbdfkQ0LJ+rk4//PLNLOfIRIX99pQEB0G0RM1fTlJbklaE245N6
kXgsOLsJQ2cc4WgnkFfeU+r0avQKeaDh2ARihianXKjjAaUTu5OnM8kjcEBdMX2OD/ZRb9zzkUATVe14
A3q4VKu9Ee6H/2HcRzr3wegK38LaetQ/muF8olW/NRquH8FVrXv7s3Korggnk5gNSi1+Bo0VnLS0Irl+
CHHj470xgbjxtAjIfHd1CNVz8+bodSolbdgeyUwkMZhNXKbYyV3RGoJCrfE7nKBJLcwSgK3L2fiu9t06
RiLb78uTajKacG8985EDrYcfq+/E1UFy25yrjuNjTQylm0gmWGRHjiEkhEr/wEzI6YcV1GD+fHPnb391
mrJnz48SOFQssnIvNf+o5gZbt6F1Jv87kDmjSK/1OAL3odrmIDLTMohwWd9c6MEItq8tygVLGNTZmRXH
F7+CXUQ4g0icHvJ8rhSdjWH3g+4eicSs7B59dhHbiTryViTq3vxPC4L477A/S7fKJEYUKckTeSXxP3c2
1TQeUaSIoa15oooP/SHGCa67Cb0p7Ndre1BiLa146SgPCLWuevpoD7/BopvgznTsMmUWiaUD4WbMKvPI
JOokLBqcz5uk8U5ix2Y5ct+FnkSqMxROUvL2YTqqiUWDGQ7f8d9RtW0IC2/Ui9A+3C2Bj5BE6gwmZPxp
1aCxI3yVD4n9JIabr1Q/dr+ea+f6ELUZR0figfnonUb7FaDyp7qrGAcmIyFPkeDxd6DFUonh44nrrv7I
mZHTHxYya3H2Sqsz/itYMHSTWAeJsyR9+nLYWspOj8+jlGYZKjjSS3EWm5hUVFqHDTYAvpBzLXi/t9XB
rmxaqqYb1kATVoSAoU6uOioAj+FabIccy3ADSSckVwICqaa/bVhEx7P11BZmMz9J8kdLhGJW1ONus1Bf
GxUnqACvRitWNsiBk2ls/bIhE3XEISynG1igObtjj+8iAU7oIEAoS5WdI+8WhCeVHRbJOr/fNouzBBG9
s4/TGxTLn5JG2pxkxWvNJ/5TFZMFlBpL+J9gOAqobZq4u17aDncULuufYjzOYUEJ7Uc6l2C1aXdCtgPD
JByG7Iw0tusQ+hxi/7LaZzfh1kE9qkoefsn7yIJn37prrmJutxQgqb2dzEDJ+KxmWRJG145dadKXoR8V
IEqdiWEmTJs+Jdu6AKbycDVTxwIKnC67pmRhFU1ph8XSji7c52ll0YknWRmn6HaQTE29YEk/r61GUJM/
YkfPAT5Iu06QCGoHIgy6SxH1kDyn/Ro5cg+/FeLsXd1wWQA+e+AQt9vsGle5kX5qWB11bwuaNtzB4Eaa
7iYQ4jfTB8DQiIoEHthUjpM4vQPFna7iNHss0s7xVuv5xiwIsEa/FnaxwM1uvLjs8jnKU/FSVS8th/WJ
eGgu6qZxqx8h92nKXiQD+W6VEvbdemCatGysdOcr9G/kCpQ7BHcOoIMZVIUWu6yl1MImPR7t+oI9PP8Q
+Q4xKrzkIVvLCOz14g+9zRthFJYIG0TBFLElGsyjHhM/DBjM0i0Co6CZy+V/kJU4jOZZq7eHsRuFL3K3
8KRIw7uH2vwYd7Evq6Yo935bc0vUKbMNhUI5AZKQ9bG5e6izK3hyKWEJUQaqZBpbaoj72L2l+qRXiS89
yN87qHMG0a4Jd3Pzu59zq0u1y3N+JnXp2DwI3itgP7HeaNVDxLhE+0H6oHalGvx97hxke1FKgRZVPuEJ
yiLC33rlVhsgnb2y6mTG0VLMQ5P0/0hYjCwcee6C1DuI0Hh6GnqaVn3FUQlYYaQxn1Kd18F3kTeD9QfZ
meXbLUoyC7UGfh0Lw9I0UXJRdJE8kVFR31CjNk6fpfCi2Jq7ISmH/EaVBil3CWgwT7xSbfdqu/7co5Di
u0LuY6Cp87fDqX4gipEdg2n9yk5l7BgUUlrSNvI7b1ZfcBk5YjgnVciPJ+bprvnMKCulUOfCROW1pv3R
6qxO3hSNqHvQ7flaTsWhVukKC10Msi7Hy84AEZdovFO4yMAgsqO+RHUjRc3FwDpvB1WWWGKg8VPdSoJo
ZpOugdCmwouqkJwrVLp5QplB+sc+VazD5lELC4q7DZkj1qja3gBbw6sdvHrOkTxbQIPUUV8lAeN6beKB
43OMlEFAWV1YTkzLMm/LORzNz6453aqP+V6NdnphbuP5yKfhd506feKGoRmL+gwNGnMp6A/PtuxI/6EU
eq6L6sGvrsEVhxM2uolfMnbSZZD5Jq3yLaY9iWli0nJ0JBKefsng3+c33Khj/6EXv0GFqZbe16zNvg/3
kHDtTqJBE5VtkLKanMK/I8/8ey9QU0oSLAYZ459E/Q/dc5UED8GdURzB0S8vYq82BzHaMJc3uHsCZ8IW
JYVJRPJkbQkksDaGchvLFUTWvElauP/ulIwhI22dh5p5lTqNzczTBfpxhM5l29yvpzAIvhIv1luz474/
mzLStqeQ05OC/nmXJlnawq1oDu2+cFH4sjYb43Gc/KbhbCxNdpOuLfIApap9FsyGPtagHcFQ3wxUeYFH
Gmma1MvCS8KiO1PfadIKfizSxDKaRMIzJAkeF+noEgT5lpejwfeo9QRo7WihZkwE1X51QCquYWeGhmiZ
rqpnffQZPk0CcDSR430WZrIULsQHYk4FoPWOtdUdQayjNYwKzHcDdr3oS1xRzry5BKF7k5XSxTFjwO2t
1KBe+lERR4is5ZsRhfk2jIaM1eTbUnC3qYgj5F+1KsT1MyNJ9GFYIlQiyA/3i4Www+bzKpR8Xws+lkg6
ZcUfDC1LCUM5zz6UPCzANeaDE66nxNsnTupbiQiSBCIE23d0dW9vOL0/p+b/cWIZ3OnhhICmY0oaMK47
0XnQmZJhsBG6lqAwMZfcgjC/miijWICLDusc6u3ioJxXPuZ0rqDIMg/CjXKrkl/8I/TIejr8ZROI87gk
01CR3vSMIQl18EwV8trXYp65hIWVLjGoxzslS5URTrAnjO13UXN2H6rD9jKyK3BMhW2Ccq8ciDJigcR2
gqgdT8O73y8x0LkxoL3wVLvihxuGYfPc3CyrWg2GhwAL5EzhhFhatG0ND98TAklSf182yqueS6oXLgKc
xJbtLg272l3ecpOPI1eeKPauab6HAAvZGfxt16h6L9eQYBcOo3PgFVLZM1gSbY6fbGUrKKj2irlsZRQV
L3eX1mv9rIwhfbNpfz7bUz6P9YL7FH4rOOQMvcGFx2ds3xWqiZlEDoAXlsyNS3hW/5W7v5UPNNA2mX8s
dEZRx1nBEDrsHth/bujGbsrbcvD6HRYyEtjG0spz3dwwJeXBx+9vTKRA6d65P15GKL547ujXVn6ZkPNY
ZgYm33OFCMoYmvPcVig6mJfkILrXj+4K0rlyP8sLmnQxs39qoElBZZsIM7tIJCDAQuRMsQ/PdpmQjq+5
/xd7fturKtOm0+KB/RJA8KfE4XTPphhzMJmpyHCAraCoSXSwkp0eaOHvlXhP5r6Or6zhZ1y+9jvXhXAH
2O3DYA2pJlsrHggLwazQrrQjcIZd5UNRpMhOQE9G0taqEG0k4+WyUzeScdTVZi+05IkqRXiwIUwKlVaJ
CrVAoMDrJUMSJYNRpRFvpHYNOUIFwa7RyD8gjHvMB6QcXTH+ZulpMrbpdQsUiEsYlpMHKWbQ0JMy6xDo
s82v8Ny+wPC2zwxXHkf1afQ/HyfavdkGEpRjmIT4D0JtAUorJAYYMxsRDki1rX4gzEUweGzj9qh+//f0
eIEDsD/VldAMwZ+v2QKijkZD/8H5nvuKwhFXWMzL1QgdDLSePq//6mjYk9yzs+Q6pwq6Ldi6yLMBQy0S
djz7iiBzpSNzFusEfPdd7mCUb9QML+gVENf6M/RkQiX1XgGkM4xG0rRnyaYZDi67aN5luqruK6ZkvT/V
BV6AoPq/BuEEbBOa+0XwVgNwtCSh2FqZHb7FKdogUtgHK99QmF2ynwCGP8xK1dQGZ5i2OjaVzBMAiF0i
wT79xRuI4vgDsGKVJD7dEFOukgQBhzLalBGBxRaBxGMHRvpI9LVICI47VwaHhfMp7VDoAMQdSMXcVJop
ALfey8UP0+vwxiR29sdbCG2XcCCX02+I+DB32f9MGKaK3Q/hx+vDX7sVr00y2K47Q/O+84NcuKnbf0b1
pTyr1GZ4pjq88TucHSPMT+PWjAGONUNb1qFWB4t+XpUz07DzZHVGzuQDBSGqRNIwpZBRb2gQd6C4bZtn
gQzpb0j0+G8PixyLdeAuy0eZT3unn+hihZTzVhqXY6Xnt7TBfoRhhzSgVVv6J5HfW+vlIL0HTcpwht+L
+BtvADEX1GYJm/BYQTUaZBXebHx66m202s3exheDhNHPgvsK+OscX4kAgKM1js7gQGvvbE0ZLhpkpkZ/
cbt3/PTzRA0oqpvmjuCqmdZYd0TtX3ODoxpjkh/HOGhCiR6eeTPJBx0/wQqJQWH2Xv5gNEwci50PVKdg
lkf93TtcN8e52A7KRbTGeTeMKLb5pPbbi6rZMtRjcxqp90g6unkt/Q7HnMWx4YBjdy1B3oC6K/w7SNVM
tDm89Hbd89R4G36DuNI/X5fDXQeFDjHqgdCV1ocybfKFn4G2/Y8642ZD6XdLfpaVlbUqTmysVXfzbo2u
9mcqZ9z+NtyOZOqFh+gagxb+U5bW9DRBlesQ6yUJOEOAtj0WHqYZwPdD90H6o3rnpvMUauSRP/nGr0tf
UuNsOpR4fwjGVhqJzrBQy48M2jm9QLmpPHlh20q1sQvMAFtRKdi5mwwd2SKBrG6YPu9Aq31mJ7Zt2vAE
89lZP78stpGMhfQOqUWzd27lnGKBwe3vKU+IP5soRvo+byj7YlTlHegwjdagFHK6hB2xiPQsTKfDNL1H
o6pZSYZIutluQtyZcmzty7FQPzc00qkyNooSQhvYumJi0d8hM6P49QCltM73ZuSbPZUm94Sw5Fbxt0sC
uA1wFr9OQ4zdJ5QCPKDEbU/ZPpxQYwETJb0hbK2wsM8mZ3ngg6vMxpurFLxov1jxPnY8PNnSpKdJku36
pPEvy3ST/adLdURyxNRs2mgt2fUJ0Y2S9gyCugxgv7u9Qol3zsoAkLzuBJhqTX2rGNUSn+ql9kbOd10S
NK19FXSjKhCFA9RUO8zWjeFBx7GIqAxabElEzMET+n6uq+PyKjs1K1Rg7zAwV7mSIEeOKmHLi2vyy35o
zN2smIk4uqU7Q4bz1ccZzE3NS4niswOapjWUdRfKOsAk8i4h17R+ZuEfk2q9iLaO/yow0Lvg6IcXDQ+d
rwkhgkAp5n6RIxAItb9VNzb2g57J4np08oykJ3JpiUBHKJbax+dhFx5rlmizLLEftXbzNztyjrtKdnwR
DzywujnglhsgtYSsk9lM4L0VZww5ql0O1HzkmuOTfxl8nUL++KXKAQyHdk9LQ0uPtIH+3WeNYSc46daM
KxXiik7XVbgN3pFeggUYShyHE8uh3jRBnve2N670Xp4ER/nZ7VKTlXSKP5WrSdfSKN2LxSoBvl4PnZGo
AbwOIS43PvIktkOlt7yuo0+QxPXvEiSBdQys8JlUjiWhHDagOTM2P1Mi8jFP6uTUlEAmi0GmK2YF/k3I
eNi0eHY3ZvZiUQvJFrJq6QAT8vdh0t5di8jw8pK+Trndn8Ces5DgYMoZAIUo0OCPtYcuEMKvu4OioqRD
iBRcuruoQRwM1DGcmDfqqw/hjFcN+YLYQ16Ngx8xoSNgCXGXf4kTzfjk2MFt9uHHpHaduOee/yCKUt1V
qpJ9q4LyskySrkjMIKFkGQjxPmJCrKDETOMZaTDHqdcs1hF6gHq5yBbvLywI3XE/e6Qdddw1xnuy8Oui
7eO/WRvCC6mGagv1i/1INpzs7FRGVvH7tmhTymKe2pCmaQS5b6IWzojT8lZ6e9f3KBioznLaErWY4NqJ
+chpaqeFdqh9QndPoRDnAvbuzrL47Ecxh3TiiRZn4lWfgaY9ZHeaxRhVVVUVi/wvA0DWz9e2oGLg6Slw
rKUyY6DCplhGfDQShaEvj7PT0AeUAZfMSAMQNOqoMnYQQHULCQf1FEPKMqie51LeVCBN+IMaK1PLKiWq
kgw6Oe9Yq6GB6Rbjq9o4Pq94je4/ul5JIIHymC5UgJGmSg9mqihhBjiV7t93xW0cmG9HREyCOxZ+siqv
8XUUN2LCFIGaZO7N0eq5w4VjE1e999sP0AbotLRr91AIvdREAgJM8Ts4RTuHA1LQonIntXBhYnRdWzBs
/yhsa1ynk5VctQAlDFIRvOL1ylkUZ6RMGg1gA5SRqZlqZnPWQf+DiGed3YyBz8MjI7Ix1LsUxGhNOM8Y
XYSpwosx0eN4mv5YTpK4d/7RChppZZ+/ghjruZrX0b79M8h/YeoOK8ipZgYO65KCBgXZ0ZkFPGlpTaVh
VtkSSENL9VGeCGgDoXihL6MhIca78pnxkrATiowpLpXRs8MrRJg9auVbTtD4sIVHuKQy8NSLm8DhZYhX
2vyAOBzJ9YD7sFcuaaSahoOlc0z0b9/Yb7yaqO0utn2fIQqVFHoAHlytkQFbk0Xy/m5aBfPU37AzeoHG
N9XDKu/wysIKhbbIS73jLLmelh7UeECUZwS0LGQlnkOX1b9fkpCtzvnr7FAGhxLMb+xs1eCBhrDF6bMW
Cyr33GVxAcCt2qsT79S6jkJwzEYVCR8z2wJBA7JOaH1Y33UlL+krZRumfWLQrBiMbGOHdN17yZAXON7J
W1Bxb41iGav36Vn61N4WL8jfA+kRvXU3eoHECoYGzkjvlkhAFmhIcRmTi2FaIIDJR/DG8RK3Ad8luBsp
EZ+TjBn3xa3Ij19+U0yezBWVvK0yC1SOSXI2vWYNm4CcFSKCRWZfNGPC4NbTf6ZgrfDPJnmH/QvQBFpF
mLQorJFMhvQuxG5FmR1Awh8TLNZGgLC8vvLAb4Vc3LBEAgzF7T/ZfK6Xm6KIwK4wxIw4Arb/6wVe54RM
FsTOvekLo6al7rxY/qq4zxxeO0/slP/a7VCwdI/ZBq6AQPBrWI9DRlPnpcfpICuHOZJ9e3ZquiQ2V/Gk
ZtB7as6CKnfu120NJMWeyMitEsO8z3wK3ITjBI4IOE031ME6erlzP9thQxRSxwzGebZH3MN53jss2TQK
xNsQGrFqyWOUYruoIKaKwZfhs28TY58dOAsq+ZMA+g3dtSn7RsDrmDAn0iNHm+7vyl/32+kTpMjKM8oO
qj5sejWB/AIMHIlrK6m0FStDMdcPnoDOV/p+FwBdTHwB+yR4Lj5hS9z8iRhwhZNndB0ke8mi4Beukgs1
3Y+7NEVRdrzJbytzkFbIw982QpXjO4LzzlWpZGbxgHJSuT8B4CCVuM8wPWP9d+73mgKhPY+4CFpMC7J7
sbszbGH9TpzXJ0uqQ3ZAPO/esNLOYaVYIwKvyc2yznjmz/DXcCTRT6zT1nBrYudYRhD8DngtecbycnzD
2VBHlRdP0AYr3d/aozDJW1r+8kb3XWSL31Y3nZVDRDsIQVS8hn+EBtFaT/2/T2WkwuO7ULCxBd0CLS/W
5AOdM/EbXprDGCWcMdsfks67ikdkr+Zqcb+WJW4nJ7y9R1lY/g6EYw0Gs4awLgfY4+Jk3SIH6RWExwkH
9cUhh59DCpHD5EpTDZmLe8M23sgx6ja4pnlAwm+7ItHuYUNxYQ1Qen3z/MilmfwnwATu37okx6pvb1HN
CTYRaz+n1OhrbmA9nMJbhrD53OHr85CKopLJZVXRZlP+K0rpJcaw9gRUC/PrvD2jXdOq9vEkQH68AACX
PJEkZddZkXZ9f74gTM9vdWf0i5EurjFgUsUP7ejeW1x4GFncWqCj99gsKMudxzyYTlmXk25kxC9hhftP
QyqrXWKY5Q5i8xjYh3TpjVG1xAlmxWIGa5/ufSkpuR4iINlqocDEv2hVrA1Hlw5s8nWkl5GpKbvN3Fdz
5vKx77zEBbbeNJYWVnoHKapy1y0OkaRYfekPXV49OmunFzlBkW+SRKh4BUrLoDovLmfSTdZh4XN2hiuq
F9V70MmJvdGw4X7WjAyedYDxhUXWRIKGa+vrYpos+P0lSk1myvXinZOqyYCnO6khhXn/+mvI5jCRb644
SoRUTIEmCCyEHJNKJR37KwJ5xL8f6OlfO84ciho0RnLUrONjmlNV/RCmSnu4IVhz7S990zouXfl0dsAx
AOrBzfTO9Jo3A2WXBkfk3a7zGODdiFcO8hPD6zPI86U5WCrhBb2tbVgiDZxoDrGAObKpaNnY/hInU1d8
pM8IBI/FkVFUojPrZREnuvdiAjtwU+wcXlDvjQJfQoqmS967IkmrGkGrjP89WRDp2lNBhD5TvWehhsAF
npCq8gR9B9dsc9DDJJ8zHaRcIXbe1TCkNexb7e9FYtkCoxJrZJTfngbFS4UZRsAW2CfX/JKKtILXPQjM
/2WadK+C6R2XLLNt758q7k1IHa1+lodc83IJXbDyS7gGxjSHGEQXzZei4WkLTWNq0qo5nhtIUhCQUxKq
AEcXnPSxTlOs5wCiQKM/zFAdWudB4xreQFGXBhT7oGPaaKZt/NK4iaP/wK7Dck2/8SeXaLntnq2FjZnu
T7ieAnrd5F/JDH5DysujN36gt3T4bgE86fFVey423/azLmySI8R0Rx9osJiyzE6Ek05tigBqtIQhEGo4
nknrJk70JG8azrgNXn5E92CfMFanh/Ehys3qZGiinswkGz/S1Yo0Nk/6/so6lOaGHIsLTC2VwrPQYWjF
Vjf30rPPTjMUg81DOAl5/b+I0pmBIglC6wdnxMTsd+WHAFQ4wj/aNQIluHUY2M3BxLO6U5e9HJPFkh74
07MQcT4kO0l83R3bIstNj4leTmlam/Xm+rID0RggIc+O88F7OUzGIDdFLNLxKo9VjxJx758bHZsXVfwF
KeE4s56Iak+T9PrVWVS22A+jM1sgAS7LGeWc/+7XmoKDRX+HST1KjeZMtm/vbsxmmv+xu7nSCSeyS/av
jH8hjIoAq0R05wD2DIdJGD/YTKoUo/WR4ztgnne3wq6wbLkjhTtYhRUK7byzbNwqeH1ElBIPOSbTh+KF
WnjDhsRGjjZbbC5gqrU6XkHBsQbJiqCV14XiMg3W8fQywvwaIYKie0ypY5MmNl2aWH+wU9WavRosPFhy
tzfQiomW5e8D25AoDY98nDaAMLmlQ+9gPCiYAfDS5yPv35BW6TLK7cVmK/72pn5zNBJRcvTzXqTyWd0s
qik0zExx46AGDUr3ikz+eLqvFUaEaG/4MdLp6N6RsOuKGlsklL8IjmtFXYVr8rj5ehQjxW2F56jAUfRE
d5qJY/2lJoNJ+QVBdXh9le/bY8zvuKrQFSYXRjOA8Z08sQ7V8VyPIsW5wioLLghkdKMBpGKz2J3EDD/8
jhndeqB1KspoLyMUSeuI/VycqkmyCIGdu11zmE6XJjo1A4iUX0kjMpq7RbbPzfnhZ6A8IPHIZY2P28sg
+aIwYrZdIyKHoNYa2A32AM+0N/RnV0CxhPWoL9H34VD2xGSReLhaW4B9RfQfbLtyYMex2WirkNoqyuU0
kfkuwyBGBkZEN5Fi9sBICSkIxt/TiXwmeWgRNKvS/uaPwTqu3DOBjBhMSDa9jOZVX20Uqvil67hME/Hw
D5Bit7/QAQgkdPlArJ9xrU2emCJXzGlMf6/jJJogknEtb62KKn45sNffQz43sbrRomdDem0nrkZoeaKK
UDkH19eYim4WATfQ05F8kCIXuigpsnN52SJNbcoi5eeJjZYGyuZdJxIxfdfnV2jT1Uw0qXvJ+nBV2pVq
3qP71FRAaz4hfcmrD1JKB4IpGAHXPEAUDuwnpy4HOlflpvuld+Xy3INHFBCC4LS0H+GCT+LJIpVZdK+Q
F/4PJp9PPlZ5luo7cArsG6JEtxv9DrdgFyjEAU421cEn92N1HuVvXSgR/o3xwPTomuciY5GFdVPJkcbD
CIxv+HgG/CZ0JizIa5YGg0Pv3ESBP1Iehu30N6G+hPlyckUlnz7MWp2FrJLAolFl77goC2rJPM+tN+hO
1rzSvoRVFKeqRxp3zVHL1Qz/+n8IBJjLN5HfGs/P/lpYzXkCFe4VpkfZlAUsUeQjmqpNaKabcGy5JMQq
DdkNPcMn0gciyt1e9nKIYr8A8CDOV8EzRWiBX637yEHQ7/KmdZ5OfV+qilSG+rjACz9yQ9d/eeBQnQ5a
2YIVAaMozxG4KKPtrY9lwBPSJ4ecVF8Vo/LPYLZn40Hw1VNV90yMD47VD990VyrAbwblWsVL9GvASY31
33GAtiryqiqjw6EP1Yeivs7dTmGUyRHUE1IMffF+0IsPpDwhdaGn9kquzvOC2oAl0UnucGxVw2KmM9YH
fAWRb0oeCJJd6gG+scd6EuPkuhWFQiSeC/CLYizLk4AH21fZxYBVynq6rKVvHidMp+M3dDPxGdvb1ndF
OgQb6Lua4E/uwgmlVtj5F7Bf/CXgB1qX8Plab5QpSb99YL1d2YtZI3YlcoiXKIq6+tKPdYVYHJfupfX2
/s449r9DHU7LJGO7qAY9MMUa01Jph3eCYOC5fOPdlgAogVKJW5ysrWUewyVVM2+PuGER3vlfqvZlZCy/
eRUrbX8WXu4+Q9wqeXjAeYnMR5kKivpM9UN9OavOOEAfCz1/9qIIWooRDKpnaPqeyoY5dZ5O5t734FJ6
6VxzlNuvJ5iW0wyQSxrliViLdN7NOIs78J9vjrpii9dRtp2legKFJkknOAJBPP+8JfyX7WtNzarmGkAf
+PDMr956K9TIg64kMWtl3bmnORoTiNbHoKkls3Ino5R5J6pI3WYlshyrbJxZmG6oKqWYRwGUCq9x5f4u
TiQtrsklhyry6uOMNP7lPkL4guHbaMIDVs0ZDN74R14ku05J1G+E+ZwDbm2FhUt5CayKHDD7TcShMdGZ
u1CAElF31SoyPZJFp5xXD1URRn4g3c/oL5AZ2/jMKLnqSiZJ/1JdrK5VS4GpSxHHQvM52gEzXWLeTHav
5s3eCZODm5+fcNOwhlhX/atTB8kTQkTfYp6cdj/CsST1b2sK75YFJzWopE1rez1jbVmDpUzEch6mppQJ
sV2cchuSiaO5rq4Brj5+reGnOHqqzXSwVI2Ol26q5umMSU76mvlPYgiT6/ONMrCGs2dXtoQdeP5Ag34Y
dnt8eZuFfDc7e1QpQZpMhRDAWp5C9WoKAl9f0yaDUHOOiIP/elJSelWs3TRU9Xk819ZK+QQ3hE38HRQR
TM0mk6irLzjbnTRcYUdQr0H07cIMIjawi80pJ2BsaCYZAo+CXswFHNUl4dAmLLasaW2eWVdo+H9RW0C3
j6mBVmxS/yAzFnE1rB0nGbmY0mS8md+2kO4czBZBPU/Wre2tO+sMW0adiTfInw8BTJzc2Ra+Padkkj4D
u+n322KVii082TMjwk3fKCT1p6gwBqHGoZPoukTwrVLikp2JmDpQUJF2dbaFXGaqD4utDx4gfCYwsFya
IZbkPTbY4s/dOV+mK0L8BbxtwZ2+Gt97VoGC2crAy6Ga905U52s0+Gzgkff7DMQ4u7sHnx1rVjyK1lf6
SIck7vtiSowFZyWPwcKl6vDnpS3TsfG2srLa7S3vpa3MklL8iR9b07uJaTS53gR8uAGwKKowMQNG9gFh
Z9TgzmxocuPWxvZUoD/4MNpLP4i2Lca+JJbQxskfo0s83Gg5Z2sJip2njad4hwoNuLRd5w4LZfhrQtBa
eUR2U/p2dxZbM3x36dGywgysl028bxWqlLaqxwebBlQLgxtk4bxnrDeIOQuvX1uWW7P4gxqHgIGtHTHx
5dwqNzeVkppZvf+pg69VnI6F+HFNsrFGYs9iUIKYqs4VPurMqq/VlygGoaA/FF5NsD2Th1ABYsw3JZTN
6i481SOQQm1RZxScx33DkcCmDRQPS0rz3uCjEkloffCwwyXFdFJO3kFMzWyN4hF1MlgfS3knIUIxhpkv
eOmUxO6rh2okjSs6cXLA5SMNBTnOrc7MbPRCMEKURVn0kRUpen0MFGNNbd5icLCzyVSYd5wIrJQKGegc
fwc2Tcpj7oQThGtR/uuHJfuuy/Rb4ojYnBq8XImB+5H82kxGIR4qtGjETS3uRxNKFbONNnLIvWXDU1HY
IPzckR4IGSxPZ3PgYvE8bVKIrMxIlTnwsp1hUkcRpwlo4ck9xWNXy4Y+FVDG7or4TOSGjGT+ZV9/YZ6w
47ORCDswTKGMtB97ZXswScQFvRsc2XX55PgCK4OJjfQJwE9lgHp7irA8Je7zOhxQ1aDsoKbaJs5yKB2Q
zAP71QwAovoaXXgybep+C9BHP2swofSkmUJqmLJBTOLQ95JuDukbCc7mlXAh8n0xMyBJo9lmsc97jryn
53JLyUFHUAJzrUdrLS9mKwI/ZBoa/fazWEy7g60RRcdhl2OyMzoSk93WTUrPCdWc6A4bgQJ5R2do5E4d
62kJeTX3ifwbLLsvKUgJ4Hr3+z2me7QFHu4eiDWb//8TUxIPuTrO8vy0M+CcvQLFNDdq2Tgb5H8KKDIZ
hERsy1SzUEh4gKC6II9GHoo13tXgO+ySkgyhoPzAexD8N/KRD7gDAvbrYRJbxBfrwbw5SYOOHdzaPm3x
8RDLL6OIvdDRMGNoUebBz30ly3IMZ6/omCKycvmdzKBdfiviMaqTYq3qgoOh0avqpm/HDPjiHsjxXy3J
9T9B/2IHj9ZHA5SoP+BY5pKj2X3+ZHy7HNhcefCwLIKJrDwYl8h5yUSTlneHfQUgdF+CNtreTQnhQnWC
fWG/FIBHc+ZuQzLZY4P/rBmlWRdnXScAPFeSiYYQWAzvPNG0KrcafrMfrfYcsC35odVIYpXUEo8/ZtoF
q0SBJ8xlTJiG3VkGSpWrbZ8/qY3aaeL+R3VMnH++RrZTYpP7MmlwBCO+BTWU7Jl8GsM/yaCj5+dsVglJ
lcQ64v/TsBkQRmhIc6REp9yRslnNoe0KUeNJVNCtK46Rl8Wo8aRuiX4F1mTZLr5DKqNb8ifil2N5IP64
mksoEZgKhvWY8ZsaMgo8tYc0fBytB+EmwqdbhEMVoy0OqBCPZ3vNfR/arHD0goRI5qEluWnkR/oixS+2
kqyve1CdwrFbY4GrUBIPGrK4MWH4/hYCeMUteqoD0jEGK8GUf1120qyA0kvy/22UPod/VhvPPKrGSTSp
2h0C+TwG93WEdVg501qIA6Pav0rjNlpJKEb1dpIc4TM4RrCWzjMHUTKeWp0is+/hydA+pFVQyUke8r8a
ny7B8zcd5oYjsnNRDV4vCn8cAb4yYRrCFBPKP2z7wTwVvct+X3vF+vjX4U2BeDgBQIC4wjzfrA3Hw2bt
LVXzedk4YH8czLX2R8cxsyXZSkzOqgn1ATJd8zBFLbZ+MGZbWTvW2Ypi76PC8HDdzLjA6KVSLkwCFUOM
QfMtpd8kBqpX2ypRIX27iqB3kKTFoq/ohY8yASjZ5QsZFsqMChEziRP0wooCv1nwgBFPqA4SuYySX0fy
cUzzCIyzkgc/oPtB7AgOaeUvc7vRAJJVJiCPCprM3LKcLTDAVBNlFHz40aaYEIkBg/ICLJmG7NCpNuNs
6/hZO6OoRdaYq6Qoic+eYy0QVCHQeQOAWM/LJ/d9liDx45VilfGFIygn/Yv2qK/29u4rFIoCPyw8PjnI
f9CbMa5BbUSp5R4mBUIoqWAOMw9SKfrtsypamAa3g8rOfzHotRumlS2IQJ/G2zDJc2+tdbLETmebr6uB
Y9f7ynJPZ+ub5OA9ySCphcsuAzBRetntLVelA4VQJrFBV0mCpP2uXqG3Zsm9NyZIsFMVOwaSVrIcK3/a
/YkosO3wZGIbEVbbOjdLuBsvp3M9vzvebeI4uKxBWAdFukBGkQjN9gkJDgW8Fy5l2ycfN2Ygvb6JAzlU
59Vs6nh2WjOHQf4ZJuo+Hvui9Tk7KC8caGPttw6CMHMPxE+iRrOeMlFtrQjdLe4+RV+plfxMQdIBfTkF
1uJDkN1AtGo/QDVRfLaiAihVmPccgkX7ItOHTJcVi7hBTr6uVj+JdmoXRzYV/DPiIQv6RkxGqK1VBMXT
NglH6nLbum7MvaFmHcGooLIa4iwlaLfJxXFF0ui018NJ8i93QUlujH+qe77oxHN0Vxx+Hh0R2EyH233E
kq3SBN71e+1Ji/cp9AsCQ/i7F54R+yWoUnJAgjkdAFsyBEac8umsnYe0mRLSDuiKPUIz8VMcKVdHGOq9
8nqObOcuYi3qjsk/ssWOj9vNHv+VYbWtEE0SpWoMC3buYC8GmqZpJf5/vVQy0U5zCJQ5qoO2DlihviQa
UpuQzzgq2Pk2ljGu4nsPdl+blCBeDE84MBjA869GF2Zq9//gSo+TpkAHxT2kFrPIQzvCcCTiVE9KFGsU
YVBf6RQOlW9oTllqWjnvJ4aPEUgf6nUg5riphIqdMbNoBWar6gSKKcqw9DfdYTpKskjSKp2UZdVwJZkA
lANTpRrh1Y/qB5iPuyTTRcjBm+sLG2zLjL7DKTjKAr9bJTlcb1yHh6g/K6tc0jSD1vM+Yx1GI3oYACK4
ckdjfyF2CR24V6sQVEVKKMz6AhCFgYe887lzj7n7O3YhFEiSBqtGrwMMdejddwpqKIRsiLkLJwBza8px
uloW8IPMl7Pb3XqiIzSZ1l+SOl9bRWwtG7I2VRa6i0lC9N/T8yazRjdGCvqigUvFsiROAHc3UXJQwPWC
21yVM0XRgFndpvTD3bnIWgDxbcMtg+Sy4Klw/rOs/OX8n+tZu9j0OsNQDdOELEEScjevihc2bY0Zid1i
1cwBkUFKkAPkr4fAaR90+BtH+o97LEcBytRUL/N0hSDCimGSftuHJeTAvlYUDjORXw+oaq1csWykMU1y
Qu0GDBMnjaNHa0kuwjdpcMpkOeDOh2oevpPrwuXipVsDwF6HgUCiZ4RsRRQPuegH6DokrvH1ncVoRZpM
XOWIFlUPsDiGXdDMd99WvfZtTUn9qndcj04WQJGYl8DOFxZeYbl+AB43rQn5VH/B6pcBrSObDx4PADlU
dHamT8nkA25dpuXe/raL/nROsoJc2qPPizv3+t4CYyFT24s1jgJp7y4wwKVbWD3UJYIfbqlGoSqm8wLt
UhN0TuBexK517kYgUmC1jq13nofgbdYYoZtlsw6/nNmEqy44TR0IdfebfVNmQYSzm6PmCSgzOavfY727
ez2/lGvXNyO8cYc4VNPh0vaWFQBgB8jJPx8VJr9IzeLFoNdbMiycfSy61ykVEYdKOddFBw9pBnlb3bBL
eQ0Byjii+EBMaQpktrqw/dkYRW/CTizFyxIecCcfKRs1ER6WtIgi5A+8AHUZHpyzlgWO9HGpBztuAAOQ
YA9yBt+44OIOhd5ugOHIBV4jr5XsJZOlKx5RjadNwXqOC/+Y5Xf53CySB7CHsCVsRGEbhqm0pLpLvloP
qcc0v9nctpjZDjsjr9jEdwEUMqHeLUJFu8hVKQCfF245H6FIH53Geevdf/ldZTNe71EJZwn7EkJOYonK
WxdwE8l7i5jf+uRocXItzYcebnHiYOIr8poWajek1OypQq5GLnZJvksxDilHDRQxE/AzB+X7p77vRH1d
czUp08UbyFCrO7giyJKDQZRB8MCkyUEmNelQqDxDG9JxP0IHg/jNUg59qrzZdXBBuNfqkpy3fWCM7SNs
VDFAI2w176gFsWwDs2eP14w0mIUuVJGgW8RcwLnjjBqLBOQ+rXZe2V5cxyLCNDiNKFYVtRCw2jWAHIJZ
KkHfeHVm6tWGcRJwIXdcu9CgbU/hrbq7N67yj36P/d8UVb2x1X4yuc+HyWmkUsriA8wIWAjjqgz+EUI8
p+30YKQmWHLWS3UglSVHtXN5V9OJc70w+AFVTImUNGmfLUfoXjq9YNRurCP4ZT2W8UmdgIVGElS3mI4N
rIbz7MKkwvYA0GGoAczInzjkSbYqGo2DgF/vFxtawIrr5DVMOOM/8hE3tdbUSSs6UKTGHPIXOFbpJoth
HBvHMlMYYEccK7R+rXuXf5acWKjartNRu+UO5+QhmNaRX9P3pgweT3Iu2e0J3C2pmQqPd1GsXjymFr5A
WDUMAnx5yGIpChdVg+O0UqxPsFpRjZZyxk9H5PRgnRg/auxHc08ntDgRw2BeshGOAJkK5TUL59yifzhO
HNEUZk7Vp0xOgKbSVhWbenf4YfoZ5AdwFtbgB95NPffN/bNqK+WxigRA7HfUjqUny367ftnLYQRaOPWS
vazBjUruit6t1joSR6vKxC4+ba0gvL72ceis04UL6vZXECZB9Ob8Eje9H4zqedhOfNJvmyIxQw51NAoh
W60N3x5c1NHBjWJDHFwswMsNz1bhR0wklEvpUd30QVRgD9fbg+ff2+uLhXgeET/cs29CaiC4d3WwS4xt
GbRejTqPBNSQY6bwccKoyY+EYcCtdRGocyRG0u3mCSYaPHpQANTXnoZnF+Sn2AewIHxyTuRiG2iVb/37
1f4+rJleXGgf4O4W/VmEisMwDnwB8J1KKMQ//fg/Sn9kBufF+AT+ebIGHWksoHCUwFXi0JTeRY3hL2VN
ewec4Z3iv0j4lmRbyahknp/wiRjig/GYI+Tl/9KD+eVk3CMTVs9BL9k/NiMJWHFk7kv9RKkuHZydfIxS
/pdv2ms3OmOqiEa2qyNaeH+2Dj+/0GGn05Egn6oQRTM4VDpM7IUYFnByFiqvcTzZadlkMOI4uuuJJEiq
CpHHQ7JVok0rbYRdKWoHwFwHSYZ0LMUE/DE37WI1pSQy0+3pzHp7K6YdLxE0Hq/oDPO1r7MeRSDJW5MC
TS/37+LQDikWpCh5i74hJ445+VZe7+C8v8CcRH8/0YvlzvcbCjWc9JU6kok3yhzNoE1roIC9Ez11EsJu
gtg7iDYkdNxBuMZvHijbIg/efN2NYrmaBgnNfKdgwtjz1R6ehSyKQn6brLc7g+rwuy21EoXXUizbDkuv
1Iu3J8t9eSxe8lIqv+1XZB4hwlbGlpCIlfCai4Xo3tXz1/BXY1P1sif2dv8wcNgq4YbFnNMOsaE/dwdO
Wnag7E+HebV8GwWEqM2A5ZbVV3d0iaWq81fiDhw5Uuw7hgqWjlT2gtNZtS2joIJmMyyL7ECPiKkxNVrX
v9y0bxgISSIxcoDy/mpDesrhvF7+V3NKGnfzQYF7F0QZPHIk75eq+MxtH5/IXhZTqFjA12cXpIXhCuiY
tx+FOFUa1LWDZHb+bLgp3wtA3D52zUcH59aNGfRQ9f218Cd5YtOi3xJUw/GilacXZbK7n966u2RM8jiw
defiJ8DConT+LeZr6mAWcJ+fFEfkgJEDiv57UMbb8uhFiN+Z7lnU324xO3VpYTEf5q1GTHCpCxqUDFIQ
rr2j7+fOu+UKGNcEEvg8ZG2fRmaF6Bo6Em3cy4jnjyYqkm8w4GoBbR5w44Hl95YLM5X2EHSAFwt8svDa
m1p+nQZfHUxYnXty6yk4cOrEqJzlESsCeL025yRJixkaGdQfH+nu0J2pmDpjkT4d2szQA4QNX8pgS4X6
etRUFHRF7jhd6p1uQ5ZdAOFFEGwLOkFiIP3UwVZOXZZUYHxMuUfEP0xgisazbupf+FnwLk6KVPvnzW7z
In1cJ+I7CbLNFkhiJ1tHjT1QZaPS5fJNP1ItyCZ2demB3Kb/KpAj6Ypuzp+aaAxoHKG4uBHDNGPeOtMc
ckiBq0f0kfBIWb4vAnL+mSWwTGNqjSl4L85Moj+euwGg8UeIL/CqZFMa77ZVGfUw4eOAarxxCgffhUNq
4ojo0SsS7ET7ljrjA6aGc1eNVGY933LsdDEUQrughWbok5H9xk26uTDiIaZPlT7OrbdiUiNNYuVbQetj
DZtrxLGK3EMz+o6jSrF9DolaLdXknkcDETpLLW+tbYXTqAcKVeyfBQwS3TOGzrdaTpwAHgpfK00RtBY8
dDm0fYV/th8DlNfmeUnvrk0tj/dBJDijQBIHu8Ed3+azwDSGHuMDoj24p+EiVUEGZTkBqYdMABaKBfiz
eQRItp3GxWRSgR0sMog0W1q/YWRPd3B7WPnTcfmj2Qoq0VZiyPez2NWU2i/cBYLdZcj4QOzRgNZfNM1e
N/CCD0SbOV0iB8dOcj09E1jTdBciMVgVliHiEoVI4F73sFZZ1/MaXQTqqL0Sv8YCKoe3J4DpIljYQYFU
ge4gUk/VykrEkI7dNqisBLJvsdoRmzdlR2219GQmgI7EhCEDPdFGoBYM12LaAOpqqHXOKk1au6KKvC3g
ZF5UylSRfy8SGD29jkKeWOEYg17/ZeaB3541WPmQvdylCxuH3TU6QGBi4mJSYtf1x7yOzPx7kRurr5hU
9hDLWKETYHvmSEO9ZQRXGkgIZOPFynqO9ds6OniSeaz9VRLCbc73KZID3IJCQUG2kljCQfWT7Dc/c1Qb
Rhv0xgcexSvGqPjLqyQK1Evk0GJwAZhibmnM/1hCKmPO6Pj3owYM/Lvdr9gUi1AZNTcZNoNF6O/liD7b
5F1QtKXQFqqwaDfDT9sNno2+rQIDXXEkTP2Ku+p5SYY4EpzAxrbyaKYMwtr28OTjBw6RA1cmVcyLfC/n
ITnXeEl9oMdBX8zoAl4JpX91t1UlUG+sUy43fgMaLNb5lgxLHspGBk5/5257EEHCQ44mgoK+74GkteUv
7QHzXI5i65x5CRQQkxAy/ZzpyUAGLk5dU3Mjeu4YO/YbfePlSQ8coU07UzfdDGKEa5qolKpVgwyoEu/E
Wvr17mMuJ8nveG1eHS3tJ8+QG5123gVqINgUF6ZaVhBISOLC2LR/+/mBP9Bmy4FvXoUr0sEGR9ygIFNQ
vZFS7eKYerGQYdka9Dm4XC6Un0t/7S0iYaja4WC+Djz+0RVDtdf7wOxY4+XC3CyHGx/kfzbUPTHeW64p
cBYArJVbIrV4XIII4XiaMbIjl1n0lYisuhuVoHhoyyMfqtfmmx3tAQfxFRrLSnanncoo+S3qEpVpltQI
R03HvUIDzmf4tnAJJYjv5ZBerE5JjJ4WgSfq5sags9jik8jqlQTfz7Egmgmtxtn7ToL/arnpBBkPme1O
mw9lgj5x6Mq8NcplWYWom4R92SKZx40hR9zMVOmLxZxRsIW3KIaqhV5TkG8o5lIQxN2oJ40O2TOg1G8u
86jc+zvnHNv7H8Lzy67PglCLBY4P9wxn8j+6LM0gX6xmp+bHMtJUYgy57ZcuHe/nTrPyROm/hrHnu3vw
uOFRzl6urKCuAZCdlwVxWelbjcftuW7jNtXsyqk/lVWxKaLcDLx0eMDdzXf9cXnOJu/G+qO4FriIXnec
k/sirR7FjyTv3fIfc9rukUK/ATAYhtEn4Klyh71/p3KFJpNwUERvCwLkaB4fhEj6+iVOkpPQWAnglkXs
xUZ2AS6OXr+9k6BomVrzf2v9Xsn1txezFxkd3rTn8M3Scg28bGce4OQ9T/9QT6O/QwEKAbGEduqgLFQE
i136i9hFt5dEZRdhKdAb++zj258wZN6SY506xy8VDtnsp5O0/DwZJ7xq5AwmYgr4FxJdFN5rHq3TwvWl
KJgr8sJAAbFnjdzBr1dIrCsXduQWMnVGgFqpE8qgFdxdqiKHC4ls0iDYtASWE9xw0mlghlcpvGY+D/dn
v4/EFeihu9MBteGSSyu1xUVLqflDK5Ljq9z48SnAU7vNkQIYddKLQEof62VKNzM682CSzjE23z3+QEx1
fi/I5E2g91raV2k41CHVFlhL2NWuIo4C+kdK+oLHXTJQW/2GV9LruFePE8PICQpyYbByZKIJB/GZLNsT
nYIiFrEB3JFngUzJuVK+L0Vp1a/jjJRvFtt5zs2joDFDWI3qRaN1DV9RD5OZWF7rRhZcAcdrGPpFlt6l
/VoJqq3JIfqcCFDrrRZM0M2Lcw7pUHynPbyjnsbxEX3Mkre6r3DDIzqV6RY5IVNioQwuJJspgHfB0pU+
s5JFJsHz5fXM1bDIoCV7oMiLG5ra49V/LtnSb1WFNqekKGrURKs0vdEm1xwVGaEOpnepPppyJTLmnNM7
4mMcgMGBDm9FzvD9fwsYO6ChqfMWEmV5PrE/M7TwVVNP1Nn5i4jvQKUvyEWdS8Czj/xX8Ulwp8093hJk
GNaCR998/4pFBkmLPTiMaP5uDy5NF4MxWZn5gzHlolRrrdbAxKkCbx0Q7KCD6E7kiQha/Jb6u8gfDgOH
bVGjU5iZP4Jyri8ii5BKJR6RCE2HI5IFyGntItN0XT+slyqK9n449RubeH0GVSmf8eitVWzCU8h3+9PA
FWeVM3pvAKtGBh2qdpWWAQ4KspY/RJoJgbNePIYRu4Z63cvV6MTcnyxBTdtmqwqTQ+i5f3mnSNZSHak5
E51UuEmbxlM1nHaF+kslS3XT81ZiJQKT+L+ue6H2hpKow6Dje+hM9s7JuTqqI/M0CSX32wHTgaWHcVgn
1FLPkidHaYSRlo94ELgY7p8EerAXw+2IUYWkdc1TN0AarwcisooyZoBUBmRnsOsy1hBGWh4CwiiujnZ/
H8/YojncSGpUVPYLqYqqB+TB5yRfch/sYPttNaGFK6TVovcl5qqkRlkPFcrLM0yeuMLfKf49xvkJDCCK
rk4uEu2NgEOm78vFDP0/a85CphbA5bRNs+qyKr+yZeB5B9Ur5ohE+yNpoGbiAApnHtbQoda2TxHu2oQz
aTwuOoTRe74BbG3+h8PYRKBACHAGkRBgLNy1EkX7WQJYuzCFZiaZLFaRLVh6rH1QIKDPBIeh2QkMJqqx
twqmrUfXbov9SaExzvkLtmz+wBUccEcmIYxWvB2RrH/TUAcpTcDHmnxxzFaWHdWJvjIFTxzJ+CML2uAo
VyjJCFyq8IGKfJO4O6VCsoCDfWDxokHsxadrtA9xS0SJVOTbcne8RElvgskqmM44hb6Rm2hWtWYFyzqU
Nds8/O4TI3JRk15drS5gyU//EEVXdgb10gNhRsEL8mO17j6DDuq/KgyoaalH1z8wQNlghYkGFoif8GxU
X+aGOLiV03QFO/JZemC/8295AwgJ3taNB1m9Kp+Ag+2Grb7Qwm53DyrbF/4in3lJ+++fNl9XfnVT+vIN
Z52nktGnfzCG0Jmse/0XA9wpEk39/bKETscCJPoY86XW2I3tsZFvz9RBGrKRkTWlYPZe2tAM3zHCAF1G
eVquL9h2HtOROmUbaLZKZggfAuph+9nj/aMtVK/HSoa7T7lXGuzoMi5dJviNzTa3qBGx4e8GN01b90tv
YckRgbPnC6b3hfiNNVQTDjSzFLbz0w/6Grif+jQoxwp4fMwVJT9CIrj8Gwiou7AJOsmT01SUi3UCSYdV
99QxrmGne9PmKw3EP37RYtt4IrdAu8TiZhr3oX3L/EY6NdvXqzcIUEgHYGL8TOJ3mn1bngc/OKBiX1tG
TcZUcFPHrjjRFTH8rXXhmGPd2G9af8DBvzmtBPqNuLdis6BqRzmHXiQ8KuWKj9ehUGZhrL9n7xi5kyyz
ncEWI2bdEooFpY2Ho/3HP9AEuBrmx6TVOnLRzm5Y90L0RhJaKnuX0HqyC+XUDEyN2nLjtPlJQ4h3Dlck
S9C21q8anFB1TFtNu8zmH4kbRrG8UWH8xBxmjavZ7Ua6rsRaLGmSQeTFEI20JyZqP02IiznqDodu21+W
xqkeZj0CS1KpGrjDOpw38/rYHL5ZKFWWBo5Dr2Yg4TMgxCSgKtFW8/OB0dDFTjDLJSyT/TxBdvc6iG7M
acxFnDkcIeKue+K/btQJ2NmUzvHgomb5eD4+WkkKxXYIo8FwjB703XSo52h7nFgQhpgHvFHaGIz70Zd6
/e9LPTVPaOsTIZapNyGolYf6Nwh/xYRNYDzJf3Y4UT2LIxp9pvOx3yugaXLM3cOx5VuchKhY6omZhTZn
EOdsyLBq0EOB2f+dfooO212SgaLV6wZnT+/kMHMNlg7rdxN6J/WE3TTF0JRmpWv0M2DlZB3Pn8w84P/n
IyGgpK2EOHKn8RHyw09vOSsY6dlaj4JwM60Byz9zCvBHZsXnxeKXfikmmmmMkF1PY/k37RYe8+vP7AaL
uIZTkpBjdWGXSjjBmHNL3ZPveBrURKfpmYwu0XNByXVyHM7b/QB6Q7Kq/DNO7d2kVVuuUL/I6fqJaDzv
E17kk1lBVaUUwHE2JFJ7yx+6yYpekQMKDDwR4Sz22zZ+zoS10ArsvcI1fSgNu67pStn/e9uNr3ssdm4p
M+SEpnPUEzNYqx5Jyf06ovDMUKN34mgiCzEGEgZxwsRG5JVU+UdnTE14VlzjZ65333yWQblqxxDL6MvQ
1wv/K2Ns92mFdRdO8HEeLFSR4Biwm8r1tigJsuCUUwz9OGW0IU/F9508Q7OsHSZBHB/OFMCbNrUKZXQz
LlksMDczqMUAKIebpEOCN2uAcOsUdk099HRq4ww4vA+icV5QjF85VhenN/b6k2SebT3z3mgDLx65zTMQ
3d7WHaIPaRJ5+1Gxu7DGDwMwT1ZHT3zKhUJ5wcLHppNpmKAVbjjWMAwnkCLsYyAeJ6NiJoqe734rSQ48
1+KT7q0RhCRPajl+92A1FKiMP8BLkp8GF9QfCjW3fGB4d6oI1YkcojkGGQrYWEzLKKIfVb7DwcOazJAC
n2pa9DvlbqzTWqEMvGubsi1WMFCM8RT6wuG4NNgXsfKVqJ762YbiYKn549WXfK5SGAJT8qJMQfuye81J
UFjXLTBscWFV8bzWQN3CL0oYiciTWqf3Mbc9HD7IVT3GaJs2h7GqQMEAvdPDzm1BPggBwcLELN3omck5
A4TGGekqCJvwASRBm3D8jN7vh4VJH1NJtKcKSIyiZapJiJqtUMSjleeRd8GdSh87kpn4n+ojW5znUmyf
Ho7A06LTKWwvs9bT3f0xY1PsvfXFcuPIIzcKSu5ZED0c7Inpknr2xKn59nj5GSzv2oItt9sYjOIIR3b4
br5EkvmksqorYrYM3Q0bSH73L1EKqxYY5//ljcSFDgugGIV/Lye4Eq9ybqZrtix4IBP+aANg/+7tjWNK
gfWWhES6yz7IfrlrJ6CbvXsXxDOwUlhN6oct9fP/LHDvgg1OW/rwgx1jqX08CUnmmiq3tIpCUskY/+w7
G4g1DPaUZSlXnkrwYPcUgLqJvJknJ3XVelkxPwAtBqEq90gZ7u9MKDnQnzLg9ctUAr6F0QWbn0soDRmD
KQfkufuSw5Yd5gzPcySs6sa2nMkY4KVoGf26nmogSnRvJuXwdj2mDc9Q0DpIx7MrAt7IzDrr1FGHI9af
RoAtbBbHSd3sauniXRUtNLMk2yxF2cIkmk20SGDZ0CqYxg4T4Qo/q4tMFaNjAqKINVfI3eNQE253JDBk
7YT5MdSLmbx4/58DQDpVTqyA+e8O+R8DcgkjVtpivkoBMAOmndFMBKZDZxiuiFl8jkLXjr8VpPsYwLYG
mUA5N6V22XuFASEnwbebj0Fbn/JZWJN/qB8X7U7OEvgYzZ355jlzzjosZVXkbdrONHzl2q1w9nRhYWXF
Y0uzsN5Vo40ccnhJYXLl7ViVZ28YDngiP4F7Ib+JXU54Q79mOjcZ3gUiLPh+VaMBpiV9NFLApCZ8l7Wr
2NzwZKxa46xYfc6OgY8KyxUgsbFR6AxTlOdnlCkIlz2eT8v1WSNICT7sESFnBjWj36tUggngSizSyDcg
A8etIxCvCfsrmgQclybFNhxOiOUIeOv/ROolsn9fIUHlQyN7sxT1FCAY0ULfEt7oUXo434u612m35EMf
1F/aOagA/URAEnFA8JH3QVLwfNvVzgzrY0StyR6BE+6nMRktM29PEGqKaeT06xL32uWGUoIMsxEUF8AT
z9px/ZRdmy7u2WHzmMcrpqYqq648SlNywweckSH4j67OqD5+LxQ3iLHZ9ZmPz4JeylzxPKR77LWf5nAw
DDArrEzKK/PdvU99mc8rlnl1V3akJLYwy1M6iRWUhZdr9YAdmwCkNLPVzs9zGN/AlAfv6s8VcEotSovU
2W1Roig3BxdZizUR/8crGDpIRTjgIPVJZN6JBgnGAAxJXgyr9AVBWICzOiJBFNhNzKxxiOVSDVXsVBIe
RbDbHyZXkfgri+dJhQ4x00ie7F/MqtMxYJpj5qyTcrMlal4oJHVxupvSDnZN0NRy3FV7cAxOusuZxxbq
ov+qIB6zvdzg+2W16idDCiAcZW6nMocgc/U4NSL2H7l9s1dVzzmBNNl0Onau02K9mXsmAir9y773ncyR
74xIST7TnScgwRm1TJV8yMcCFu/3j82cugfigFAQ+LBxkdQhY1qdW5NF6ludtQ6GA+cCLwu0XcGWxkrq
JC2exU8Cwp0KFtlC+B4TU97/HRiS6DuKhexR794WnfB0JIC60256OnnO/vSFDkVP1+ez8rGurZtAFqs5
4aE6c5xX/87IDoVRT3HSDc9LXecIIof1Fg2rJvna7YXG7nKRdFuj90BwflhXnRJup/P1Z33s60XoYqGu
JgsqzPxBHigpDll9oOPn/3dTg7boVC34bDDZgjuclZRZOKiFNnyEutkXgRrAgDNPYBcIaxyCGu6+kRYs
S7/fHnFGI9ua5s22Es2er7yP2aZhll2g9WKEWjtt7fl+5MjmcyOyhHBcLdbz/FxWEo3+5p3zDozeFAiM
bpySyeoGULIAZCyRMZjLJ22VSzlYd7HzhgwiKjuDjcLlBgX6kchKf+/qcvIZqYJ2LZ/YSnnjwsWMKyMF
StTDe/hGIOXQFIgHE7PzojAAV1Dic16wEIgu4+50odpqMbfHCAjK1yoTFfLyufzewwrVzE2UCmRiSm5/
ezBJ7Srp4KmEi4Ad3D0pshxfjQ8fP2BfVelIA/YfZ1M0MwhTHQ5goFJirtlDFPcGK8OismE8c2SnL8UJ
fu8a0YP8i4+IMBMfQnii+hhqODNgzhHzI8a43dXxXhsn+a/s368Z4BCuSQRkRJXgIFspiYD+IU8KilXR
tcWfTfRkrDROLgZB1Ib0Wpwv6KAcDVpmQ1aCkJSZMtFs0peCaLKXkf5Xj3wfiAJ/qPyCJ6ck3o81W3sd
CmgVfHr1jItnJYzsxMWF1cwlzy8oVbtFF2QjcU/bop6klRH98p60yHtx4yX8HkhE7vVmHesq0Vkt+3hM
VVsnlEcMTR2ByzmYPVZvG/x6EXL3410Ow9HyJH5WY77f5/oazNov1UBKPX5+/UBF/sAlr2EKGV2k23EN
NiFGRGat9/3zfycHsI1uq+KQSQyFzLy5a9P8RNmsTdi1+wAUtWKfQ5HLa/0mvV5jNn438RuKCweMtjeD
cJpFfFCwyDZbpRm9AH++mbaEnoT7n+fifOfz2H7WURGFUt0DlheOv/KZZBjZSSWLnwSF9b2SRkWgTzYN
Je8DwdvTSSxOF/8FKQmBI64cgo2NaxaLrsK7B+YWvZIlqL6+Ba+4JlfbKHwLOclrvys18JSZWg/epHSR
JqQqkfcZ0Aqqu73QCn3WeJi8FwUlqr8p7b2b0m6haMXGj2/tG1n2uLSuLX4qGB2ATLdKdN3T5XDrft/M
l5GJssv2CnAjbQ0ISJO/ogtFecmiEsgvHnS5pmNzuPKVX9LdKoQCNjpyoX+3ZmWM4lyFPWPcqjQi6B44
BaMz//rZinuH/zSnMQSbgbY9AaM8sH4q7eid+f5/xLE1QACxxtc0rcXv6PqNcrn4cF2pK3Jepv6YO3tR
VtLHHR6ClRZkFDiHQX3/eaL9KQwKZigcW+30aKMm6HshnSCOvJFXWHFFiVNvSdZVxq+d/M/UR1vhNVaf
n+Fkoq6dz2eVSrmrk1UduG081atv87pJbcdXjIc7vnXCXWsyebyQoOj/8Pa1/qQ//A2HN7Nx+YxqzBG5
UqGQ5uZ0t+tKEnl49pWbW5Wp0d39DQH0o3G8kzMKzbS/hugdkhmoEd/j4jV38w7bZJK70eWZqd012sBg
BcztxjcR9wa1M/jHno8oMsSlK/kecYCogAU/qZtpeYOFODDof1vN40BlClEoTp6wRuJXjLjQNENppWYX
9gO96NVBRtF0O947HnbHZ2bHRRZkzpFqbswAycaq43QKE/uObOTO3sjgHUzWcoqCKjz6TBV3Y/x1DERM
YbHA700ygboHvSxxZ+Ltw0hGvViK8yyLLty1hZ1fJ3W7YjmpisXClFJDbXfzINid4OFDgHuBvIdPcfBb
ZceSCk1Fw/A1m2CYeq12Tchs9kYSYoYVnkgF1cssqPEC7xW7ntrnuhrTBu8lnbVjixf5RNlsJrh2LgKd
NIiRWyFn11OTOEHug494BuC91o4wkTXio9E2jzjS1jYV53i4GVKUQ6DRm2OrKdTkA19GfWjoVMbcKDei
AmrjnWx7mDp3IG5SN5QJA1K7OTz86F+FJzVfZ2iW39MRbs2Kt3WqG1QKyPugas8LM1eMCZtFP4pDYBXs
kWo1X+Xi0KGJQSA3txnK5Ypg4yix2gzOYt8V45kpEksmIpYoEISRR3edh0vCuXolvb9EXkB1Nf8PQQy4
CNOx4s/nlFBtkHQk0CNHWN76+jUVteMVP7ljNXBkZ05VghXHoPNdJA/B0iZnugmqQHMHG2xomAaUT+uc
8rDiJrCxbyhxKUEX8I4rGNDVnRroL3cX74eUTcF4J+tXoud60C1zHORlXAa7L1E15nqXwf5DubeLUI7v
JF6OsVEEzVHWwP0R/EDXAFcjzeRSRWhEBIxdjGA8GwwOveJgtj0Z6TLkcYZ++3JPTlt9PjA9nSD6ApC+
ta2qp7yyZ2zeiymBED19TBKrcpXlvQq8O56cXT1LhNqNHC1OVoZBd9RgSJDr4rW4rxAsJTnRAB+Ko/Ip
JVEOmbC00U1Y+KdvVWojdwHkfUcgiH0UsRQdcKM3Dv1z+2F1mLgQz4MtUPH/6SXJ6IOWiwQ5ujYXlWeP
NohLSPAZ/svyls99s8MqdjV0OamjIZvjSsCFOKN7os5Afz/A2Ptijyo07OWoJp2UuIv0B3cK/PkSHKgp
CLuhZPY8ruYkTRK4XSn8l240NsxwyUdTc6w6rcD4I2j5wmcPKKC391iCYQML0Pi1D0GlC+FwsMTexPuD
IpZ+ewsx0gtcvDW5iG9zUQ/RbYNkJGJz+I3hERwgsbS/VVFLKp/hOgwtuUiKQ8VHskWDyZpAl6jrzSRH
kXFd+0yKqtUkmzwC/Jw0h6IfrNKu3m6IwoZ/SK4TzMxa1QprMsbcTZhPBWUfZW9sa3S+h04e4xN5vtga
EbLb4TmSQVzDopRjzJ/e0QwxyGtiHPAEcUOfwkCu9VQhZx9CoV06mvuUhHO4PGmcCVFJWsGAgG2L43j2
up3j8cvX50qTkT1mkG0/bEG8EQLIwPNQieaRCI8P0mPlqGqKHETe6MLoPGFQkB7PrU3AxdqpZXpncSc9
uk5ciaKENdR4aVpmaL3L7ia2W+CBNOqF4WEuMMZ+96/vGkI0bt/6852Z249e3O5mHqkf+K88TlWHIXAw
ckqAwiKarpYevWwlWIHKTExmgev9xAMyLMuQK8cVd03/4eNXcVGb5J37MEUQpke0CYsBMTyGNICqYxMy
Bxme2dDFMWDZ4nJDdj0ZYA5xAwMuMgQr6ycCz1N4nwq8s6gEPFyFfOQJ2kGT++WLeTGDe+7xazPC1VCc
+fnnFxe5XMFa0SMlEM3MKtvA5mb1leIAh64mKSaJRQcwXjO/iAkdYkaJxlmMqTEjJQQ8BkMNN9PpiTuE
ZonmKo1u+gmbD2G9c4qvWoSYgqiJ+4CSFJDM6k4dJDG/oFX6VwGCTZbrZUudsu31t4+qNl5ga7uWvcXj
oT38KbSobJIQpHtJLY5Y4NypK+mGURbKRzD0faboQvRV3FgXk0hi+KE8hh61x5CMLDxYsxfKN4mguULs
MRZDxmIoGOuynUkPC68KqK7wbIqQdujfzByixORH7gKgkDPB+3MOobcjzv079wBZ/nYE4jya3vL6+Mut
3QbGR3r5rZ7+OatgW7bpYXaaOuKkzTrUTPC6G/tb2LrlFpJ8yPp1QUM9k49OhWQxOQRhxOpHtw7v9/CE
l2LJSGgXwwS5wOpVB8grquoGcwxKUqgtFxoIyxcU2O9orI4CIhWm6MtgYy8blQa8hKZ15xb7tTf6igqV
dGDHnnhydUdJHHuT/x1EuXqKPXV237Oe0btDYv16RwCRRKQLl2SHLv6grty4UG9Y9YcUiCGCUxqY1C+3
0rcwJYcpQTQi3CbTzOBAHQGyb8Ykg+zfpUCaRZC6xaRh8+8W3SOD+JmDqrInchZOBYDiFzglIxqj8sR4
SyUIlkq0rDBVuz51kHKVFOunhKl687WhRtxrLBmUzQUTm9OVFIWrc8UMPHKfaBmqoIHXJ+lwu3Y0AQi7
pNCbLIy1sfoYy8okLBiBDtqa0AdoXzOVddNNdW/y5vi55QulujWmYsmt0y71rUXgRE0OZkJwziN2JT4+
bAkI+/ObiWI4Q5LNjXQ9hxNPg47uygTbBjgWIJ5VOe4u3jevlYd7RmTRZYKfpybID3HJLX/hfBfOgkJv
DJsRteSU/XACBLxAYKknaWpawx7eipqEDw5XsbzI+OxxFPcSRnckX+brrz9z3wX3kdNXIYX828/l3W+c
CnCAvvCrZnWaVWwngGepEnxtnGRNUUlXFFsZEGKF6wMyGPeUYbe6rXvWWBDqoTJ5FT2uaqIG2ouNUajP
9v7k/H97fWRkONv6lWQJXWuwDFTeTNKKXVUHKa02/JauiaJX18bSFi0NzAopWj3opK7ervIPQsp6Xw3G
iqc8pqOPJMFLWmT4cavX21OdP/h1DNiw5teoBZ/hI8i3glw88Y9cBrKTe8hquagEOFARVbo8PvDAIjvH
tBTYM8ooeZuGgA40xDZmrqpoW/fwMh9YUn/Ob3zbISkqfqwyVozxeIRytmgju3wymBE4FoGz7k8YfR6j
80JmTxne47jNTZyOkHOqUAkz9bj4PF01Bzm44lMaAHCRkQ5/y5MC/Z6+h+M2qtjR+8JiF74Ql/IHqn9I
CDfUcVsvtCkMJla7lVjulERWm3QZeniqUnZei+T3c9QIN80HJu1sdgrd/STvtutpDhhKyClg/W5yDIOO
dUal+mBVP9LHvoFV80izv0CiM6J+9NpkJfN2xkacKmbVmop2uM6psTo7f6bZaTpSw5l7Vb3Tiok+UHtI
VYFuCSPrxP6Gf8bFQJkMW554WilrM4E6IITnBbthdbyC8Ftu98FbM82jD0nFySlB89kAnREPOfj4r1Yr
br4kZgfDt/euxixPbit1jMbeO5Z8fBgBCeqn58WILBR1OkbtU1vuTiT7mgCpjJawAAnn1/0+CUUpvPxt
H3dpBa7fOe7Hoq/Y8hi3nte9D+4OetQpkDFUi2zgavQLJjmlQKT1q32Qra/NOLVB5Uvba1YgCkvQ5YVb
cogubFN88orE9q5v46K9roi60BscHszQS65NCLCv0Os6kNkz7SnVglHlAHWTLWejJDEV3VmxbP+RKqSo
ZQSD/m/nb/FgfFfoUnqwlgKJksIsN0QwlGYywwgEaVOJ0gJiak4SH1u4sY+/MwwdHViVHleEvwns7nVG
v6Bie0maLqPUlMoDumsIufiA60BZLul7wUPzZflJngvoNb0xwzrx+4V5gByMyJVtFVi1JItMxkbjt00v
y4g24vuIk3lI4QI01tywuWGnpHMbpAokiWU/mJS8SvBxpox4GPcphEHYUbIPCC8KlEd3dxv+7c8y5CQe
wB7Z3ORJfV8D/Xh41y27OpxMS6dZxZKWfyp+XcufZk4Hz3et4kwPi1/adU7bcoCV7C1nsy3AnLkcjdii
apDWQgJTFHxxW+piX3zoPMaiSR3zr+n2Xbm2Sg0NpqMImmGiBFFMOMxBVUWvksv95+JViFilmkCBzeQB
mCOSTkGLLQArb+UqZ1Ix6hBGFUcOO37BzlYokXWd1bFd3BBTcg+N1+mz+YPecY2xON8w7xCGxQrClDY6
D+cch4ZsieQksAbIm5qMW2GpTThrPHik6MifgmcAAPOGlJkfzCCO2KADpC8+Wk2x2t4igDLt4o1BF1qg
E/HJUQTf4P8hu3D44gAr4bGjlG4AQIqyL0dfzg3nizp6rJmNfE9fx0KzTP9gU9I4iRqqLgljZWrN8cmd
W1sNTfswMgPMtdfV7BEXpgyaBzlqK8YpyM7OcJ2dvT2hUo2HVhOwbdXNR4ihGqdGQ4SXM0Ku7Xn9R0jn
zMp62smIJ0aVB+XCMCLATQyPWTziIjp7v4MXMqhEl6Rie52v27gx4+liRIS0zfZRoJOI/ZN+BKTAzPzt
xdPXcj+pJPl9JD4BV215JJgIZHT0YpVGtn4kN3GVMaOLMPsreYNVk6Xrpyxaqhcd4x3CNS56b9hZzROE
AKeakvRiqliXzjIn8cncPZS2MkGExmjjhamOA1XlEm8DN4JUK8DbKq21zoQuyzuSv1DAYw2grLdnVryv
7z0DdsatpBLv9ZN9rzk9+u8r9Emy4utV5lMcwqCsROtMfAvPzTIZHWQG+Kgmy9dCPw6vgMC6YiApUOBf
0yztkXXZdobBZjy5aKE5x7ICK8lJWePUdCRNG3RpOnKUNOuV3TiKWAv18J2oA01gpfx6TYrGogMea5og
G6s4Ro3bYp/QMyrk/xG5kaPBLcDRAV/IkeZELUrSBYOdvoehm2KJDP4IxkU+whRhukf8wb/75mnhRVhj
kQ6MvUx7d99EbxsTo6T8lbV5UADuEd0XsGga7l7u3JQU3fj4fh3rHR2brgHWC/ozcKmhynC/qvBY4W3Q
UlOiz5emkiPSjZKFuI/urAvXk53Mx1UYRJSFSYNcMSFxK2xfxQIJW3aJoLGsvVCBpNNpsCF1RTeNLEjZ
KXw6VhtUBrLFbSzOdwgYq3dgz5q81vtsZ5m9RQTRs2bU9KZK85iHoX9J1kntDo+yPxe/010JgVmXea8/
V+PkRNAI0r1L1ZuPv6nyNcLYt47HHnwpqE4iYLZys0etgS+URM3GaPJsB6ygetBhKClkwes3pBvqCw1D
VjhzMPUrCxt6S6qENf/kZlR8A4xf9a5iwiMN2EFez+Y8E2cUblQ713JtIJEL+tPOffZkYDY6/XoiNmKD
m0ZdTithDXVjgtDuviDf+yde6gUbe/bcBogAc3mMb5EC+uq85geWH2UmTCLKR+A9VofNTUJeHhaxKOLt
k4pDEWVb3LOzrhZn9hc+U+SBrd7JW6DvtrnxR4sXVSDN27383pg8ayqFlAbE8ZOi8HgRjCrtbMt6ygxc
SOLqce/4xGQGfWktIePUg84EQi2rbipBy7mmTR9lgKBdvJyUbf09wxJjQBqnvX5t+P2EXU/2RaldWm6r
2oOWIhEc58lFJ8G8Q5GN91oMlWRE4AYdyyJ0bi6eyFPGwULkjM1Y4jOxpVAdsvwwq1LaMLAv54vYWeGU
ZhnOEmvfaXzon9LTpdOS8LD6DH6VPN8zYFDr7Se1LChgPZHXnKxoO7rx/4mGMmmFohlcQvRqYn1RvTH5
NYq24XFc0cJAs9BIwxABnkRvQelL3B775dgkp4EBed7fYhMR1MYvR67Gh+kSjZ0hZSm7ohXzH1iF6Dc8
UVrEZp7FQfphfapd+DM8vRPdKU1BrcX8G+9HznMVpfnQzxCjZoATbkiEwNTOYUQJVTfU1mhLbbjNi/Lo
3IxWSLSOhwaN+FKQD5xVIeIHYVRowXsld39G/zoajjym4Nkmxc60NNr87Bd5EODUKfesiRzhyCcJusSS
b6sbXBKBNwEXJGiPgoo8bCi5+9Lmt+KTqabncdZ9Yrz7Y0uLj54U11A9kR/CUAkR3DoW0ePMnhZw+Xgf
cY/i12v7ieq3M2NRvj61tOCo/aYovryR0IRZ59vnVnDLJDNkZrN7on/6MkbLLDq6c7k/kVSPB6Ztuzgk
09305Fjh4bho1WhJ7Z+/zhlrRbIzJMGdBoFtv76f+SLZjQ9YUOPmefs2lHxjIKfv+tRr8/zKG0VoYrYd
GuaJdQrq1D5flcfcxIU5e9iEoslsygCpDile0XcA2XP1yWtplP/Pi1KheCf3iwDJ774mEr7VcaE6K6uH
BoTGxOuBwRY1gZuO6ivpdLcifD0u6jbcvadfAGbu7TP0tbKoq/23jVbRaU5Zw7VrD1KzzEwGQnlpXz9p
C4nuSeNgNdbUahY2KzMebOcWjfvZiiXyY/ft+XpTprAEYhuwerhQ0at7659Q4L2WeedtPqYLJbMYtv9Q
wW4vLmLDMlnJrUWHU6DLIO48NXh27Z+JrPDz29+5acm/BcpmezYLcHk36XD2ktpKjgYxO0wC2c3tS3Ut
B4TjlS178FKd2m4WGsLySWd89E6E+xBs2FiTR3NOn+3IcvBG1aukrFpxjiRb5cmvogeEU4HPyhfFp1yf
kxiAY2H/V/+ZunAs0d5gU02VPixWs3RmaXwyKRXgTIrwOWdlTTrOp/BcwuwRBFMglKmdGYTvc0Wo9yoe
byybhmZyhANfTfg6L01TOaoEPwJvX+1xB1wtLmrSpK9NhyDeRVtLSq3fhamrO4e2j56RE3IxJMNsXsvC
W22j5LUsz09PCpekHxydHMXDcSttAJ4n1iu0XeSOfA5qxodrDklITCz4TcoxciDn44qiHUeJEtfWCpDj
AGNv05B6L2+NhuW9e37mETPf8YcbtoUKipMaMlQTktuVtncI0Zw7L8aQw2r82TFAFYWLyVa8BKXTRC/Y
mbLQIG4bmdBIR5p8t/AyyZEyDOynwpLaitFN0+RHQQYruMi9PWwpSviht4m8Opi/oTLYfWjx+mx7WDne
z8PYCI9tHqpHlIfCmqmOtKnbsBWyqmjoiW+9UboROkKsK8NTp/eJpD5xwZzyPwhp6frwBP6Xi52QJ0W6
U+JCh3QHSDhjkcG9xJ+e7cujuQyOgTQ7G5Vl8WfSLiA2ybjbU6UjATPPNNHouI9TjDDmVePk3djg/WWs
CErcFdprfLDj4UBK6U4bl89emoYxW++UaRJGgcpLEAa9uPM025suP2FomYvTYBL36NtKlKzu9BdqoVLB
sbBGkmqqXLRXOYhPrDw1/SCOjO49rV+4G5YYMOKVNBDTJ6zjMtYps0snJwn+GwTpMuTL9ioseSErvfyO
23s/lOjLeMD2X81CSiHJPI4m/sDeI2mZ4ZVsGOY61G09gImD818EHcraudHKoz0u9cd5ogEKdWPgsopx
AagK9EcOqjv7ixAbAiIKow7oCYB0os9s9Ym9ySYt3dpk8tNSkUqu0sEOmCCD2PUXqF4zTuMplaglqG/V
K/M/w0whLWshGhGWUwa6xm1U6fixldaUI5uJoh+WMJefOlVczuZF0Ylt+vZz/ij1oD6/TV8TjOmAQ697
2or9npgaKDVu2FJTntGogp916MWfxP0XJqOv22LTyEtan6LORGJl1+p+NLv1Kd5MjlJIrLZXCQz6f1/y
bPrVOr0q/a2dT4/vRpzW3/dn1Ka8iLwOzlsz8Thu7Q68ef5dKv63Ee6pSmEe1UeS+5oNqCVYK4nBdp6p
BkyvpX/RRDTRIXmsb1YaQ34rWxXlra1ht7FGeaK3srF6JFQHLi6IJ/OdEGCUeiwBVlq1PS84TW/44jPz
MEFLMKSAlb/VlKmlZdwLiKRHddcTpbqgVqvranTAQsacrfbFy2cBOMWmjvx8YNsA34PasnMMpKXP1EsA
dZJm1dnfggscIDocqL6cIxKK/yHIbxRpyVIagkRW6V0w86r77sC8auIIHuez833vyBvPo84dCn8tmRR4
acY2ub/0fU/s5Cc3Zf9KZttOCEvPx+6MU2FzSIqoEtaSaY7YtLgk3vngyow/8ctY2F5h2Ncu/YQi6ocI
3pYGmpOxGJfrW/6DCU2oTHp36UFOQp72FtkjHKbLcUHWXWOy0YLXzG5+BngPA6OvRRIoRCmQ0SUxRfCM
SGpRK4Biyfr97uUDUcPsy37oUDCiQPn+MnP6Spse5yeH5ZrYja8by7zheKmAzQ2p6JrmqT6I+XSwBIor
zD7V1FgjhxkXKKbu6lx0Y4bE73jAniT5CBPIEUXXohcAnKYE650moyqHera43POkJz6sVU/cU3P/7Kc3
lAW46fK65cmJtFfvo35zniu9lqoy3bHeIAM/gV1loGpKhNwn3RylfVhCVJ8hymqxl2tgd2T10RM8Ky6s
fAHBGTMuLArlWSIw/8pByHPQg/WCS/YWv/gSG0nKgUQIkGRwl/Z42caJU9gJNQZK0tBbizgRIV4uqW+m
ivVINVMjDuarlTO04cGC99Gqn0oqivavK3W5Zj/4QVG1Penp+wzIW9JjT5i4569FLMCTrZ1mhbPhwvLi
c2udKMvCphmPrOVscLfTaN2UgeIE+AK88OQGsoOzL+W7ZNoEY5FnA5GRMjp+7psw27rR5Kqli2qNDmX/
6V3YFoTXGYCGv0SAA4ZkmKPsd6GOimN8RnazMB7YR2+fvjYUU/QJ6vSni00PXvWkW+MFVM67D65flylq
KZkZMfzC1DKRxz0Zx9ub23rTiE2ubMSy+nuvHzYFy+Q+LH0s27AHo3viH2OxD1VQPHoIDtwk269WwTAD
faGznPWfsZJYyt1Asg+y8X29Q3sMR4nadvdt6vqTxSFgJ9NCwunUyuZrC6nX90CMdpy7whG4ObvrSL9X
GBq9XTjqoROPW/yL7Xz3oWUxQJi0Cu9BzAE1UcBgJ2pCScoqPtqyXvq6ejckWdq1qu+tdsd6gezX0DeG
LMbVKC1wUF/yPcHUPa35Imj0ukUY0SwE9DM66Cs/2LVwjP1CUyCesTKWRMmy63s++V+sXddj/MQdCuIU
EkG9xu2e0EpP/PIQcGKYSIxXDM/V8BtL0HIY05kUhx6oiyDnUeC094ASdagf9bu4fQXZMMzgqbRRrWLw
uTbmvDS3mihwyDKPak+dDQazdTlLBStmTny3gQNr/xMhSdOaXAbf8V0+4YiuP3uhvyhxbxcT9iiv7lAt
9r+H8yPU9I0hs/HDOHRtD6MUAQgUhJ9bfiGFXHbiClLw8/ktdHKCepsvInu+EQYRU3rYOBVtwTA1Z+4+
9MLx4X6BxMLInrzxvjSVJAj1JnrLleQdHyg5K35FmLhmDzQJRPx7DOTdfJU+fR3U/7UomkeU0g8peoHN
dzgqbqMk2rdqQXu3/RsOGgRZHLo/vpbVNTNHcViedMhVwmR3/zUw0FfH3gTsFUs8JyK9GeifX6kuol6+
oPMjYUVNyVXKXPR1vnUUJ5qN6CT7I2b8lk85k3sNMY38QpBnJlPC3Fdk9T0QbYQ9i96OBhoFriLM/8ET
YUrhRZO5z61GC7NiIoquEdPvsK0URVnbRgoJXkjG+B1tBgg6Ebg5LOzTW1hO6wn4M66mlz4vIITZKi63
sLl4WZlyTQEDtYzyAyzSXgarDND/e3w4/uGPBFDgnucjIp3xM5AdlklgLGhQQ4ppze/n+F5qRFjvPLeJ
S/mU572oG3DGdbI1raf3XT9MX1BjCKaLTaMJBcgwHzv1BsxLZ7cor3fXsMLXC5SRRyBMWuxN1HfZIG04
PgK5nr2OgWti5Q3tz5/0uVsJoTMJ4s7fLOpMoaQIPCbMXGAbYY5LJJt76++eBUVe/myDPwmCnR/2VHz+
ZJ2qUuujvtmunKojVu4gkr8NZiSHE/1kWbMaya4fnyffsNzdM6PuWqLFDi3DA31+kYbNoBFtgjW+HT+A
RLA7Jw/usTvDaTMUInqFYPTq/a3+d2woOSM1MO0diHj/oKt2lAtYLgx/HwMIZD0pQnHPwVjfsLGniPXZ
fIBvEnbTuRGI41Aahm5bJLUAtpgmx+/HjqAKb7Z4/p3N6BvcUTDSkILYlA5W1rywVUt74s3WSuQsOFbf
ZabXeX9izQNoOolZ0kEseMZ940Yg7hMlFUnKprDZ2cuPAE5tIiPjde7mmdK/0lWmtrzb2DScM1Z4zCwY
DValL/WaDfnJsVmecCAK49PxrAI8E4u0aaNSW/0LPOq9sKOLpZe70q5LWWEqGXR/jtmbNBl7Roc78GP2
Kwmtu38dN910thdGpgzRc3dYZVzMLoCG5cVnQURnVioupLvEIzKHDwST8pTSeXyf+uHVY02HdD+whUTr
cbcW32yhGKELh/ryYLY6p1e/UeqdRWCYfaHU5INSV9O2RuRV/lwLrTlfHmkYTVmQepN6CVcSEO3qpn4U
8vGQicJ1mrj1H09+QvfbvsldunnjydlrvF4VHCej01UF7QlrRcMSeSkKphCJ2yEL1jroShH0JRTM8kqH
r8dHk5bNK6fddn+6iNy2EBZCARpQKalH3bPK5ysjVjIfkJky/ZwxlXxf0fvtK74cjr0o03KdYVn0jJTY
4tq/mVK8EIKbG2388mRTK/z+QSv7Yuk8c9U9Hz3LSmKX19k8z9MWLRgpQSyPbP/LHJ1ckC04t1a9ObEm
vM6VdVNbJLZE9sw+Yt/FmK6WjtrOv10I1N4VfRH1IoParP7VKIer/60+iafV0TFO2LIlaHSEwaQUSosf
2fHzNM8TV73RIx8owmqyJtzH34leK6TBlpvGbgR5zwnhA614WZEcoshDmUK75YV0h9Xl6BPsN7kmzBNw
MNRZ1GxjU3lPPYqa89n3OG4eZyMpvxncXYPejjm5o25psjy1Mbu7A8V2726RFizZkzxib46p9oNhLd4O
lnlXvVvfgc4e9VCxBJNEhpqJZrtyzoZwAbW9VFcgXlkU+xud9DZmFsOLfJUq32w9gaElbUkHvsMGUvih
4lVMIyaHJUBUp08n8k5l47lw1xG5hVvUA+hx5J5AGP/CfImYfa9oDZSxMdZDLZPMmhd4WT0S09NdA9iq
91lNAYkMR0oDKA63TFKEj4OFkq1TR/v7xeu5U94+pA3kEAt+xccSD4ePzFG0EiPzhZOPloktSaH7B1CE
vGfvdWjaJZ/kb+Kx4UPxmGVbPRvK6S85gnwVGf6BH8MThFIa2Kim53k/2/gCc9V+J4+I86UK2gLnI5Go
wOToVuvWOKeDoA2zbZxqRODiDgyS+GEddwPzQsjrdfNaqMoj34Ft5oYeNDcY4n+PDsDUPfENTDvH/cOx
f/QiGGoEeMxnme6xUqttbVDkVZ8oGjoM49AjuV5fK48ECPKU8KjYccwk8fzKcD/RvGUoJFPOfA4P+8Zs
F83QDi5D1hFGqToUGw/rvdgW+K1otJGRqREe9P3fDUk5tOj3sGgxK3IiKV8eYl4isfI3LTIj24evhorK
MyZX1Z0ERSgjafyPkSNwU6z8BD9QrCZWLYNwouEWtmQvL/Dn8RsjkGomw/i35sPp83wgWlxMNphs/Ydc
grkGZ7iBNp9ggDAghdvd32VNIGOGVU4eMoo2VyhL7DJpaGVDRa2FF+hzizXibkLV+1qqMEwDASczifSq
2QTEJKkiXMYTVEoY7oJvnqIWgTdsfb+EJo78uqV2uP+2zMkdVuxeGBt71kua5OWTLDedNSXsMHo8WGIQ
fvYmSCTzhSnqSW8O5EKCj1/dxu7Q8uEewjO9Abmko//1XecZE5w926sMmLDv/AgwLeJksVs61hmmo34u
MlUo2ng/4vD5euI6EpEnyoNI9NR590fcMAZtIp3cEOr31Agq3/J/hQVl3BneGV6sHDYHPYN4JX7S0r7x
ztRtoiN55aDtI1MvVf8bVnVQlXeYgUoWPyCGAtD4HcG+Iga8EguICpOCaizwBp3uOu7nisuRfyvXu5s0
q5DKet1cycbSmTSEDKK2+/faslFZoTOKGa9JFZd5m+oFuzPg1ca7VcFNAce6Yg7K6VX8EG2674SlPg7N
Q9iY45oEMcwlqM8lIrIIAgbJAP6VHwjsw/DnPGJStRrH0iLqoQZWw+L+NW3v50u6mC8O1h7DitInGgIx
TUEqIuc43yASTSMhgqS7lwATjkDe4CvaHXyx/X5pgKAEP30+HsGArZMnHEZkXOrLf8XWzoYWBAScfgVN
96lJ4AczTzjgqNRKqN/l8jrv119DFadtT00WMcCJTjqw7gqQP1kYYAzbHLwUWkkzIGJ75pPpCkoFRa4e
KbSmScidvuKpfoeKL+Cnh5o7Gs/2pYli9trAcWUj02xZ3ar5v3Wgb3RaZizHOTPHs34OF8Sg2oPDKBtU
WwJbViEBjz59VnllTkHWbru/pHhYNAsnhXvPCvnRhQktQ96IpHNCcp3GVhCgEVK/laONFeKWytwe223m
ECxMkiXqtad1jkAugI6wzPOD2gLtEipv1tk3aHp/HqRcJ+Gdwv3DJCmU7v8FQCasJJdO8FA9LSLXOd5W
itCORGo6nsEh63Kq2uwTH+dncy7wQIshc0qaMiFthBlcqCSLBgGROGWnc2sA3XM3F5WHbWKmS+m5YNKE
kXLJKi2eVT3rOBNmHVrzRWOeJNgjZ0ox2g0cTV9jGWqutCiO6/4YuxGsBEsBoBNLMzYJMwPBk4Qbf32q
kZws6JigFZRPKeY9kKwpqAyH8aC+zr/UmSJVBPNRfemnfh1eF459MAYte4NHEvv/ejSBTrHpIPweS88X
57kuHKlWc2Hf1NWj+lfgaWop9yXqFvViUntnaXKI+vMdStQkTrjO7kqJRDUFx/4w078KGKIG4KDD0yY0
mShw7HQWpXzaNn8lN8PjSJgVAv8oeqxC6slARTLGgOqqeFww+FtHJHLa65lweCNGeXit05R0KxyDqcdK
DJGzGTnW1c9+k9BrpfD3QMKd+8GEvh93Ivy8SWwoB98FxcU9o0oLWgQdjFLrYB1kZwPfVfyIuTGJvgpt
xwgWvjQEJxUfOjMKcheQBAYVpOQcgCBBVhDakShbIQTXUUR1ysxh+ubW2Vy69y3lG5ehQbBiaOk8wHyJ
8cQfO+P4OEbaLKX+maHIJxe09G+W4BK5qnFQAEOYqVgsXV11XGL/5DQYPauKtKBO0G6isRKWaoFebnNO
bq+gCz9K1rsLMxkppexaar7j9ZGFDZVR/ZDqsWsejuM2I3F3+7XjmcZEkbxpq6vUmbIWrV3c5wblvScw
WgFThdUczARgStbWqJdbQqF7qbEGwHR8NxtkgtBZhJD2wjHF1zT32oUbHX3YcGmt+PFJNP4h4GDhuhut
ZNvKohP3+YUa6p5ZUHprmB+pq4xFqDFtVhcn45ZCu/5WhuSMMVR4+kBC+vDCGLfEb1QRtPuTsZ9F+w6y
0W51x3egkBZmEEW8eCS1ok5wfCBU03ZtpHNpwjsiwD4tc2Qzbl6vHVSi9tM+HFpn3HK/P1lH87dmdjZI
wiP+bNv4js8UhrvZDc9WwVZCHInAu0SsNt8MkcsqUjMDcEi/3N3GQEB/Ow0VsJ0Gj3tAMW6jBbynNi+S
AK5a5NBcOECCoUd9vWJGEKj6Kx4nE4n/DRlfxJ3fC+RwC/MRCZ0pjGQXn7ItWJy3McLqPZbEQZY8u/2K
fHkXPAPE09LvtPwXrhvK7Obg8lMDx2V+teJ6bfq9CGRd8pZfweS4NuE4a6hnp8g9aYpz4c2q/5adDsJP
nccxmnID9uy7LLl6+qz8sE9kwtmS3DPM6AkYMZ3sJh7N0nVkadfZgQvcmoEzxZ3fws+iDItvXiWPiddm
NXmxLf31JtIwBo1hI992TdhqUXaEoNXOGvYmc/8/d3K/RM6EQgRXcsXSf28KN1h5MlGq4UifUk+w/DYd
V0xZT7M2TOz0mF37XDoBl8pOHYxww8bxFu9FB0fPOKWkQsqcT1kKytBqg2I7LfecfCb6F8qinmS3+9H2
FB/qiF+LtTNkfOl6CHwCivtWBHJkmQh+6Xua920Vc8rwfuu15sneH8vTLp9anAqKzzSkHgzd7U9zVdcI
GEBk4uNWjteGhOu8L8Pw5UOaoyyJ5YYAdwrQYli+ggqWPBzZmZqOCEAeplleWxv39DrZlqE2CmcTE5ii
3cdd2WQ7+qUhtbT6LyRWkckCunpxYt5zLMPz6R6N0QxXReEmRqWTd24wQOzZEUXuNh9L0wGbvDkiLCpb
lhAuFvrZmgSQHEZoRc5q578Dg7peDf49VosH4uXfLSLYbsTNCyFDNyrXG708Dk8eNdV/RDsLGos+hRFy
V48ZS036Zd8uEAYXEN4qnJCb1L4+UeSV6VcsvUNsScOeIGu9wFj5hq6eb+p2Qk7r942LzonS1vo3sGga
tj6LTHesf3BZ/XzRnSznV76TluNOZT3ACnvHoVBaBPzscMgbpaNGQ/tjp4FpeCYCsJ5H5lEh5+BWa2Cs
TeO8jw7k/A3/GzkdYI4hJaFxjbSFcM0cZFp5qbXf1YtnBRntt6TlxIyLKuf6wm9m3EsmH4CAIsKcBB20
XnV2ihgV67D5nW73sQsn2UiEHNiGE0EiFu2bWeQqkFi/vgtLYouSCYuL8ECBxyhwTGdN8UDJUVHFZYee
mYf+l1E7bL5lixFYNWmKIT1ib588pCPz+9usrAh98nMqlatJM5W9b/xbD2ncSIdRwL5aBN4IPOuScmE1
JimWtCnZqEa98q60zIUxJqnpKO+g4gj4VgveDryltdV6uNNFYU2bi380qiUJPbq5urYnjAtTY604+cvR
4VPG6gBVDymHPe2UD2ByLSKkMQpg/BfRMuUN3lB/0a6HwTCsxtNDpmMt6UqMNFSEz+dK5S/0jZnO0Rs2
XfGa+ZMXH4A7tkJucKB4CRByWz6ug99YcP/SJglSeKZpBpvr0FHxamBfaGB0bBn0oHsageRtlYe8kqOS
QIv57OUMyUKnhKJ5xOBZMw86/b/GdsOHmqt/QjBjDLnytScQZfGPbeEfkwLYCwPDqKVb1KoG2FOAeRJE
Eq/Sz83/meMwF9sggd3uxPXqXmYBP+ODQlP19sE3iG+IHhak22D7EASQjKZEUdwC/8IFR4xER5XU/71f
7kGyK7/B17V6LtssNoZOtqNPLvR/sOO/tRBxROQ/Qva7kp7fGa4laJvUpN87tVp/9/WJ9m2GpjddEpSO
3tDkptfrLReBkCi5vE3Gq28g0hWu1HQu8esPajRmoXdgVGypfXK6eFaChm57UXrEZeIX8yqU+Ijab/+n
GP5/D4yQ0SqoYxMUFuWnUqLavVyS4IQy3Sg0EJEmdXjJ1yU6qirboqOQfHZUF/m3W5zH6zpWZkEZHaXE
lnaEpDf7BdOpk2WJ9Oz2qmNFgOo07iUD2f+A0udF/fvc/oDM74DI5pKRzXBlnRG5Z0wuOdRxobGvGlBl
CTsbO6l+1SiTsk3jX6DdPXDp7b+Wu6dPJ+RdWxnI4arCILmpy2Nk/1JeLNI/DtfAdMuJERFdFTwuirY7
Fnl8ogY5yq2tV5GhHlRrUAEXi8knV3lLW9E1THVeTXnI9SKSjC5yMJlGE4Ul3aKsgusaE+9dXqsPRQlo
quzVdKJ7mAychTeRAhZdCKnhTWIm8QPWjvPFFsHyth0veQkt9Gz9GBSiCVQFv33LikL1pnPVqcy7Idsr
AGLJ7kLrFdEvcMpoZvLf+UVGUCvejin9Y2XQhBSHP2RywUjCnBSpddvUYkmsVymm6aC5KXP8hgR7J2Ll
Ey0Np9EWkav1PD66fD2kfB4y9pFluIRe+x1hhStcRl+QeokjrTrR5vgn3WyQBbeufpnUJEtefxtLf9H1
bCd7OaOuVVSqYBSp8azU1Z5QfzIoqg6KR5ZJvCq/HnKkgPH2ejZk7bDQA7EYZTZlAz9DJX1vAZuXzaVU
SfJPnBsmpNZEE4cXW/zmLS83mP/KAFIEtaRArXMXH9Os7SP6UH/sBI83ckDJsHS16ExyWDI2V8MLxBy0
B6SfNBZ9UZNldX5RU+vPRpdALy1c7H3flv1o3bdoBPrmN65pKFSpBYMaV0obCnGXWChhGdRr2Ajw8q0c
r1h07Dh757zHW4sCUmvPaggeeK/R8hU6zgx6zIMx/22+PgLbI9003L0LsqsXxrUrZepXXNaif08G6PuU
Wok550Wm8p/WPWLMd1oyGr1/I/ocxNiWc/D6U21DEwd0p2kbozYdxbLAGSlb96UwiRQBDHrOpbr5heWi
OOlTo/8YzDVzv+1sFqIIwGrqQjz5PwO6uKu7ho3MrQ6BLgJe6HXiEY69nUdJ3tkDeB5vYX8BUYwS00wm
fDuzT+0HQctfXVPA8Fkl7YgNQzEIMmmdv+MaQnJsLX2rYovokCr85a1+YZA0F1uYo6GSRDlEHnNXxpIH
7KTFuN2/kgneVGt76H4x2yE0x9/m+ZRjW1ZpbYStjMTPTjA7xW8MlpG06SQhp4mlKMcaq1Cl0WCI+qd2
ypkPzMBxhyS72WRO/aUx4EjvL/AbvlMFVBo9ECXr/+gqe5qLTQpUiJ+UOgudpf5t2v1vgbmNVxIZH0dr
k66Sjp+g08FYw/m3MHFv1u3dbXUhTvb50Radi4IqJT6Zw4w9SNtcsUSZr4+XbIwWmIkaig93bxmcz+AY
cNi1wFiW8T5tOs4xzeRFKZU9hYXn7uoP3Ss7Rw4+IwL9oX+FVnTzGdGhawj+A9FWIA4bBnGNH+8anN0u
v7J91YT2eaR2fU4Gb+Va43jbIpeco7IYpgiRpXiFpWjUEB387ypWtcsoZolNkRrF8xFQqWyDihbPilMR
hRXm5TSYvwZIAGHWDHpDZOWleKaBLy+ckRYAw0tZfSAyGQrzp0SGiQ1X/KAsHVrjwPNEcOI8NfAmGohq
dywEenbXKq71GUiG7CKrUrTg4J4tKbLmhHguO4+yq/4ZmpsinO3sDGP/nWn7LrSrIME+q/Iz5ajhKwb6
6zTFsGOrVWkhPrsTO4G/X7yTnq/2GqMotcJDT0FqDJotZG7POngrF23wKkHltQlfR1rgk8RCvr6Va+cK
J73xTQ+ZUYtp6w+/WQPaICpDWBMLRtJfUukQxWQZ8VcnNnyCRaIfyGWZ5q2nhXh6MKpacXzqXo6Zxzcb
NsyJuX19dgjUTKqcca8K1a8ILLO5IM9F2oEeQZHclfwm3fvSz/nXYjo4WLL6AvhDQ/acLcL06+Ma28WM
6WtU9LIRLT4Naj8pd9ie5z6Fg0Jxjd7tTw6rfMGMLcTowLrVQkq72EawhvRzbuu4K4WlMrT6jGECYrrk
79+Qt5hD5cHVZ/rpZcXoOMe+QgRV3D/NV54IfdiyqEQPXcGCo6h7QJrtasLKDRvk9pSiigte4ghwWobx
xefcQCk3jckkV02E5y2aUGSBlrBuNJIMyhdJKHdlE2neBjzAdhKpUjhjjoZejtUgl2v4CCyJO9UGfpja
vMRGURyKPiDw9GJ8p21OAoEMqbOGr8zqbUrHLZG9eGjJNpP3c0ROkTa7mOPpw2fN2/doNjL9hWKqS9W7
Vdcfv905ZZOsTs3+tSbH+ds0NZeiUNNk4sygQqzoGUXp00sG+gLsEd1gERQ4GznY2w8hNP+fLwsbKE0b
BMhRKsmSipme4ZJPapgc9xzHsemuYUnQ4zdfOq0E1DhTOq+YQOBipaj6/MVRed5MAUEAWfnA44gDhRog
bwAVh3nFY/Kn39rJA/QXo8fsKQ/sDsIGfTyLJItIHiA77VxE9in1a4Z5L75gQj7yukLtiBA9lA7+7pie
YG4mKJu7LgV96STUAktopEG0MlyOMiPhUKgDfv9aCbHD//uGl4n2cISToKIkDPS5RGgrctYjgLrlFeqI
rzS5mNHRPrAqWq5C/2xfRW34JN0dfPO6h80lCmBlug+7C1CztR9fccFfEl4rsBwRuvqs2eAHK1xuUz5f
e9lTBBxNuQ4+Nbfb93l2GPUKY0nLyKfIkPhadbGZ3BB5eVRRq2Am/1LNfIU8RAds1SPX98CpgcqOuUEP
di/vE/5YgP/upy2QN0ASqNdUsmi0TMhE1xiuCSn65JgfHacOvJwoFG2brheNjFSsv1fyuxTh2axRSDV7
NGE/ppkxRfuvy8DtMG5ZYFbtgVGRCRw55sJxHHnVCaH1535FRRMc1FZ1geJQqr60s8tD6oBL9v7M3RSm
h9A0Q5my32doQ480WKgNW/B8gHSwmFQUfXOD1e3U+tplgyW8cItFVW4hqFkMTUgMJiKAP4NzOSv+laoB
pX2G4hIIf/E6b8aJnQ8uEoaIbmUlChgReHBjx8Sp3/jG2SYc3ekr6Kq83Zc5qkJSOcZZ63yG0yGDWeDx
BqabH4DVcVxjtg7irmOr278GFkPOUBNCKDvQsHoNTwTdmUZVTD7q6noV+b5l4b7jGa0j7gx/N9weaUJV
3cso3PakNGrXnWOtIFTjj/ZM/PEgX1vT/zL4HyX+Qq5Fj/5yLkayaG4OlnJDDdTU5ITVXdEDFipcZQfz
CZdhjtJ+1GLN+HFol4vFu+/qezpm+y0RNCNr5GivGW7kktvpU5t6cVy5iIR0Pl9rRrW+I+VQDGrmi6wC
cuWVtVS2xwknI9SCh6tON1fhY72KzrRLHNFqUD+ygXkLNTlDEfJjdtvEUEbcNNPIPOW6hvqq17ObmSb0
8dpWHjGAu0L45n7EDPGROaV3EnkS+Q4KVw6NsJNW2T4vsoFLex/JxguNUMTrQacLanQcVuyfs7D1MJzU
jEv/IazcFSQD/dGI3K9wd5OM6B/TZGc970U+6u6OsYJrstpxn1sao61mKfNOl1W8HsWextfFHJTwgZ6T
O/ZhE2/WoBHTW6Rhiu51PF2zrK2qspAJ6Jvz1ngJxRD6wLQ0d7o1KvDLBEVuMFE4fVOiUk+x7/YEvkfP
74jkYuISmNNM5KgLa3dEl5jccKzMcjIUaqSxJhp04KVxj79LHgfBqoN70JbAsC8h3u4YnBkXAo8ZTdqu
ceBrc6lrGXz4g6KPsyTkOQDox9l+b+9VFkgYawVqhGijn9l/RBj8dKI27WCcOy5bE2dpBGG0tX2arKmc
OXKrKvNpLzch78aT3M/5fCtWMJhhAigOUel/FBQocvYVA/iCJKf/pVrHcZISihJ34TP8l8Pasv+53ki4
AvZfgETuxk2D9LaT7FVbcVyj3+B1qByMKHTp9REcKbD94v/Kz5q96OpEqX7sdHeaZvaH5Tti/FMTEmLH
dOtZFDZVEuF+4SxVdqfBxvGLS0uztukcQtApeqhcksVt7qqk6vyr7Dt5ufP4wJdqTzA3Jc0+22EeoAOv
7uCgsXBQSBGMMCG8/IcZJBpqIFJcj3QenzJLh23vbFIPInW0Ht6RXlXeBsqe9fMJFXXeIUJIoK7i9js8
jMKl81mpKLq/EN6UkV8muwD6tkiF80NbG/RTvoYlgptbxd5bBqaYidc5jBogvTx2CtD1/okLceC8W0dG
6Uo9NBMdSLN1gAoHcAeyA3cvJB7Gn+SG5ayik/kUoaw4y5XiEfSrtBX1ByidCicocST94oXTJFV11goZ
cpEbxRyMjBwtMhdN6bgVJRaYrr1y16QleY0lFKcpazvSblkcmh9Uzk6tveoHZfGUu7H6j/u0QoAHz8wz
ymXZ6Ltai32rv5biFQQstxAgllAx9unFm1zrAJtwud8SEKA5jpkNNJiDFmEPxzUg/Elc5Y+ZPR/h6WeK
zxv1aPtAikRko1Ufy8LE2ASS4HykhSCSj6YxDKCASgMmYE0IgFdwhKmlrCbAYqsWi5U9oqgTl1XZ1EAx
KBnU1CukSHhnUHeZEp9xr8jR2eS9d37cgoINYAdQujYmKzW6F86Ont0yrqL5738SYKYG/5e1/8b5rXjS
wGed7Wkf+u2mDzXfXNDmso4PAM8AAf8iM/0hc0ZhsYdvHksvvEw4L3ji3Lg8l7UYcT/tD9GWZPunxTwI
cgXTWs/27qWv/HA6FZXwWjQ+pT8Kr7jyB29dowKOHgw6IFbbA8+1iOF6CBGTgdEn6138UwjfFYQtIQB5
ACi1+1KbiNMDcsHG7xF2GrBg0oAC/NCvh7uiipLl3QK7NOZ0THbARoKr3kIcm1DXmtoAWn6Ef8Tv60p0
7GSrh1MaUGcnTNMRNFGNwgdxS/kdmmWG4hH/mJdqwaEICNvgvpjMrcf2HjZf1niSZVBLxoqLrBAfNPkw
aEAHiywyfBzBkkBnTJZpb8P1Xmw/coIRPm5inx6Ehx8bEvEkcREOUBa0wh3rKCHJWnGzWRXZq+O7O25J
3IZxdXKTeTq4q4LU+S9A0QP1foOmYV4pAwVVKSuf9Abtio7aQWguSzzZFdhWzwL3hRqkbHp8hBTiGnDf
G4amPyalt8egXoRtrK+ze0Xhyq66uH7GLq9sLorC5UWy7/3IXwSF3aX1hQOyszREMVIfqiQlVmBQIMOH
cx+W5ZsefGiUeTeLGDZgxQiAAk8+m6XJ2x/9hZF+ofSIIoaT59dli/Ophn9huLsGfBJYLmQDMCnNbhbf
a3tJh024xdRKToLAEqyhCPkf3vGcMLsQvD1i0JnIb0aRp2/Xti3IdzJrG75avf4ZRyMz6aP1WwndW39f
X++N/3bQDUym7AcplAbMYGHksnKxx1EyAuP6hb4/UeVGvXBh30osoqCcLLWAdu4DnFR9rkr5H5c9+YCp
M/CDnQZm9UXXG2tN19qrs/uWZH1W9O1kTEcvdUSSxXRg1xDTNs2+FLfjnCdH1VZYLIJUzRUaFSK9e7Hi
sFrjFxBUm/yCrHTFevD7t4jGOzwCRwek7BxCRigmeSW4lARmFzhpfPYaSJ3UFrCvTt6yoRx+1r48xf4D
B+s0Q7XqRzhP8223tCIaqF/eZ4d0ACiAiyv2DXszc2KcLtepGwiR8atsWBXZnU5Mc9LmL6hNJdSdIXik
adS96kWKBYXm2DUz4yoh/Ho+dDQRP3vGAZrdo85DOhzEqfN9UCzOUH5czDWICpi49pldHgGC/wHyBvn6
cAnkbK8Nr/XpYyMna6adKsV+n5Ys8qAYHUWZEUUy33c2jsQ/7lm+I/5hA0BfokE/90snD5Qf84yFNT1v
MzIPYmwVtCYGymkJj4Du2hX39axbgjp2CwSLLKhEKt7pJYM828JBhnbnjJ6Ttb9omHe90eGW4vphpiHr
A3jVHiIQWB8aa/hiIGBbr0OWghembvBE0cOAm3MPMlypwXstA1egPyAZnB8Kcp3xN+wABS9s+TXiQyEb
TZxMJSk9joc9eZEEh31Y9RoCBrINyQ+uszKuVs6cCMyLc4Zk/1J7hKgIoni4QRScDAEr5cyGTQBYaYd2
T6Qhy22FbUJPHBYMdGlI3r2pokU7EJoqybtZcs1bmYffPhEXM5O8f8VD0uF7A3bdjHiypi8MGS5cj5sL
e9qEo/tCxrb8nlmXdLBNaDh8NcGqfhDcuXBd2x6MKlGFcr8WSUT3v3GgruFcWGZvaKxiQWNBbLoUgu4Q
gDJ6nGbsulHdUmNo/zV+knezKERfb80jf/hBRpveqbFrobnmW/bzmktlcBjCH3kQplYdylTwt2F1dtTz
sDdwiXnNsNJ7mcG9W77S8GbkJGDRDlktIkYrUY+A1288VvgCFTYIXEMETPoNg5r0ofVR12WhwLRFqNIp
LSSpYYPIpShVG5Bw2b5cxsfNofHsWuEStowzIg1YJEg2V1mNJvcSnM3nrJGmmMDNqRITpQ/TfE90o6GO
NNam7z3Yz2pvo3zTxq1Qqf9g5B2S5IF8HjMNQ28GZi4644ReYAWK+SjisXvvuVBUeaRLPF4R8AD2RmAV
ReI/Y9EaON6GK+q++dEYQTLB0a2LeZIghCMpNKOSANyKwqMQmdpfeuJZBfEpxS2oj6SyFsst473g8dQ2
bHWcwbRBH6tfq1kzm3tBvKOr1Ah4i/OZn06V77hr7GdqUd0Ev6xbmRSYvkJYPFM638A/8AjAoP9kwI5z
fNm6zuDqI7YRazd1isUHvIlfTvUa23xK2W1oWd4mIpbnuh7lPz3xXjx3dxUwDztQ1GBA0EGcXvf6W+f+
R/r/HdjveRMeotqTw1DYw1eit6ANwb7A2qbv6aaBI9eFPTFRiPb3kVch5GAXTRLKlW7KQMVufjfJyBHr
UEP/R3d5yxzJRPz3C20a2epD3GFahEsyZnEc2Ycz0B9r2jfoN5/6G87StrzPIhwen2gkvFT/3YW8LtvN
U8BsSipA0SUwSX8F6S1S70yhfkxAcVi+uhROikjzPlPpHJ04eljKorhsKyGtxvz3B5qGQcQv4E4zDrjE
tJaoqvxZdJaPOnpfQRfZ9sqiZmOBNVNztSEtOTO6zDE2rsNGVuAuNGUITonyC4G8Xpn12BgPlJgrrKAJ
8IKZvmw7IjkbG4cufhgZeDq+kZ0DpM1yJ8s4FnBHScLMngewzReKyh/R6hEATF1ucd/my0uNHE1fm9fG
je4LyL2v0sOfY/Ergc9mE59kb0Jj27LwFhEPVj3kM2gvuJi7cj+1JFTHd21T6b172BaQsuH/uS1sdoun
55hsElYxo5GFyUFdkuQsCqnoO+XedRm5dvxhj2fAiXiHnsAXiBh0KpQtHO8OT5cAVH7riQl62DeLN7qv
HAWYo3SyhAXsjDyT6tNvODAHXeuNGfxwICmS1+b99W4fgPnRhGeS88uh2Xp5MDE1cqAIhWO24q5nBXxy
YtdNI2KXY9wNfa5XkbcpoAK+R9zK+r6mHB1oBpPi9Vfs9dBHk6JmSUSSAwQvLIahXs2XTDuafs/SlwpM
dtiF8RVEAo0EPnXpwQY6Zc1fBBWmbRz0pH1KVo0mu/dy0a9QHTR2HE+1MXhsn1LGdneEDQcVTmAd1aiF
gZM/9xyjHqaDrmjeHWoWYqcJuJDi1mPWZ4CUxqfN7jwFRwQ/7RZfejGOzW/4RUnaYsOiIThqr+iZcPAL
rPARA88pY9iJ+8k+jtLgfBxyD1iFe6G5ST2tBntDh6vTDOo1Eq9K53ZWm37NI0y1OM+V9TimIqJiLib5
nlqoza0cDhndXRkQkjzCvdHGB24Em2qmAJjsP9/6+e4GVc2zAlLvvQApjStVSNrGa0F3DiVR0g55Laan
UZsB8ZEWY+amE1sl1gba9VQJv7Mfn/dpBi1b3WkwPwzxKmnXlyql143g4fLPbUElvnJCEJA/mfHrTgkG
dEcoJ7VZe+0bG7peHO43sW7TON7eUNA+EPEyAVYVgvK+t/jll2adfuxMJ7f+4HYmwJLr2lTdv70Iu0TV
VPECNhTm+pXAGAfS4wFktlkEJOrWkjSAsxG/brzNu06ZpQpX9JCtVJomeP6ToScmLabnvgwE1gTFuG47
LD2bsMAB1nbluPRXr7w4VV6uUu8iPrcR1kE1/l6cqm3FGGNa09LAee/u4X1d2X4sZqM0dHzKQ+JU4wdI
YKu3PeR/yq/lp5ohTXLR4OzasGd3OY9zGza3qFYH8uBISO32Td6aomLKaUkHW3r2crHTXJcavtuXDytS
uBjDLZA/Nvvu6oASpw8YIKyPkRmGHS/jk0kRndAPrGYRhrZ8hxKJtXGFM37bI/2Kz+eWOmyP+pCoGcU8
/Yu/6tu22jHoTYadCNuKVjnv7VBxsKc2HuZBlgqeW8KK/jnUSVaMSB+65Wc0sRZR9c2Jq2iBuaRgsKQY
xyynFNO+exopsCW7zHtJYDuRHFMkJCXMB9NCIwobORtYWwqcfN9tT3t6M7c8oHGQT9XF3PEkFOIBn5T7
h56cllFqCqbcyombIHE8wpc2bkQupx0UqHerhf0Rv0XdpRKJtpHy+nMiFGLGypKw95L0gE3w/tQOfEeB
LmdHrGRS5QDZMwuUFWloW1w2deFXJrC+qGLTqGHmOw8ZliY1td9R8GFs3LW2WkWvizpNSUAQu169pPe1
jJJ3CV9FP28P1oLrXBHArkoriHXbcK25edbWU/+AJpulk2lqUfEi2YTg6IehDTlx78UoNhZ85VsJ6nb1
J099ZI8QZjwrgVif1Beg0+cf2wR6cs/0cuRrEJ6DMK6O1ziR0GkQeJCcmaP/0TIN17rSKskDQrHc6fVB
GlCwoqcIbDoD2QH6i0Ylh9say5q4gsbWyMJy50EGi6h6JgFspF6SExbSB9+9qVYiivXoIja/1vlgxCBv
U+broRvRcMTWhrdrAkFaHn+zcKIepUgQxdzeVKHC1Rmh8ZZGx1fjHjpaNw6/TBrAKMZIISLw2kmJxaXK
aIGPeEfq8iECzn+3X9fccOqt96b+qbqcU/lRph0DpRTeHvZBiZMinu/o8phgIbQhJFtod5FZrwVeq6Vs
skh6KXQc7IXdRfYv4j1Ay6lFF8oC/uvOdnqHXKEgiZmF/6A+V01xOKP4KNX1161vheE0fkDWcGKQlfhd
Ppw860/hLH2xIiSb88mU9tHmR5XovTiycBq+UOURGQSNBGShkXCHjNR2P7Me+5f1wwsaeIJYT467nScA
pWvuOzBSGg9ZpTEf1cu7Rxav+si4rx72IKBbO+5gFLUrZ+W5aicxgPrQ9KsQaCyML7rdD1h4/FEhUrj+
i3tclI4xHRyWYhFB8uaH6UDW62t1aoic94fvnVy4ZLSroRv0ebIqxgP81yI5ySN0ENw7bydK43UjYBLk
N3a7ahXx2YNCbg7kNYfXxbi7VNoBx4G5aHf1gjHXOM6jNIGKxOAT6qlyGoVdNoM6d0NeAp3gE3gEosK1
hDl4sHlxgwUg+oMCFXZy3fUBLuHHKNduMe1oMaqGGsPLi7JQKuZIFQWKfK6yBAtGcrsaeiuvAT/RCLQr
qNYxLhNOBZCnDxM3NmyBWyc0EoqMiYEHHKttxmuBAmJArfD/YVgPb1yp2j/qH59eC8GytblGduiqrBoE
+tF2UBWTn/QpSuIy+O32sAovZoxAYXmNvIZ0dsiPd6tv/WMRM4de9XDHj4d0aWFUQKuRimP/Ez07lt9t
1z70SlBb1hTztQcXI9AN68x/FLgvqn6QlJxfupqQyLMOVWZpSu8pPzNaBBJDxj89gu4dSJXftE5Yd7kS
SojnBB6i1bvyuIEn0N9nrv86AzzLuVEH1JA7VFkaMqdh6q4ddopPngEAq/zxTv14YsGdES4pih07JERb
XNpq9NOkPxe7CqLEhZxdw5wyoNBSGHRK39xJeMMBGnmhBQf+5qoKkSRk9GIGezvm5vWpRUigFW+negjf
Tm6KbQCtP5L76Q7kceiKmKws+lYmRpjeL9gv9pe36x8UyIneFSBKDo9BqPpBce4kgKNpOH9UshEx6JcT
8FG3j5jtaDvyOtzeUcLCnfbNtLQQCPpR10cdWxeMt1rYlt9anyjal4lJqTq7GfmxCSwiI1GFGlsTDJDO
MU3H/YIsgJLEr83GKOnZhQFN03lmQOWlQPVv/s7kNsBPf3wpzWs0jKcBHZiHrPNFASCpPGxGiLjcoayx
1lSubvWIWt1jllVMsaxLY1TpWfKWLZACmY4YKzPiC1YDRo6BL3AfE7sCMTw8W82watAs8eK1X4XQqNbK
IsTiI16JQ+nLAzG3ZJe+qZ5RAHEKDR2qdVNUn+L5y6Rqv4lbsh+m5d8VQJHKZfxALgtyh190pYFyeVnY
n29Loa28Lc4p6vWwBahRAoTwnc6GXTW0UMYeR1eLBxlmFOchprRlmkMFwrwP4O5GPzsuWOmz6E0h5+Ib
vBkw1jXL7phvBfUg3Rojd1+BakiZjked9+C3AXs1DmZaY1GlGbrHcZrWTMcCPhaCVui3tS85c+aiJuem
bEBNCLrnnwFuaO/lgpgnnobb40V8n3LIGbkyQl+yMyNPLXaDj1sXyF8rosB8yB4aAzHyLydirKVjC6LF
mncuRob79sfMcKw+7dTJQL61BIf5mt4+B3CbTg23dTPQsU56qvPNCuwpOej1pu0O+3JwGzn6xQbAsKxa
tbunkWNZagbGvkMuR2t2D1EuV3LXYf8lXLD/pe68QVmwmSqkXu/VDPnynQlR5ivSu2imolpsUHJU5h1k
xHRVuR0MEsw2+bo/4yGwcCMns3gQjCxtbHooNgzb3Ae1827VsNe+EIAMuUvg71Kg/5DhZoxTCIGEhgz/
CcjeFdv8YV1tj/RUiPiPLNyG2qj6jqJGAHL9ch0cs722cr9UWk6tSDnArVzgUbZZxdrZekGe6QQW+/xU
dqLd+e7TS8T9MZtrSA3a8bQPBo+2KBepyvoVC7xHuicezH1PKEPh6WBtwzSEDgEyEqA5A3kL0zNtL2IU
bquOiNWXClm1OyWxxwep0zBwf7VrhuDlB1BHw9rS9XieNkCbO8AeXEGy7x+0TdypR6HmplC/nx4BsPPH
Eow7uVwexIQtWvvqPK0dhBR27N7B2ELgw4Okr8f0/IVcEUThUVZqEuM02pqugYNPHctKwVuUWw0z8RrZ
wt8U1gmOvjzRuPXL7uiHSDARU/Xdl2ajFZ2lSnCTPNUNHMzmWu11mHVsvIq4TjAUT6rNJ6JfrcU7/El2
oNYfP/ia4n+FubYPs20mxp6zThjrHfuDqpshIA1/Rm3nziIp8v+6TjV7MuYdpHkx5QdKvFPl5bqyufxA
vnLIKULwtduicAFs9Fi3GG3GicOk8xLaK/7gHmBemyVMtBcCHqntungRk70hzo6AF4HaseB07h+bPJ/Y
g+pv/yyASOqzcemNK3lS5WGE793qc1zVU88yi3Z2q6gSZLJFEGDENJefsFvbxaKeZfFfEkCdWpofxSkJ
xfsCBuUEvljbRSCHJzd+DDcrKRpVnAcw+m4UWLNJQo94xYwI0M3IEXF6AAEoLiUvw5Ht7HsC1cL03p86
040SzrmGJlEZYQiE/aWtxYM9wkjLFH3f0ckh8cW5Buk3LuPKEigkgXehtmBYS1SBCQKVWO3/50Pe2Yy4
qEAUxSD9H8s6Fio3hmlPsvPQl3wr7kRkLbi6JtMqLYVGK3fd33B8jFu6Ne9rW9IQf+3l2oKwePQDIUp+
Oh6Vw4md1Ufc1R+hHc53QP4g+il6E1rsWopw1szs0xwPb2r+zh6MsmAR90PQQD1qvUqIr++A5wo9Nk6z
AU07cP9iajqP5DgaWHjVFlnuR2Jkv6C+1eP7gVTajzBXeWp3zthYnTr0QCNIbr4FeXgCTij+qAdv4BQp
X+vNB/E0xhlsmD2fajV64ykHeiiPpkAsduNiR3yQ5hlbBnsfO/fXZDCROELWOhLCnTL1+Oiy3mvxDanl
jGPVZ+MqP510ISIJ65ZuVz+thiTapC5ZNb4IRx8E1k/QgFjKV3Ocy92QXpFJq78MEVp0tudrvDp4xEnX
nRpIenaRq2FYojHU6U7sdReIpty1NxspR+5DnJ9J9SHSPzqaP/xfnmiQLWoFwNT0dC+DZphCe+9oUcr3
GawNkzuqxbZRtTVSj3RQr1Atd03aPVfZr25Hrt7zSmRnw6nryt5gf6Ge9yWn88sBUqgPzyPTo8v2+bEU
xHi0B+XrNP2LyyTpKA2ThzeFQ6SPqn4d8WVokVHdukM2vkCHvGzKO7mqPs4lYKviDkpLyJIDmJXI40TX
nTLwuhr5tk4OJ3ex33Au0JSIetglGoccjo4cowkJfjIlfHw2bHWO2rKXNB01FcB8mS/3MUw+ho9JVgl8
IvZr68Of1Y+3mDouVLPkKXbVERmNVQGgzsAMCnGPLGz/eq6D15YGzc+lssnr/qHT1OWj/yvT06YJX0Yc
R9hF7XfY+VYd4uaJTnlGY+U4E3u5LQzlxfxtzEJfZ+jSJ+d3Vp/yKjiWtwUhJxrBHm1MQmOO2g5UNEde
6Np3QWBirXJQN+mBODORqvP9JWYOQb8+NZjQkVe6ot30o8bWwiug9K9b4l4ruldpUadwcV8Qvvlcm3zv
C8yaM1E0d2gf5zHi21UGtz1HVFUIhMIxsNa5hLuqGCLe+iI/C15JY9lb66AMNQWT6Sc4EFqhUqtJmBr5
zscsjx8/A0kVCICeLCKB2syw8lNukg89Wa/ls/2zRZnYgy+En5YOBPUAo7jfARIIJ9QVro/w5nxa7PwJ
ioKGFXNpsvgCHBeVMdRNEC/9Mgmbl1V44uP+yTXaXxUlUBxmmnDSUjWVEcM/vCorw78kctXcGujBlb1j
WhlA5KB0Z40zsnGICsEuoGS7n7R5+ay1wuoEr7QkpYm7w/JvNKVkTGQo6vGqayA3Wlxr5VgN349vQYKg
e2fqxN3I1110qzAeg2ibQToofHe/q3Ed+FSzcKcdI7mZ+O1SqhSzBHaOhBpdzkeFgIwg6lSp8PXC6Sw4
14svGNBMF71HNA4pqgZ9Npv/+Bo/U8WAdna2CxyxtZEDHBXKmRWzJv39HHiQod5JNr+HjEkgIxGLKM0R
jA2MuJgvfh6lCxGfQbGRdKMXuyz5sewP37f6xZ/ZE0Xi3Rga17rNjRUnw29PzimLWj+nYwQCf1BeNi6T
5WZ+MiD8OG8XQJd8P3/4ACiGJnk4atcXRrSUtlUfRnwQfxulJC70PxFWWqDdQdYEaARyZhrmkjXxJoqw
/TLKSWyJxcY2glfF7lZN/z3kJg7Hv5TrZ+zvNdY2rpT+OUG6gM+WNVXWq/7+u4vnowf+StdUcWbbj2kz
wsRcdU2AKx7Ft07xNGVbuX5Q83Xfax5jsoitx+QCR+/lTsCfYOs4WmcyYUd/7lfQFeubjB85/gpl/2eK
XrwZbKF2eQV/FjTJygmxcTMRhwyHzCoYOaSFf2mdUehF2zQXw7Zn1NQ0xPwudtKxXsz8RtfVB6CuFBFz
KnPid/jDN6fiOMIDPjARmBKI29qW+5XQ0n9GpEOqbP7HkbFOsaY5yRCU8hjmfZHtXJ1tSdaWEqx15nq0
nNcjKWStAQ3QVOYge1tkP9WUzSndtWArr2DZ9bc1rha3ePp/qzattKxGVhi8NskR961XXNq0s6QKc5Ot
w2NsSc+a7a+cMN4G95Dni4NVhd9RrCzOKcDFHNu8g4WM0JiTxvxV9JRcgObtQL/Rh1sK5Wy7uMWnDZ0K
OAqI4d6wZzBGF++kAE339HYs9MbXlK9nMoptGIl4vt4GsPCiLM7coVLXkAiQl+RJQUGxgedj7Sg+etRq
5NusmagTaSbn8bOhhLmMsmS1sWWdfiNY1qvM3WaNrlKIvIWHUjCcFPlNDsUKFgG9mB10xz5ND+5l8iaT
3G78rMNBoXDaU2pqzzw++HmIddMAjYsRJh62WI1JVwYhjAWB7valia3VNtkK7wuHM9RMTDWSoWRxd47K
v5yH4Knj/P7jv3zIjlk/o2/HHl++o0Ben+asqddghf6GaLwAnIcB5SfqSwQCCNhDQVMdqIcfcyO5p1TB
rkTddgC+6wG3hNH225lFhCYZfYE4Jmp/BNNdT1/FCxo7pIqA6qxLnCW35OMyfs+PjvhgIRANDW/SMeLA
GVUHGbddl0jxtkcZ5Jn8oClnZi+sUSd1njqJBPAfulZZl+zBYFroFUoIkcNizOh2lkgkEqxXyPkLrYlD
B3oHnCuhmpDQt/tKRGyZNl+7NY9vR7H6zrMohrpdTEgDFqUBa45bSX7IydWMFGDUGbOcCjpSgjzJzKew
oBmDORks8/nj0pQKnbkYjxla7A1QnCThq/2aSbe5yNGaB+xgwPXfrAvKnvSsaiydd9X3EcO9TFM9gyrZ
VODcOZgkOLlGpBJ2itOBuebDQA7v+gV5inNl3ThF45yVUFHKUr89q2ZjZ2CzmVPVWlxVqkT7E+A00WdI
YiZ/+z/WlWICizvPrZ4KoBAG8d6AsGpnWu2IssEMgw9+HWd3GzUH/j4f6PLrc9GK00Ukortt2pvxuxS7
lDoxQpFoVlTHbbhvLagooPt3iO6AFHeUd169ULHIVjJDrUJlyGXF6vTGkFeD9j5drAD66x+V10fpm3Jz
kKTYVt6Uu+ZZu9bu0+fNT7YtaS1SvgMsDavotsj9HLqP6a4/Z2Eln5aHW5uOGPAI3gAUlWCy5515vL7M
i+m6kP16oQfGRRQdMReAgBiDC27bN0dnbHIaS1W7zb3tXCsPPrnMnepgB7tRUHv6PYBlB1xmMT+85BVD
AdU8RDKi9TjmCaLBeIzLVD7TMaKLvxLGJ+NuTcTqwJxlSnMMlQI7a+exyPbDTn4VmHXi7jf3yWp+Qy03
AlsUI53Yoao4ZqJs/9u3FJPYjiN6teJBS901HB5AphBDajAeTNNXxX7uvdCzPayU1vDG9iLJsULSbr8G
yYm7/H3BSd9duBAjAdXtXXtbchaZuB1Mr3BaJqtvaR/LT0ptHKcVl9Ue5Rbr2e77oG7nC+DcWDvGFJTm
7bENS0Mj+W8QJwDL8YgV4Q1VcIFUrVsjQZ8DW4/FI9ZHpI3p5aU8GFiSKclc+3/M4so/kJoRkKp5i9bt
TVW1CWLI/lGqcH5PFhoEavG9LDkPxKQbHABbbwWqmlWtkDjyFx42F2W7cmesUZXgUu2p01M++2JbaSzt
Kr3vg0XDfN1Jdwdv/Okhjgp8Ksba684+JzfrlHqiWzjMp+yUqz6v/JLhD6G0Iw9tWlvQw8XVXUyk8fJ/
/GStibS2pXdkbvLwDUg2Eiu1jIPbsaAdkgl2zxj0rUFgjjnU9rdtvscOJP+U+RXaVMNuKW3hmR/9jBYj
AddlppF1NMxyGXKV+zRheVO3D4hN6M/kkG+m4au9pUmPqG1pPSELJU/z8K3oHNwqmrlKoF1N7/BMzz3M
AKMKU/CiPHcgEHmkq/9iYpi/Mtvg734qq+r77EGWad1DslHczO+kCD3oP3B0LIu2rZYqCE56Z+rWcUu7
UOe6rsl6i5UXnrs5pr8ux2qyDtj3CkWPHDlRBbTqVaABbRvaf6kFZ9oKbLHlgpvPcbNk9DPEG/YFwzTb
CTwHT30QUu+wYsOKAu1AuPZhwvEfLjznQ1uJdZcRXe7aBEmhoYLP5p/857p6X3W5h1JIvCbHNDzA80ky
JH+qNk1OaIDHSc805ybh/45gOuE8IcYV0qKlneF50LVTmq45B4LBcx5K5g3mkbnK++ogz8v5vr6gZUn1
++cq0djxZXb6hQBuLZ1GvgJ9tjA6ijSlYuBFmA4UoXRQDBaYph+R0dOP+E+COBIdM1pq9cDNNmq50btt
HQs2HoxJMptuGj1XH7PFdxQDHxRiUn05Z1zo+lGJtSmNUdROIUQCqb52++6+ttOMwzbNckGwYKnGbtrJ
vazg7k3PiC/7RAOi9S4X0Ytj9QVPtOz1eVWAvR2gStcXwlJN4tO6vMqIIrmO6Y4NqiuyuWgU3V4w0Xwg
WjG/8Ly6Fth5BODswxXOdiNqCgRQnSRdqweXte0Dl9a12hmBmIS7Dtfze/hX3sP1Ycf5FsZczTCxEYch
SRq0ssuAN7s1iyiuDR/4IUwoFjgRqQbVYQBOcj94QWGpFg8yNe5kFseRso3N3XyCPydSrkOo1V3rvSb4
7sk1PrLPWJMuBZbP9QqPNlGxD/A7Ohmf/3OLVozH6m/o93IUC/6sX5S2xKB1mfanQMyjJ0UcU7g4WdS/
Y8m3jOuhsRyrHmugQutrpK3TwBDw6AVqqkY/7hYwHkEGBCFoUhWuVLLS50kCO3hj3wpFNwPcfe2h9pOP
wUeIYnVbt0KuOk0Cti6Nbb3UKZbUKdpApRkY0LosguNcgklcwFPAIwvw9tqbXuAFWR8wWvzacEQFCGYf
VB4zV1lH02fI1h3Z7JyYk4Ci2nEmB8uvqqvMaFZ7DSfLi0zVF6E2ht/1gzku/ngzHr8+TJsbnYrMQHit
vGvy2aTL4ZAayOwzx6C06WpHRqrFFNQv7isfQwqNcZbErPXGozi1tq7uBZUtWUIhW8+h4rFbJ9iHn5uX
n3g/e425k5cxr2R0ta3+JN0z51oE5LJGDvwnOu2QQ22Awz4/kxfvQl2kKboEYlO1Ug8yH4KidUdW2dMh
YdyXkgdZlFFvvcereZy/nBHNxCMWxjEH1ikmzZaeQrQDvkPnX1cokRxgOemdUvgvrrYA4XpFTUO8zqM4
11PQ31XFTiD24B3U+9RLmTo1lxxFV//Vao425/Gxs1k8+WE8uBCMtCAwkM890PlYmckES7IuMBKAp+pM
XkkQu8/Anf+K+QPzWYMjV3bgz4bHgHjBIKxrx1uM3icKmN3VEewel3wDyE7VRvbOBHubMdLMhHEAd2Sm
eRp9WQcjQx7Uq+nj326CVg56FsFwj8j8iR+oUly1X2nBOAQmWBSE/V1zEFFq/K+yP691haZrWlGpbW17
PQ7WwDBUVONLTqe0rxa96uhMUi7xcHsxTZwGcexh2e+w2vqMuhZrzWRtGFrVRMwTs+HT1lNjShMNAAKQ
2hWZYthVorPZuDzC1SI93GWI33ftthwDmxdtxZ1np1gQWYhSDH/xFEB13s2ZwFEyL94Ewef0rkrowsKd
cMIwYMQCKkoSt9p407kdM2/hF17f5SJCDWz7lMuH6mowIprb1ypDgn9vdHrpz9jSc7ei4MdL0jnqTNPs
kMMSYOsryzix2atcWO5Iflt5Zn29HRcsA9z1dF5KjkTE4UiGZEbkOQfqa9pOeEY0aPW2HajEMMYrWdfR
81m0vDixNUBAMZ93GS6vQ1F3RM28tVd6qY6oYPZEixM+1C0cYu9mmmafx+R56LOdDLcRhYBcTF0GkqU6
Rl6UkfMS6yd3FYynCFENs0NqxlWg7kuuXLCY2pvbg4lrzqXbTwxkrPWBbdwdtfIy29/BeSelNr1xsD0N
d5lcv4R5KzpdlVWmcOZLkHDVmJR+mYeOIwZ3SjbbSoJSBdNi//u7uDSukERyO9G/nkru8ciFcojXHPDi
O39KiQ0cbux2OPjqwBwb4k6+W/RbKMFxLkPDU8Ina8IMqZD7NT/IqBXCpyFY29QOvGHKN3ZDKKsvlQ0Y
Cv1VaZpYk+e2TBJ3NuZjM46+dPL0kg2WjhU03dY8TMtSbAEwvHTKx5N3uPMXBwelDgt8HfV8wv9I9iD4
WFcZQ6jPUVAP87XhMxykCJ9NRMMc5d3m36hSD4eAM8nVCRyxeXKEJFvj6JWgCAskzdevsWWJPuXdDbp1
dgqX7uywCJSWRt40N4V1Pwnxk1oin7BiGKCz+i6Nl2vTcw0AHKcaW7TIYEVYQdUKJJdTNqmzFlF7Q0QL
oDeX2j3D1sDfMtg12ZTfu2zK3eWIVZWUwIDo/w7ENDNQa1Qw2PAKBoWjkXTaBHdbX7xTM0A5jGxkrIVH
Jl62GktlCpsgXCRLxhWjWAVMORl1c6H7dvJlpxNENGmYuZBAzFjg8+dBW3fLwtfXXP2AiecJHMo7jLGh
+Hb5okUP5dmehYAJ3Itd9zwIN+iMmtPoIXhOzOOCO+/BnR/13j/O1ilb4MMEbTMjukg0m5+e6QiuK9p0
gToYW4pfVessR1k/1tfT1LyceHFXNMwfrYPkxy4uK1w6kYIvw+n/bqlKxcRtauOB+YmOqIKQaf2NWKsu
Ohkg6uHiungfXwqO+zz6mRBaVG6dtDrwPvhBpv6mH/CrKZecgdY/bmXk2RdkCjbL1zvWncx1jQbi8sBt
ebXwTReOWAuPB0uz5V2+vHrCwr6C2SNAUXRVovW56g2Srynw+q4nuIFfEYSrdIS8UeiOjOqj0HAu47Oq
i2bTg6rxxGcOTh/EEqhojbZE5liIn9lrmxE55L1hVejtI9YRKEinbA0dQ7HrtmOTQXJAUSiFVPFJQDe6
vr62hvApJEi4ZPDTb18OBTzhEVI1EWpEQszaTEPdNSCtLJh4y4KUqlODRVmcKhLh80R3g3gLisxZ8shI
AAdvAlPvP3jnO4yxPFonFe3E/BEIgt+6naCkZL3daEV1YfWbGi/NaF8MFA/yN9z0BIRHLUHs4wd5FM38
Ugd1N0A4WA5cCRZvhjWREybg5JdYVBKcPC5+PeMm56YM7X9B5wBda5TU310rpZxmO4Ajp+LCuPKXvUK+
SZSla+2a3wxp9L/5YqLWheablyukdPGmT+B6GNEDWRUTq5SBfnd+N4D1lOgEy8QcTKNVeOCaI9Gockmd
noFFxidKEGkx2LheDbvQ7RMWJLP8AWN0+aBdO56fKokP4+0Bdqap/unM89hkI7nseezJ/FHoGWnAMuV/
83M3is59Q+TzGTp1ckGUCHwwEgEI2PwGXi6uic/EZVYEOE6HHt2QhoioGw5wIpKYZeT/NRRn5Mt63isD
BPWWEGZeFuF/4L74ypdhFPoGt42J7yygGUVvG1yR2BZsIX46Tpa76oA1sm13F7lCwANXJV8+8cztPxsn
twFifdIVqVZyx2DBxlUM2+b56dgYJk2DwkxT0nNev+LzMHDrXrD7gAiyH845JeeKpTtWJW9zhysNvdtn
Ykv29EKvB3MMVERLEKyQ4t4uVskx8L6es0XC5OSLx8PhODyNAqAGscAbEypZroc91XbKV724H1AZO1Tf
eOKmzaiyC4cBX6z9fAgYCHcacHXZirEZkcfvpV9EsBmidyt0oqHmULzAKo+dr3/0QZZ1kGwsJRLK42RV
MkRCLvGzPceZHrsnybJIVc5V3rQT1N5LJXSs3dR14hMq6ufNeiCGjs5MjIQNeHjnNVl+zAJpJg9EW/oO
o/ANHDgvfAd+Yxgqeoe9JgwKmxIX3OGMYKBsRYN6sepQS4Bnc0gmIHHQ4E6AqYILGFZCXcTEzC+eJc2O
KJ1sbmdJKkEUE8j6kKc5UuapXIPVnqOtpbHvEC3eP0jXYd7UbMLC/XEVtjhtbgxJ7L1RypeRMsyqtr0d
CbzlAvzXUpcSCgtYg/vZt9g22kG7OAmVFkJmtFHA8s7NloeDodSugzD/XGjiVTuWT9y12HajBvR1sne2
bLNeW9ZIhUTnUXsnTEJMyIHcpI+laFDwXun6ltuiAzvA0rzb4UleBKyLhCw/jJkNwhzxUHUWlym41/dC
YZL6rHYkHUL9M0mw945g3/Rz7YLsekedod6KR8G+XV78tAaSqOIu2cUOZ2pwL6/44E9gczTa6Z3UC1DE
1lK3cSN4i+lfArkHFN1YL+ZTvn6xGn+4aGoPCu2IathHi9ZXOXLV8OVUIYs7IH9LqSWXPAqHpODHlTF5
Th8+au6UvdTdNgJoW+TQECMy9LXmAnwC5PSIV1gh3My9ovkYtGBl1VIq8pglTLm1Zky09FnYWajhnCnd
qWFxUgFsaZggburNPBrGA9OUw2YHUEJZ6Lg34cPoLB8Fxi00hBCzUXynjTH2FnhjMidGjubxbCu7U5hm
BTTXkVM3P1QfJekw/UP9pm7TYbZ1ycQpsvNea/Z/gfhUWXTrCQK5hQARG5mjRvG8RfhxNTTHa8D/7ZFa
5WoZLk5ecMxBnpTYZK5gnToRBtabOhwaV/XWfhGe68sKV+Soo9D7US3/OcWWbqu+QF2SEntWYr07ZqJO
s4Yud0LoNHCTO3lebJtdeEB1pSNT6loJ/bAPjrfDr9j1hJ1cNlrYDM3W60M/CGBcah6TYBPw+rYK7c1s
rT4nuLmTVoB5zfVfm9wIORSm3xZll5KXS9G34HbmTBJvU4jaQsTp/fKrQ+XfF/5RCJy0B5bx+MP+M3rs
L2nbdjAakQbh5OcyVFSIf68wxLJwC3FXm+EtjWrQ+E6CNKs2PtY5qh1W9+n63Kla7MsjsV0wJjgHoo5a
BKQoHL+0FKizZn5z3zDf7aDcwAglAgIX/L38uqCrTZQH3kNLWTgNKdSdloCB+xZLrfGP2DkKqDvr3Nd5
oHPf++BZicH4tYVavGo+jRWqWchsvziziQB617csNgA7FffUXpal48/8BaypVYrkquwz+9xlNjMXrh1s
rdYptQWeDMMeQd8VqdhCQidfJ/1yHaQIKgp12lJ/VWSItUou5iFYnkm0/0zEqYkzgJBIWlnqv+ZmJPIN
lUqnm053CuMcOQ6cz7pR58nwAiQtD/5nBPHaLEIpxFdoL7mIF5pEDKPR9cgZnF5MRIoiIrVUHLu8IYBq
Ed4GSTagU2EMVpU+iCmHoEBTpBcXhU3oc89dx02wVrVu2mRNTdaTTo6ajB/sJV63NYAEmlLa+ZNuCe2j
hqjjekVNAlTS7n3AKeMQPAhtV0ehyxVaWEjP+0tz0h2Oas3T+WXqxHLfTQhIUBDRzSbbiG8GYc/CYE9w
YHhg3xE3vFOcJCQtFhJoTtbjar3gJZ3L8+YGTLIEhbxShRhqOG8TrTx8Mfhw5BKrFmci2IEA3vVUIsHA
F/PfdkFpBrCP8lnHpLkQkC/m6bbKRyKz0SiGv0tAVj0CRa/kYdYUtUQYpyXIKu7pLL4HqY9FFXpkvefx
2e7F/wHEz0MY7YvC+tXy60wKDinBtPmeq+7HoccK1E+YUEY6nVivuF5EC+RDuYrKJm3fQwXg+FaRDj+P
skaXNkI4asgz4eIQpi7Gx4Ulq8lmQOJdeo4CFU/FMzTETYlXbiwITJZZp0e+ZFHLl7rKrGhXjKRvsZ8m
3Irc9HIDUeGYzWU1dfoDTkpkbX4E2ThojVMbbfgcMWF85WRsIv+WmujhbxkbOK+8sgO+BjMLiaX7Zdvf
Ju9WmJtI+7WpWAtt6XC/Sy287QGJna8U7OwPpTqa16gtZkeaSNKvZEKzbKNLkM8bh0dWUVE++q6X8xBJ
0f4eu7Mr6H8JJ/p+H7oqoRHKh0I9ta+GSEtSIMtb6xyN90+1wYkX19tyEyVc+1RRhYQLs4v22j5u2QV+
DWSAg6U0Eq1XCSTkh8FJ+lBlE85C6STjNW2fJyfoqP9H+ZVj3a3J9+B2XwHKv3mhFwSOtFro6mqKEzf0
zU90IL2ZjaldaQF86RSFaUzP3Oai53IPVNMz6OXPGU2yLCapxNLvnheq1kq6223dT4mTuvuGsiZ+ohXQ
2ZgYAoWWEH4bvNNxwP0NskJUWSvSMxActYOA2VP+vrBou2ii0MlMrdvrW2s0Nu0779/DQ7vyXfz9uinL
WS38q1gJTItyEiy8AHIcKEI3YXCK4qI8hQjMekpMtg0OB1vF5Fi0EkOxBpBbJWRrAdfdhy4QAYLPQmty
tc7vnn6y74uUwFToGVk+02tyohpDKk0UQtuxldpuDaN6Ty6jLphEA3b0alR+eTBrKfWpGwY9q0ZtvIl0
z5TEiqBLkX6sNguMdPP5HE/DSEqqAqFIVnM/PHlU9T701Wn8yfnZFNZNiyljF8Ld/Q14z+E5nWI8fkux
NikyVFPy5b4z66bUopJm1ZEngwrUl99rjp7GXOpKUgVqy9rFkbv69x4DsmTbED4I0HDS75jKRh89NcwY
rO7cSDIruMa8E/Mex1MAWJ+JLU6tcmx+APMrFt9PJyCHFMctLMH9uDUA/jASkKusBAYjUXghQKc6vmNC
axcwL4a311ApSUtDLkw0vV2y66KzYQiVGgWyj9tgRRrAZKVZMaX/+TCVHs1NMXHpfuSClk3LZQnZmdK3
13lDzidW8lxabYY5Exrn2oCRjy3zPZXxcT8wBQKXkqE1oSQROvxpIBNLNgs39GXmpOahPRUEEsBmbJvD
H9vJRj1IE665v2MAmgGYxdWqmIPR06zqkwzqJkIkUUEXVMlBucSeYKKb+Np1ViPvRiKPNZWR1X1ucTrW
Pke1xD1NhIcu0UNV04doC3yYAnlRn8SpVlrmawdFkfcfXKQNMPDxyAC0Ppi2Uc4Jnf2iRhBWUiTrnwaD
FeCTTuUDUfXbKtUJlwI6qquyfA/Swc6WTfnhHtSkzooedQJG+e0SXpcGITQYVJ3LNU5+1iGYhb7k+1+Z
+eDJbguYQeBMXipTup+oXOs15wz99iHIbzntGoIUJkV+fMopAc/BHcYxcWYzgNu14c2Y/2NboeKfBTBL
D9FxK3oYw/3hcJU7Tmf0K6Bex/VcPj7E42Lr5/4KmEctZVe5aC/duR9TkGbV+oxWeqSY7V3zh8I+jG8x
3/xFF/qXFqRTYEOQ17cjKC0JXaxpJZN1Nt+DoBj1gmvSiBSBX1F/7k5PTrLuQxrMhKOWhWj1uPy3rC1M
NuIAFKTxWjlBOr4Fn/1ZaSDAjfKz1iekUC6KIFVbYRBtXdruws49CwQnyhHAb8NP6CLfZ/u85Ax3DuDm
zc5SpgkEZOyZgpiPfC5u53SinS6G3C2k+64Xerm8wwkmHc9RGaVDRlCxWzybMbzY4WhX/2fUQanMmFwK
CS5lI2E9viFAv+xRr7VhBf1FXo3/NUH+X+ixNnvjEqWRlVUTBk1lIIORqHAuLwPGkP3QtstN1JuxKga7
KsoSPTLKlBBNSkC2/BsQYWXI/7t+YCDM3QLYtY/C2kfTtDFpkjd3Dt2E3vN7l7gi4emMukBSlIYMAKM7
pJVGyKWFUdka91xUO5+/iRdie3BT6LVyFqcdDHl2a7HOFzAYqE5WTZnZGhMVhwtd8Tno9bWjcActB8cy
UFY53hMKN1zy7YZsL9POU88qaQGkhGIOvw/UZMqJph2aNCFs0JGC4BH5Ey4wtJm2MbaLdJWZdzn9HOKY
ACJGPRWQTiSaVCsD7F4xxEnLwNrSrOfSsctj5GCB39vOn8BWnIWLRz5Wg4ngZmvMRRRqz1rjkG2Xq/lr
w52wfgMVnWQYEnl5rA3kk+AeAbJDdrLpxIvdcWLxGif88r1vTk48S/rE3hRMuCov5zz0ws+WmeYgPbsC
M+SpHS7oZANurmhHXOb5/LW59Tk1AswYkIAB8cISE6JkAcz6sslzygz0zU/Xs4w4LyAe3QISI2rzYvvr
y8BrdXc7Dq+1K+HAfoSGuziJBQfh1phNuk3zdjY6cCCD0TZzv7RB0VdxGZLXBm2qPI9zMOV9GGp0CJ6R
okJz053V/PDMBhMmT+VA0/zmjBTTC+pwxUai3MprQA6WN+fajL/6D9lyfm88lxFm2b06w7F3yyAU5PFC
5ys+sNM0nDE52U9hU+EhZXXrrU8rJiN/u0WLiRYHj0nMT3AcKCvxt1LJUmHRkBhmFGLkHoh1xQ2pskkV
BcdX79yHt02aSTc1VLV26mYRz4VpHZwoi9A9kx+qUXbovyxQ+HeStnp8tkxhd3JrzxX2lc/eNwBaGuDL
tBaxuZ1kL4dnChsTKBIV7JUE1CM1F2mRQcsjsqu/s7F6b9I2UaL/oxcyc/BXUllklCv5KhIAEvmdb6gp
GWqaLvNxbzK1qjEq/28q2H7aID8nfPSz9tcV2u/7cgbd0t5pL38b9Rz1K2IfE2FOv0LUaTYpIbSHD/g3
1C8oaTXH+fGxAaKZUG0kbP5mB7jPfun8kTQC9X0VEhrF/CxlijiGKlMeb9vLaX8xNxzjiAHzBc3gzFyq
dp+E6RF4fIHBSvqEqWKo2+qdJlyGKqQN/vxwHJ9EiorAD65ZiquYJocHMeiHGoDg5uj9xG8cXYUMPiTV
9TAYRbm4ct8eT3kjA4ahDmKwRQrVRsMmf9UEaeeti1C3DGeitcgqJxQEE+5fJKzK2I0HVQ+nlkNTo3qy
YlNXB99frhOITKCiX0PBTE0o1brX3pKR3mhv1UnmfFMxQuz9glBGghHwceA1kNRfkD5VQgre6B2iE1Ph
dTl5Vsn9fPlmov1LE2v3GUei/3pMzew4zj+AYO/9OyqW0nz6eCxa8+VcD2hrmNC9K3EF5tlw8I2zTfVh
z3LBn3PHqzlcMd4gNdcsniFDbv/cWub0xhUmc3UtGv+mMokUXWNoiHcP99ND53vQGbgDpUwqHS/uQCCt
KV2shzOc48CHTQKb6u5U1Tgpqk3qd46L0aD3T0fD1WZUdlmJg3UeSIZpf4AgOc7aoUVbwSCp8dXW/u3X
2eKFG83QXjrn9oZg/rt/rxulseo4emOdjJ5jqrp6u1+zhanglRYFXz1ghh93DcqjLRzxSuhlwuTB/S8J
qjj9QKckoQpxUT864uROJ2h/5sIcY/+JLTmhae3+YqvNwpbY8DGTF/B8mzcH/j+a7pBwSzWaFjb13F5Z
FW+FB3zz/HvrIrHe2ZxkwehoKuUBlwEYleu0x2sGweXmEN4M8YiMOnDkh2NylbGS9RP4JcKfnN8QYiVm
5TNZlfeCSkY9F4ecl3VT1EZ/1Ld/Q+Krxa+oBhQp6M9YIHoer2+tRtq+yFKXDeal8fKXEt012w1iEzoX
Mzm+vqjEdU7KtKZpTXgAV/nWB/l6NLZE7VWtmtG3X4DGdsiyn38CAnItYled3dbO2nMAnBdNODOjXHVb
h97JBu/10dVmCwPn86dzc0yCXDYkQfgBMpCRyHmQrjxCJl6aCOdzBJYptxr3xU8Ouq6GXCBB2wIcJr3U
q04Eri44NUob1FJio9Jk/rzcdMx9yFpUAqkAzBGIkjLR0t4zw0r9kwBmCFya6p9nLOpnjU5arRYkiBsJ
RARESR0an2X8fE5BCDUeWag4JMXwBXh51nEQv5Ot5O6/+A1OmjsEdPcpLuv5ZhyzAPUfwWMAmv7jNRKI
JR38tR44SJMq86LnQgt2qUXP8o7xEXY9fluANkz2i+KBWO9RhIhXpbopX/5SQT7MHh8UmApMZ2TTZpHW
B1nrsHPlI2UFCUmmbJ++Dvffi19RuZfavGXm7MO4RjUDwLX/grfn0eXVVxo/SoAdCCJTOChqz6VhM5h/
hkfRxuRTFN78q/W2swrxWs0OkBXzkz5CG5Asm5w+Xx/LUPcsbYc1BqPJZgzeM4KTt3t/SCIc63izo3gL
3/sOtYJipCuqo5MWDkhIO4SLj+qJYhm4uBAdtrjQ1TY0qoFxzDp7Gyh7g23X0Kx6XWCayBumIzr5Zy/I
BeQl+18ySVgOHR9wXstkwid6z7ZbQwaHxuuD6VeTr45PxwyhoKW2gA2DHLOZvtWg6eo7Qie+DtlVNIrl
32PPbgPAxUMo98cTNAoUMqFKdO+oM54YzzrfGxsnkMr6mxkKyYENiKRu9cZ62ACTzWoS6dVSM5rVImFU
ksydmbqPoucRG9y3jL5ngfVXn2ifQCx4Aiui8rK1niJLzf/IH16B2CUZ6ldGz7D2h055lhguHr6OpchX
rA9hwfwu8YeivHAfjJ0NkgOqTeqtFruTtp+6zWgglk3h9qejdIVjDUs3hEo53pm8G/y01+0DX2gdy359
ZEjpvzsZiUaUC0BePA3g9q1uLo0BVLbL1nxgT9jTxM4eOWJObDchVRLRFnWRX+BQ8jYX504JIt5WkWFQ
Jp7RXavWvRtlg8UegEEGd19lLOKj0OasnhQ9ranAJ3fRWb9LDD0ExlbXmcS5N1o0BejCh6SFrg0wbcSy
xP546G9ADLn7/eFnASwNKKYiJBeeuFZe723V2RjxG8UfIbwb/vCvv/tlNvh+uwgXFsSuCSgWHgXPaXFt
sWbp/KJkswR+Snt5Ne+rVUYqcTu4H3gQBFlf8eCnNEWbc1bf82qFgkcHLmwNJMycLR0TvIiNAD+OreiN
DtRMj+D1tJ+c3X3WZJC8axAdPD4WXoQG0es3k8Bdekkd0dqnZ4Pvj7D+EsRSvQWWnDhA9QyiPhP6FWzJ
VEFCGacYlYxYvCPOcnr0aO1r4tLmIpWaohec6fXtSbVbQoDNKitzY9dRlDSmcsycdy/CybfMzZbB6HwO
Wwr2H+HBG6DLk+XwCjsAZgZvRMunt6m8DigBj3PxCN7iODSmNlcXIadcFO8o4M/M4ffcIETvQqfHbaB0
5/l9hF3VFbi3y07rr5pMueV+LHd48lIkSqGcj3YaM8GE5vw5aVvvjQRuv38bgI7QaGceFH7TtBn1hSLs
WkdGLBEzCDngxKn3jVoxULDUSTJIUwPh9CKKl3EI+jqVZysaa5YTHt82tbUhOvc/+7P4SvZaPHwYy2To
3KzNUu1a5DNumaIrMv4DF3Jy5nnZgXJcLklGGA4SbDNxiDK0e+XkuAvT3+hlHXUv8XKGtyblaIO6nR0x
okgO/yz5ovgjSn+iJrLsnVtpSEHhx6M+sbdjSVffFCrSMYRPl7ZqdscE70QbcFe17UPLyDNRKMzJ8157
r9qIDgh02bJqSaIUl16x1gZRDwGPvE3KFkSMvEZKH8wc4rMN9To2fPHyn1FDGb7/FOPjRhRUOvn640lk
wKUgTeSyQjga8tk8vkn0UOjWYs5rX1uh+RKo4g9ii7Xj8dJjzpKRBIp6GkZus4BbPOYFg2Ii9meIhywD
2IUG50cg8GCVyjIHjPxypYNd6XargRNxm10BvihPGDy164hnn6EYx3bsJEZLQ5AqolFS5lHL9P7qHqgw
ZA9Kbkyxo6wMQFJ8B9dmZk28GtK/Au+AFWgON6GXMC00IfYLwdyroQvM21U1AflCpl/48lq+9GbzHecr
gUK6WAuheiLfvCbr3uSNEGn3h2uZrOh7zuXGQkFXCxea8P8Ibq4ugWf1sMC6VRUeEM4SGv4Lpq8POwtn
SJGUlMWIqslElqN4zegUBerMfaoqCE/1TOyGRwnJ67XpLAbyhaB1pNHEhUawtRQzs8tjUUHeZ6eBvikE
RukFC3StFeJm7dVkHqnYj8zS/srAT7A7Gac4P8bHR4+yGa7SqeVDeSjjx7K3XFJ7WUQ2VKMS8RKa52MM
VC4peEMrSiUP7g30AsIVUHNX8XTZuak/buRB/MHlKnCAUqaxymkmeKIowSy7PfALFt/2mrMJxQs6ivaL
X7XksM4x5MzLMeo+FKn7GL6x/FKd/yf+AHcitZAEPR+UAJ9Oegg8226XeZAdqAyjvpuEtYuvJgiCcwrk
UHhe+qm2a/BdTRggP91vdjlXB73aHtznfOUsGI04tPr2FEOcNfXcvPvY6+ioTEjJN7g1JP5nACa6GQWy
VfKuaReQ576cI1QL6ZGGJNVt86mHYEmzaY9RzAVsALoD0OkXEBXVHKqiP79pZK27qpMmEC0rECO04Vr6
ipMP+z9J43K0suFpagcSHCZayOq3fuTBCWFIr+l+ZFbjpG2NVNhKtobcrCsdctHxH6Wn1YKlakU/8LoB
BkF8ocLo0OpDK/CnTgRhbhkTKFAC8hDvD5udLilqVXWisXR+s+w5KD3FZC4PoB/NanEfo6ndMIB9qe4z
u8ES7Mo7xFms5p1+XKt9PZEk2k36eOJjR7zkGT2/i3uDoUpnY3wz6x5qhJ3w7hraRUWe8q6zNFkvm5ja
Dn9EdSPPkCk/LgA0xaoMIFz72MsDncNZPFDnFbcNIDSOdSfhFU2Sl7GRg3HqIoHaTYEnb53nhH4ybMQA
RAPwd+XZcVwFVGr2uMFIorngZIm+Dogcgs9HsQKS+L3hrx8FKJi9sJ5sCnoRNYC/h0wxe7FoLIk56Dax
GUCPEZv+8LSJFp4UQLrAlVLzEMla4QqklPw9NReJ8mBuBt84aLcs9N9ZgQ960gXSe77H/txIGvxjfwda
A6KsfDYLuTt6UkaFWUfPzbg1sCpqkDPYldfFFIrks+MT233OEWCNHNdgn8yjKQvXc00p+T8imv+6pMsD
3dgF8TBk8odL6RVYFIGCvm3Y/2F5uYVOW4MersvbF9c1mpGs58nt2WWSW0vtsC5bOU3Z7xjl0RXCycLZ
hRtxaImqraPf7eYAiPcGm8a0wYavxuio2tToVq6WqVZW4Ke0D5GxE8mRjwIXsRvrN5CvAx3m4dAfL3f6
K2ixueBqdsIlfmQSMRSTjxyjy6BDcmjTrum/GtrPB0rsjNN2vHWPo1ObgEOZsQB3xRsQl+hOdDzeqCmp
D6VkjCikcphMi4WkY/4S8aT/SLsjT324tDw5SR9MKwBFjo/p2lp/spzNTPW/vm2yfK5JlWhVPKIUOZ/6
ltapZtN2qM1o/owoLDIUQD4ncab+Bb+L6CEx0laDxq0W78vWcymRGY2JiCLCeJG2qg1CyD7IH3QpJNIk
IHj9kXYfqXO+vvKtQZmKdEkOm1KGl8i/ZWGlHDtarv4qf5DI+7NZ7HJQclx7SuPvwLkiQ8eHlMvWQqtN
OpgFerQ97PpFd8ztv55WrcSd7DJeiLTu6vo5S+iSNlwBMLWeKUnP9C5RutxsI2kjGcCWSJx3EuXNX4ss
dH5kppwPcAFTXAF87fLAifsHi3X8vAP10hwKpKxS+Pki0dW43NkdurubIV7erqSeJ/4O+qmtVhxL3ceg
64C8QXnKczJQhpEh8iMiI4oPm7bJxewdydgFSnN6Ki5ym/H9vp+2p5hy3Y2bjan0K0j0tKgBG2xFQVbV
ErI7B6s35TMd3GLpY7qxYN7uj4TiU7+zmrwq+nqspx3mimsVBC52YptzYNZ0kj9qJTByumEXhvue8rxL
3CTMSR8W6m3KmcU+JuvRJlHYYpJDu2p+0IOE0PC8UdzyxLPBpghUSivYqhWPpZBRT7NNtU/WFbLuCuk7
0M5WX0j5rlxwa0GkxiGLQgsSbGq8pJt+We46jIKI4PdoUHanw0M/3OEhqfL81Lqq+o6tTGGlI2KIDArF
J/vj06uweHZwPe0u6KA9+anpylY9Wr2ElmZuKiBLxl25hypE6/95YkZmbZZT+lgNeKAQ7i/OUlmPqfGa
/xSjmw926ZutfYInzO3cUHgGEZ+CWWfiH1hAFDpD33WcCHaz3lZESMh91hrznC9sIEX6JJ7TaV3lqJMT
580zCWp22vI3Ki77pqaisyGoeTAhxpGNG/4kofhzPScmHJKoK4SSXVqp7byVjtK8Roezw/rawzxOtrNH
yTzbXDnNB0/ZF23Rz1MS3HImxCVlukvIvdhmOIz5VBBW550GrpLn9G8z+ngBFmkhTgfzCmLiTvjBbINX
xQNLozn0HkN60MC2YObRlN0wqf6x2gE8Z2gANLFJRRbIcmLVryehQhVgMjiwzWE6kSSKPuVM9n7I/zX6
qR/7RBhQauslamteqgH4z4zALprVP+YfD995n0dFsxfPrEeRRx+fCU1en3EiwgZEAJtX6Y+/cmvMBvJ3
JPXD+Wca5uclIyLdAj0NyK2M3eWMiXAfUklypXfZmPM+R3aWRWbcJ5AM117ZO8XfViQ6CLQEaL4IbrwU
XfCD4WW4305KWVOb5KBkQ8U7XMqUCrDvh5DIrSTU6C1dSKet1XTRwaps8VqpzFvhNxzzdeX591qR1fw9
XFnKkBD5hIjOrCrpbLqCr9/8NpA2Vj3Qxuhm04ydkmMntSd3QSPm2rxnHzE5AaRgCOqRnLKHteK/9ece
Tx2FKnU243KWJfy10b2hzYASwcBhYA+ScdWe5cZHrg0GzL3DjjM7p8qlbuxLMPhicuPlrHd4uT+P1wHJ
wXFVBQjDLX4iUTEVa3JsBupuLEJQEou64NRytKAVWTMoke7cTVy7vyGwQGoqXw3ljampYS+6/EJyq0Az
7JlW9Uu12jSl/iBdVhKsTV642FiKtDWeSBMR6emZ7rRHYiQhx4OptREEOul4nvGGj8xcAs76EUlXswMR
WR8PTEOxz4eAoLSqjn/fB21sbeke46XeQvnkDSrk5bLftn2lLB2utRcdM6m+z7gdvOSGRs0biu8Y4N/m
rUN0v9WoqA0wORGMYoOwx75Pe0pwQomgEaZqJRW9f3BWvjQpeg9gwvGjEQ1CykWEEQsq05pPRE6ephqJ
UQSjOoP3OPvpEBwSZEI5oQglONWeVdz6qwBDzcJjBfSK/B22v6uPxBPRa+nhC372ht7H2iclfBXNxcli
WJG9HvLYx/Bn2YAiiCtkWVKYuYYNjzLc5I/vyaowtPVRzOBupaqzY13k8XDdZbfgot2u0dmnpvBoETDk
ysy4GB7OO5gBpeSu1k58HYLSP4TPxKdKjxsXrgF7/i4Azy1u9IBh605RGCxeSf3W1M4xAe5tbxe+ken6
SzF8L2319qHzDgInMnzkRFSyCQaVeVvuMqiGohoD1zi0cVJoN1GU+vj/THvcPilr5wmYRUoGaHHHc7uw
q7qtbLhtu1DbxyzvBF2sbzSuQfHh6theJWP0dAs4QZzZ+dABVpX03SgtJSJgajq3JkYgO5JGkaOfKMZj
muP2GxaR4s3jhSdHA4WrnlK2qiWmZrTOvwWUi067NpTGpE8V1+WsEbqbY/AKi+e45BgLN5CWIyn36vJb
zjR8++OWfhyLH3WGpoX5aeAaINWeaFUeRnIHY4mAVRpU1pvElRKjpQ98WV85GCZvrgycT6gN7xIeGyMF
6ZqefQfygzq6aT6ovUyrvcEAE/8d16NhhN8LafGx3o6iTIrPoTlRq0NMUaoH68jA+9CQEiauEOOEufSE
KtmWD4lDoq2K6ZHC7B5x8tXYB4F/LPmDYpJ1koUGTsGOylV+TI2bLCY5WLbIzG7IuKbGq/tQjAMpMuRq
WoQvAZXZxP5py9qT2p5pT+keHowNmcMx7/jXatnvqfvsoD5hOZEAoW2CylqjmRXch3WhaSaqV5VUPeWg
IJXX6z9K+Q9a1ZHgm7dJwkvyxNv2bR5LJSs0nsfScFazk725zvHIuyzjc+SrfRya4Q+LYipu18dXzq2F
ds1XnIPaXiv76jRlZDkZkYpswhyRSByaFurwPM7hXfGc2sVFRnBSmRRdHSDb24SHYPhwQxW+6sYLJL8o
16ompkwzLdr1BNaV+Msc+hnv3kGfSxehoJk1wFnmFPoqN5vCiZjGdDyncwWMOO0uucnBSYZHUD8wI2Wq
9TRsBPI+tcNZUMus1+pyj/dzABK6KoqrTAEgnPqvba9p18upa3a97Fg+TiNH6UlzFlvAKvTh3bQTK8En
d0YZEG63KyZEPZcu/Tl3viAuJMcia81e9E4g/jbCmjnkj2r/nNSBdeHv0a6VhqZcPRGz2q0gvD6elC3f
vovX0U9/4vQ6oNAOzmGnTrHYoUuNVhpuKYt9CVjTZY4LWMFKWNBe48l5M6/FLJMpwq5HRdKuGcCfnJz7
ZxQJcEH6lMTlz6QwzXBOfZ5rTuEjAAKeWttOP5tQYFdIwLw4hKcpKqvtAsWC6sLp0xRc5VTcAkhZLDaV
tymbqkrTsbVfkZflCCtGFF7acASgCoUN9flURaRKogoGAfOBV0yUv50rRswFLBN13qJi608A0JX3V+ce
bcApRhnicXtd8vcO1gc7510jtYZWJOMXlI+t5gC4wdqYCz+v4izsGiGhMNquTE3HXH1obCRXqUbfUAIM
UKVyKDI/176u/wfOFQ7ZVTuqqarsZcQDp/DxZEGvlVCwzqj88hCqrcUyV2qRkB+U0OyF+eNPShV9yBE8
7zkRSPAZr8gVCATSFJuTbfCqXKUNUmedHRcbgX7rmfbJn2vHthjSpYd8t+LV65PqP9u98osW7du0Ir5o
RkbwDA43RGxgcsTuepdewkQ1NzvFp16SuQixVrSdT/m9u30cQG1LB85JArrsjEg4x8WxVtKZOQpOaQoC
ITV72j+0aXcWHHMgXDZ6uzemUIj6BRHBJadi9P1rz46VUQiYJHDhdE07qvdWhA3aY4OwiFAiWmyHyTjf
JI8O007kljf2Yz6wgW3IQ7S5ksdYjYOjFjDjLyMF3eiIrXDnWkDslfIfFaQLHYCWtLDMdx6TnF4Ny3QU
oBdQ48LGYNWxwuks9zRv5jDMQwnxrzyyFG9kYPaV9+GtomVYk0zIThk29Aklzxa5snsUKJkCOGCEmzCU
fMMR8oIMOZtyIQ60VEoTBkFCGAcBVEDgWb8mTPmQxU2zzcMIlgExuR3gh/dRjK4CZA0qqBTZLXkz1ECH
XB07Wk+6/vUKmLRSxqXTcWY+af9VuCaBIa2/KOHl08R1dioZI462NQlGCu/p8Fx0vfKJBSp1hGhzMxuY
jdX8OvbATYu8tJuIj50g/JFJrfQYTn84rjI2IMIWSIL8L8k3Nr+5ivEHq04ajrnDH2JbQLgP5bCZKrB3
bjbJ7IVmAihu3MBgMIYAFFfM+one/QU6nwc/hkQ+Iu0KhI9h2MectSYWlPCck0KZS7N8XIwAoY37iZSt
DhPRiDJowTQMLCe5zXJZtnNoIfXqf2BSIUdJkFpm7uWqCWisofMCMbVABzAB6Fe4KpRqan4CWXEDFlPW
0988U4zHejRBGuojtumivyORGRNgBynceLVRobw1QBmAvwlYN32h76rrn/6pQsGHAaTHquR1iEbXkPgH
XGuqimNKjikC1Xs+VUVZ70PaP8HAJuWqJN0roFagrINBc8jF1sZS7qmGX2FSz2ZmVfZspzasyOGkoFNg
YoeFg5tH0/5PUHkrB2uCUlA45fab8uAA578y02qZl/IAqcorIy6AggxzXQOSQL+s/Pm0eYdjdRKt9oBF
m7SS7HQRcvo1JRngC8D8uyFTZYQEJ8qe7nPZAoQQmG25dpRj82XpST6zzq8IaHpuFzv48yb85fd/hcSR
hJHhplGKiUeIB8YJEahn+AGIzQJMMVIqbJF7XQy8/fW9DOmsdKj8NDlQuE2Fr1tjdcncsHtsYh8WjzX7
g11e/5LL75FiAddIiEaixCAtt+Y7xT22NLbQS9Fmc4T0SbNQSiyLhlWXHYEg5lOeK6jFalj/gvthAct9
uFzaydHXf+ydgKwp1xQnr0s56jkHEcoZU3ecCzIh2yHttvffSFp1eVIe1dRfha5oULMAjwxHRlsgAbm0
5yERps8x4frJ/OMldYVBnhARN3AW3tsHfVeob96P0EbGZxVhRxVvRAOz2fTK+x14RProh1BDyyrTnqRf
qHpdmaFQoA8XVvr0paVX4b5wHRUvhd0WKs1UdGjUKrewtxhUfjdD9bF8YFMvCuDIJIDf0KwiMirD43yP
WDXdIXKCxikh2gVPnjLjjmX89ZE/5MLyblwuxkepyuifCkW1UI3DeNmwIa42LjBq+oq3Gp+i2KOhCdYx
wyxGrggfBDxOvclRoFaoYXva2E8kGHzEPlBiHwq7wb0uuN8xXGFnTOz70NULqLWNkB9dzMuO8/iTsj9L
VZvq8hmbunPgw1mRQmHvItdr18OyJFxxjujE3sN5N4qsSzpbuejW97tM2VNk4fJGzY4RVK0U9i0L2W7b
RpwxWrnQpwMX43k+JRA6UXv1AZr1TQbB1h5h9SILmaS6B0F2bKtDDBRowlBYwYhSOyioeMR7wWVH98I3
GDdguvo2ZmUeDt+lf5OJYsY1OZsgAPwY1vohsqdTRk+5gMk/9z4YhtF5Lj35djdYt+vB2so8z6jo0XfL
hD/tzW0We6MunXsFBpcfyX7RyBSvm57waOFk4QnzLM/f3kJbxAX7KNM3P9NQ741+FlHLyWUOriD1kIuQ
z/INGTtNE2gCFt9a6SStqVcShhCp2U8qaT2dIM8Bz/UNNG+6SZgh9JD6JAlI1mrtLLgzPKnzG2DnHt2C
pVyNiZaNjteGNzyiZrW+M6XP6SpzpPBpzb2WfKvhkbgfvRZ5ldzwwtXImd8tNn99mFuAzBC2fgWtlCMh
rqKXU5S2ErSe7GaUwLQpd+hWL4hNypWsnVSqKGYLG7P7en9l5NSiRlbm6uA4ttqwiF66zm+YdKCkibRW
TrDsUC8FCaaHvfXoJA0lfKwOpupxPiHRZisX3Cs1yniE76uFLpt5TT3D/Cpxaa2LYiJEZ7JRS4upnX+g
mKL6yKeZPeU1+xSDPjN9J8PhVDec/T5Wo3WvQ6Asvzjj7eMgzkbKa8d8LqFSKKSJ5NT+lrbE1DxZUpaI
+FFQ3YGuBB0tDbj0hou7tRmqnFkijjRSkxv8OCrgTcSQAAuIQJzGOl8ML2z5Qti782Tcu7TsxmxEXdzK
f5pYJ8ph6F+yyalWMBmtjHwUZzJaszm6BrgW6dfPF4d3Pr8GkkagvYlhFZj2UlHo2UQB6TkRp1fNbAIC
StX6vTZW7DFf2zfOpEE+TGGK/QXHbEPJfiA6/IWOXsU7RRmrFPRBSQm4ktTIjSKP7KCbHE1NO83nVFoO
GfanIPBwTiVgKqXLCminhXIcz0rl9wOsn77bQkh5gDBwORq0tBDV2Nf6oBvNhKq92UlrAqDR9CUp+yBr
2uT+cP0xGcz0+mC6PZwE5/LKlTanump4L8hWi+xtjYnoB2FoKTa9ybJm3dNMEUJxkyiEabuUClhKNh1k
sv7jO5eJpbtK55igEwWawxGI7YR+7KWk83GbcGFz6Fo7pNt5+exACjtCD+l0HhH7F+LdqBVBikcqqMOD
LKmnXMVkklYdGZgAnacMd3Tf2NYmpWEcd0+X452CfQMzKwhTOgTUX9Md6r+n7+R/AIyiBZ1mslJQr5js
ddmtgl2E1+Fa2xw+PrbCp+4IWepE1IL9n7hqtR+leyWkCZHW4o1uaS2q4Pak+1C2jz0lTKVrfETnHOnB
uV2enFv2O/U6Z9ZIIoadCCw5Q4QC4rrBGcCp6Bn/1F2ZUwDTLb71rfwXPxGWWbWZbHf9VLGTX2AQjVLS
bc4j0+xluNBxZMYg+liTxAecgCzZAy383D+LWR+EK01A7syBWErLsYpkh8WeFLz5x6gX3NX/Io5WQzvO
6ZQIEAP1jS2DAZlAnf+3k7cwSbnCzUA379IPFwfaekboc2x3UgFFO33JFsUBQg3cvIKeO3oEjEtDaG49
ILF5bbFoFtQ6O9KW3jf5XAOzcQnDuykULoWYfIuHGQq4GuMcQwKhVKyw7NeZ+0G9TpQvAj8lb4H47uqd
3e0G6OGhu6OTrBC704GciPtlZJTeQLwbFGWVXN/ybKYL/vYp8kVJqI3FuoGZ8ET3gcgdOAMlw8QOrz5F
/x/2SnB4Vnt0c5lVKFc71AGtTkIgyyS48ccU1y/zm0Ux92IGtxoUa+hpnYY8/gDLBRsdFgelX8gGUDVi
UOWFyFmC0DBGfL/GMAGhfqBu0YD4yTVsFmhly4yWjxNo9EBHfq5W5T5RTwjCsdKcE2k19IZeeoE6o0qd
9SwdHEjU1UewU7t6YT9ZtJ1luXCJH20EPJlRKm4ZghWJrUsblhciAFMfOyrqzJJSK1ejrR+u+ah3O/rR
qGb9quol/TUxnbtvDQqzvY47DoivutnGS0nsL8yX4X/KGelRbRtFAe90vbJw6uI6hsR2XdpKHPFzVhMY
qdVcDkptGy7bfm28eNyujjVzTolD3O0gq41Bc8Z1uQpYL20AykMCLzW4zgUrecfjQt+jxasAY6W1F2vK
y4vQD5n+CR24ACePQ92J7Rue/LB6qP/jSDlXuWXH+quoqlfDI55j13yrsfWgekGvXTlQdyhYHPptvQsl
WaSDX7o/jiK4bwcqlxv1ezRbxvNx2RwYCOMC9/vr9es1sSQQBQzR1oDRGnQBXXbkygfqFuqs2cjDP3Gj
+ioHz3GiXoukrvFTY4+Lak/IQwXWa/bKo38mNOD6np0SStUuI/4rfpecyMACDMgPtzTfHHUq/lTWnxjo
JyefOxojymp+hFKHxDHkxBrcvuNqHf0Zvp44kkDDTROPetjg8k3BClGZK2MDHXwpwjgaBGMan/kg3CMi
q82XtLpHtNaR7c+yzCqZVlo8z2zArzWOIvIX7ufiktR45NEMQBJ1oXhOYicuX7ve5dotXnK4Dh41BvJ3
iPEVcY3i6wXbKNPqB3KNctoaMR6pxiu8YmCliefdzHZzYohd/H5/IE8UnqhAPIopvoDdqjBVMdTxDRbc
gw4oqCRLhfQ6ntEAvZXOPdOjtgY6bjEVB6OAW+T9xz7knc9v1GtdINoKaVXlew7ISTqBm5mmLLp9h/Hf
Qsnbj+ZX52Hh2qCKZrnJruHz1SngVGU2jo+VFkyJSzhr10hCmaz4BrFITRzfv+QjLTit7P5DgvmI+hcM
0KI41U4mG2ssG2mDZR9/qRQAjGBvRM3ArdloOptS1Ofq02VvR33YIBFYzgiokNgSCZWQfZLOVD+sGmMq
xJCjHtO/v1lj9LwD8zDTgWG3ZH+kZLpJELpcLQkolcea7KlSyBo+tlcNp1XVxaV5VdrKB8eLpPSgIlal
WL+jT+9qy0eRlvSAMF1CskdvkJZBm+jWUR/o66joMS2Il81WxGXX17Rw7ib8gSr6G6q+iwXg0cyYJh6c
ZaRSYt6XOC8fKlEEVQMl1vj/ezu5I+ZH8gVV84Zrx7K8LFyB67KCUuW2AZTs4WXpPrJ9WL0y1zGjI7CC
3M3fBCo2tm10xOlUM7unOowmJO7N1r5MThtEwdCptRaZrrPjxxN4bjzuoBeEQmlR08wREU/vM1eMcrJk
yK84gHYHWkFVGiXFWdnmcyT2NAf+b7zlIuu80P07dQ+IdxClS4u55iY2YVqJsAnwoOgxbUVKCjR2yVtW
kQbbtNiLk5OTir2/HLgLVM+v+whXFeMz3u4hr1t4S5JJU8A6+aqOuNiKiCUuJv6AUuj8g808ZV1vkgSS
wRsMh8riywEqiAGN0n0hRWmNG3PW2mzNQch2V1Itc2hO9tBFAlkp1IDSgRg7v+gLxGnMq82h74M8ceOY
QOpmAxEuH3yf1erVDfmUXaYCgAyAIxFzG1e9W7vZObcaMPvlJbzIk7LU6ZwYoVyU++a4gw+dEYp/bLAz
c+I5C+cT9SVzzPLBfTapVbf3HTfUCeKgJDDSRmRSTBchgul2xBo5wr0/CiBSj8HqtOWjqjIlm2xFz/+0
KCowUjcikA+/3oER4peS80I096iwQdgM9koG/NoAc734kSAXgUqtlppIr9pUei/1VpsE5Y1MgHat/zMu
jlAyt03rN54osxf42naQ4/ko4aBpV3N1unmtM4OZ7wprfa7cpSyhmUg4mQJ9wf3dvmdGSbFNAznfXb5W
L0Mg2pZtn/DFfW1u14RBjsV597NuobixIB9YklptSHIt+NQLVnmFlQY2KUn2F97TWlXnfrSAT4sfHw3X
XSRcL3GzAPB01JvqPSML2N+RUu9cYLSCXhk+0pl1iwI40Y6XuZQtu65B+MNcn/WmxlI7T0dx13zfKjsB
Ps0NFdVfkY7gVQ2uU/FqX5JR/2iZ7cSBd9N7gv6ENDSSljt0j71W/ILLZEJQM+yypRzekh8VzE1cNdiH
gCy3IC9Adp+p6t3PdViut29kmzo4lRD8/3tXnPsV4Msqu7BaEUMLy7Stxc+QlLNqhCZBQQ/ePZDl3o+M
ZeZ70WYlqCZKe8aiF4gFFq0iACEu61pFmT8n/rh86Neyq/dxBMb0PGLhv/9CogE1Hir91QcD0UhfrNAt
Z5WJrx9GBeJfYGSlNcxJpN1u1/zkwlTT2yi6IYVnq0l4rqJkzpX2pCiwiJ7ARfEZjTl3ZF1oftTa8OCW
e0sNJnPeN8dXBp8C3piGc5mebj/qAFMBDyEYdceBmNTueXJxYjRN7sQANHePqQgl4/wsbqoybGhr7GCI
3KmhFmWyocaK/xBgYWyXHV0+nnKOryLH5N0aQlNZWQS/4Tl6eohLFx5fy6uEOhWQ53KvN/gvsQ/7z4IS
RvTuOS4KP8/3RcSigMwNgNNoBtMIjaliYcsKts1fm55+isRmHGug8cNWuh5iTa7Yyb0RnDdnN9THO+o2
ADelwvw0Jiv2EHXKZt6l/UaNuRByoJ7eVf3BOavFWaM8e5sKH2057hg4E3XIThyItMYB4vdySfTUJ0bQ
UbSuVgAURRhK8f4h2YC135vfpKMEB1nAyXaSTWSMkuSuAvlwnC4aQ8l8S9E9axAiU+dig6t2NtPnGQBc
+oo/56hF5OMTG4GbPD8CC8fwromiO6S7ZTHOsINfpfboK86wKRHwanUiSe0vzhmXZYtd41t1aoxboVYd
22WLv5uuRKANONble7LtMg2YeO9IWTkpLLQaCLjdpv75Jb4YygpwwrgtSMxS37fG9W1rfKNvlqih2MSC
T8AXZvHRV0Bd88K3yCt/O5kVm4Gh3ZYB7wrdoIqfvIiwSffqj24KjoaTX2a6uX7N+bHXyrY5K0HH6Bj/
zFKEAj74zcPFIprtIrIOkVEjWJzz86zfPd5+07fCGQwRqabm3rNaOvRal1IOcDvHbCx0Q8PxH81g8eQ5
crH/iW02CrgA9K47iVaw1T3Xo4ySxbp65L1TZEs0FHjpGttrKu56UToVf2wZB7DjF1rV2W9loeENwuIm
TiUxXNQdo1SGafDJ0ou5SbK0yo9atwiO7EPL5GGtm13XnMwc+fBi6rNPVApr6HsEIyf33i7A6RvRvybk
LjWXmE5ruRkT46wQej1g4Qft3uZoyb0Y3TUNAaoFztF5dgIgdWVZwhXvsNCWsN13ZZpKPdKXevTmnERa
EBZbx6UVbrc/b8LXBFRWWQhMA62lboqSmTkLK/punXYTQ0L6Fvl9LKux/JSp7vXRergW76xauWtZEJHW
/KA4P48Z4gRb3bcy86OarLmMk1Hvu3MleEQppg0pg77sdYIsdv0WsVboP26mCtP6Epmj7aJdGqHUwxGy
/PQYvMm7uBEIuPUeWZMGutRUOXVzGdeZs+W8sO8bkZ1o5N4WMf9yXVUo9P0WHFCz9gwuiwPAf1t25EoO
3RJWc5on1FDd0ipQQgvCspd5wyDGZHzoCfzkMFKcRWPt9lqH6OEzKq2NiNxfWEWPEk2+hFyDXkqxfbP5
Ik+SDJWc8egxPqPLjyNksy3Iy27+D4Bm/VtnjeNKUao2lGyYkDqOYnk2PX9ofcRpMKLT6+9IJgRXA950
CuMw6uPfdr7aqH0BxXJ0+SOZL6fmxn7aO3vDQ+iK8TVc0vvIf741SNv4TpHhmNCIvPEH0NWtqFIkfb0w
/g8CLdrNgjjJJGl0BOyWGUKGOP4kjRR8yz6XDIYCytekfCgl9/+6y7lYPuk6T2sPCQO3eV8T+MHpPpJa
yKSCkK66bCeoObs+6oTua7IvBB/mw+ywAYxQM9OlyZzCeGlqVq6bB55liWuRulOJsyq94r04NNXXTRGu
XojUBAJ3FUHMl1dagsu1my0rZbbjVd13KuN8ybYdZYtP2vq0hGfLvzehzxC4+jbdYQRjITDgs07UKmuN
rOPHB2fZUt3k9r3Le2TH2AtdwcaKNFE9Bbnl6BBurI6XWJr/HHADcpoBaoorRNdtUL3Y3wmnmek1hwYx
OjRGvzwtAQ6ikeVA5l9HV7gBlYm+Cn9jCpWlMG8vQA9NaTGkhjcdRwresHH9GRBrLs5MAobBmud72u04
c4af/i1xqyXOL53G+jfkEZRwYRe6ppK8h5JTx9/uUpgm0wF/MKPIreU9cTNRoy6iE1wioalZYWRydKgH
cCJ6xG79fRovV0IGzePzbqzziSXY9xZLrR1gzwKZ8pABbw0phq8+7jsDqkaU5f02SL+2eQA/3muZ0YLT
HLmUI0oylgTWrk73YWKy0shpP5aFnwCHHCTk4kdLK5RJnNqx6HfoN+AMx8a1YNP9xJfW2+KbFAawR9xT
pp+z8sJxuiovbN1omoqxjl7+D04Ym4EPBMWKvkBxLnapjF9oNpuSFUP4kTJ5JC+tgfGY6gKDD0lmEZxN
pGbEVISoOA4P0+x1jA7kARG0WVmtGc1FK9GqqXLbfBSOeDJOyuu11/TS+RCPDVo6fXPMyf8wVdF6J+zM
HYm3+Sl4WS6qZzyD3nEiM4ujGfA9XRC2JblWLwqdZEQBD9+FYK817U0cDl6AX9REG8jkB8f3tV87ITy+
JcZHK2AIzzk40jwRjV9bXTvKQQaZm92G0sMcZ3tC/ZNQdt7+Xh5TnqOLn6qfFNAlWD7mxSby3b/bIEeK
1gKVK3V3+J0gANrRVw9um8vL8OyaSjWrpopxvj0Btci2FIJObwLag97zjnhXYZEAkb9eFkNdT/Nuu0q2
D3uazqUtA/sI9iUufj1kcUajOEHVvKy3cqZ0ry2Dhnhxl1xqe+Fgwho1eLmOJWzyi+gAGgXrGk2a8xbZ
TPfGsXgPwp7+tQcFSTRMT9jzLlnpXLj3f3+nj79tNMKkRhoZfDHeNo8AVbtK9sSeth6py3lvuWSMGzxe
+saMJjUfU1/Fo4Srg/epXVUxWsUe1zqGCD9zFu2RlJIyF8VaB34Ytup2cm+w2OvPjwgFbQWN44BMXAML
By3Y2fgBOlrM4L/2z6LJcqcr0kVnj0FBttTNIR4C+V+MA02A2gGfkyfCYg+tFr+2SGWOQHNst2297H4G
mXn0WUiQKSGgi2o4EZ6b1aUdubCIQFBuvH/dEHZEjdqpBi+bWxjhtkhxaEXw9fYzAqkAhyoif1e20rrh
lWrbfAWkkllf9YXhcYlQHbW762oqTYr5wv2ficno5AxvhT85UytmnC+o7SA0EzOCm+BIVo6IA1Pbhpyt
okvBPTtxi8OjWQLZ59iA/48bG4tKuR1t41JHL1k9I0X9G6QMEz3BWzLxUfU4tIc/yCMVhsG7oRTIfI3/
12aLYycQGSoRWbnVnD5vVKIuoG/usQjp+B6AOdDpS+LUBB/6D/fslLDGj8vNExbftgmFEqZ5ugrLg6mC
28/qis4fmH1Ar0hWvCKcEbuk4N2KTkauubkAt3PbIE7vj0uNsPQbhqX5oZJLR8zA3A4vPy/ztJkHcmr6
3/xq3OH65OQtfSSZLLyBgKWxMUDmNTN/LGBYQCXS/qogc1gvnQM/q1+V+yvnTLPNlDZqrphoSmUPiK58
iyiyPUevN7AlUgPLZLtUhorG7G99FzbuzBBDYQYwY76b7mKJ09E+R+daubjczv1mYfjCoBiUhYrgpPKe
+rfFeRgZ1fiKfXtH0jqBYqUCsopNWG1FdVs8zgo8mihYnZHu0C/XPuNVNpCwkaXH/R0EUP5xfWBPqfwb
nrtOG0Am7dQP53WOE+BwP5+aVlOiH5T7AKgxLCsA3ElwBOahvhhoC0trG1BpBaKztQGs7BCH/s+xghrO
bqdZr/86Z03r3JHa2shr6nQTvbVwW8iyqkw4E46ff+fN7NdFj6QtNlsXrZKij+nIXC7MW59bDw/x1VVh
dwwpC9bb6nLlJ97uEfhpWwpAg+aeYD9rMG5kjGisFptkLYwDvbMS3bbXlsY5hArqoRC7PXbF9sn0QcnB
l6NHbvIWJzOzI/b/I871Yri40P6KQ/Xy1CE4Wd6r5YcrOr2LHWP/1l4m3lgg6eN/OwE09Fml/eqzxOiU
rfL2W5IM6SSP/Ghwofff0M+wLGF0jQU8PkBKmvmnBDAALc5JQ9qyt5GNaZodEzFahWLDv9KrJ3MdUb9C
/JWHu1qzEgrQ12QFjs0ZaOfwpUQhfLyAviWrv+FyIeZHjerLoRvyRRFD4AtAi6vKW2bFzh2kQYDH6Q9y
7/GRw2lHC6GufnCtHNie2ugVi80H+9oGmUexu4PzdqhKC+SkVujP776/tyq2GpOUrN6WluGblZZ/dw3j
CYY+TSrGiN/khSilaNZ1GIIBIKhuLqHqWURgA21JqTFG45kzIFRdnLS3lh6pblmz0w5dozWFbOpMq2ai
c83pAN0iz9S+WL3Khdd7dUFdr0gaCVgyYE4vYteBP8j74IlPaeLYEMJl4oK6SrWu50XlWXsT0cmvlmCt
d5RIINg2WKs9vT+vOkUBC/el4sOmPM0x5ylCx+muJG/ooXcXehvdmKGXCvZm+bdTG4KbeuKvQYoZ+jrt
Q7gsmXj8wCneB1pctplzHw5J7WBNFD9HKKJR+waEYs6YwJmZE7W/L+YwSHQUO+UE99FbOVEavN3qJtHu
3ik6H+f27d7uhPpTFkqu3x/Jcb6jC510vrU5lpRo7d7rZiU2XMOSYc1ANRQpH9SWMoouHiVnY9S2D0xs
wTejkyxVWiH16/wq54zpFmvMIqwQljGm7Hk6svYpvou9nzCeZKlm/iT9ezI/BnG68NL2jyiiwhwqll3v
PdNhGGVB5x+dmzuhQDiBqIyQGV1KYY8ckqNbynJDHfZwcjiRPgvkPmEotHx1m3roOcncDG0awVHNi+6K
QV+VjqwyC9+onLQzv4JiXkCEyNy61YAquIc3MePW4Yo5You5INBKy4KHubZjszK1fKDMk+UGIrCATRBd
/qqqGgbdW0bx5ryH0ceiTM1L3K+1ed4Oc5iJ2O6SgBdsSsd4GbW8diJu62Rtf8NZqK8xIek1fhK12Hrp
FSbtycxcGxPaMQQSO4U0lJup6qTQxkKGBtbCWcPmFl+qla7y7sF6cnXmaVjJmxqgl/WAqvy6JDRMaGa/
WvFfUBGVjcylcnxPIgU/+ZCP/6La7KTeX42obcUCO8rxpFTaKTXjrLULc5REdSDMl+KA5DRyhqLnR/US
Tj5oW1JVLGyU9Shm33MXnuRvVylQMdZ/LIkzFiHYQryThfrG+l1ETNz21gASxjK5P/n2JrB/iX9fL9Ap
b9UVfHtuzabPsa6Ol0JbB4BdnpmKy1oN5cCPOTAsLgRVzhnYwcmm1oG321a4x5ucJQnfc5Vp/UQ8qcKH
/8iZD/2IfQU1Vo9qB03zLDHiWSxAmMXJzfKApq9vK0UWeTksp/AHs6Q1oMzOjuUt9kafKtXDMGxDLuic
oHSBrjn3Y+5SQNtuTQnYAQ23GWWkpWReo//PcPvjpA/5vP8e8DNNXOSztulNo2Q4P4exXpQ/IwqirVp3
emsxhabp1Cd0cc27okBnooAYn/yN5v5b6t6gxEA2MpcXIM4tNBRPjj0CRnHkO0zCMjQCBnBqEsSBCxZf
CXqhVytQI2iwQIIZNCInZxFyxB/HzAxBT7EvNpD3NPnnrCnVw62u+UR81GlCtT/foxYRqy3Mg5l23RnQ
Qt0lzHOgDzHBC/aCaxp0aRo9vavBU0eTXazTmKVoe1wbgAQWXwzEQx/I1kxy642rdCbkKZEWpyGfK+pj
LwzrPZhO5ye2WjwbkNjJjPpHNYLMDvTBouF7PeWnKxY+74Vfca0x4D/VVj5uqihBBchjcpNdhv+XuMnk
fjsV1JGvzsWUjY6+TQWQndmHUaE33fEZ12jACQS3WbHlEsxvTn0khDnhjAVRIiW8fRvhQvZljr1wxGsr
jndAPnQrMmYt93MNGNSjq9QBYykw+ysPuDJLSmNsgvQMCh+HbGrXCyc/A7OOvFyAonW+0TTRJHG/0n/u
q2/4D2eD/vntVUOKFhbv7SAfgURyLV76vfcj2J9rZRCZg3Ks127pfo+1iv4beLphZW0s7dI9gE6oslIP
7eQi4GNWtlIS2qONTQX3s72rqRDIi+jq7v3xQcWz1iAozFCUEHpqNtAewmniSwdgcYT5uGwE+mgFg4XA
e/CJPZjJCWR7rFrS9DuyIH1sThJA8REn4wiSFpx3ISo75tuURSGiOcA+eCeetTDZj588pWCsr05Bj09u
BnbDmwOrZdDLiEwbsFMhU19Cxv5LhxFjl5YwzF7xqnA/RQISH7Rb4i2Ecfg3AHIQchnDbhMqZ95QuWG8
dykPDaZMq6NJ6/ILq7eXTOJ1+W7ch0JWLfLQsZGo5H3YLzsyH2VaFmXUH/PD30uUTCov2QR5sEYH/UxS
FOaTxa7GbvKR46XajKBRf2aahUUgss2+pfprWC95VwwsiJYmKM+qPR/Jcj8sT3yvjQ3avV+o2WC/ix3T
KPuqVDiyInbzdowxcofJtoY1UR3VxcyWQLtDQ45f8vOMQOtqILVdp6eeSY72/CwLqPe6aPOWm7Y1TZJu
EoXxCOEIEzsr/MI1036AgSqz3ZTg0eKvoQJ6jjTYspXJaZsvrqos82KtrfDw07srpZABHcawQRGqiCqS
jnyR71yvR7rdYCXB2JXTck2gkyIRJSCczBN1aDpRgxazW6xcIkz3mIb4GVEEesme24i4+/Mab8hlmz2p
hFWTbSGsLh95hSX4OzjXUAEMscNx1T0sOpl9+pL0X+SZTPVUmwHBvBRt2tY1drIZuhEi1lYeTmm7ml2B
hSUxxi2YBMd6NOTUcDMd3Y8qZSQERTGuguls8vSnleqyVFNqZqoUV1kYiGmJOcCG4xPjNmaA+hvdaqYi
kAOqZJ+VijWjAkAOgkMuDxPdvVE7GT/KW7JmKH7x0Xp0lhguVz5q6RGLTPbAE6lNfdl+tHyRMguu9TWc
FtNF6LbNUGhcoQOTI63jL2hk/zy1YREvHWxD20p/ghm3da0fOKbaYraoM4WlnOPnlnyUgHD+BgPw7OdU
iUlTiMf9eeyWHF5JHjCy8z9re2WIlKSngjpizAEZlVIUMxr36eEPpyy3e+6mI1jV5M3z4WlHVLJlt2vn
Z2gZtWp/fahjauiYKgwKfTCOKbRj860Thhc7TPuS2ULfHd47mwC99Sv/MWqp4BqbX2SHS+YWNPkITCYj
PxillDsWZBKN1BUn8K8G/Nbh2xKOG+ca1HQmrgYzYjYrkKggYhgvUTL33CbgQAqY/BF4stIeiXXIQfhV
nK5zUaIQ2KdPqW/6Lt2MFy0zo8cuVN0qxb1RShWNA8q9hKNiDk9WrsSI24ERN+ulJVQSJqlatZFgsCbN
TaLncCq9Z/+k9LMhn8sKNPuJQsGIsr7+8KW4u57k9FQt4HBymwBgZjLp6Uwft9kBn1aSOJdemHJsZ1pA
+omnweRah7zVkqM9giVn0gev1VXtr0/7briOK7Oh4LsWavgfuSmpdjjk21PMhVRrdDNcTbalLL9l9+Pk
TazFjujxvTjAyochBmhaKYj0061X0un/6H6shln/erhFHP5L5F3ZonKMp0boVMzywjH4lrwobibmkk35
15rRIenPdh6QnSaZuLR77MBRXIm0mHEAd4Egc8HyI65YuuS8rX6LDSf8o4DYcp/7+J7SpR5sJYXqHZ3v
FNrJ3uw1umCguT4sbWFDnTfc096yuFJ7L56wT/pz6dxa+DeG8kYpf9fpLk+/5JuZ8xULNtX7fGbv5sLn
93nNPJXGpxdPJ9TnteZo5hcT8wxjiCJaPpn3qqcBMl8qHZ20AQOwOmji4H1OG4Q043SqKuEIg3eiaNGq
CL5WSjVRlrDFgCg2AYC+qz/1tB8BEUpOmcQxJO9nvoZAXdQmAJoeCrnoBfMcdVWSPMqNcOM1OuBZ3BSF
Ac9fjoP2GSi71KS7KjFZNqdAyzJcW8xGFMkcfmeXGwSdRS8YYH0aCNXB5wTf8kr8i+tq8uvzLw8OcFEF
KBvY6TWRFo7m1KIXCOQSDYmhI6ftRRI12DWkv8fNpenMVpjpeiH0wUEhTyO8uFuEv/PgCHmy5l9r0QPw
/RRpiDaCSrDwL4ihoS8AYIxWOnnYV5qPv4/UH81oTe0tOdm89CFWqF6gDfTBt/quPeOK1bWl6eNYaxIm
iAavASUl2I4rx+jliv4GHQwLN7sDYmt9mTMs2z+uT1E/GLLAtdQ/fg/cjpQ7ahfgkj1En8dBb8J9W6Cu
fvhGiLSDpiNiQtdrqhW09G2JPt3AR67KEjffEDuOi9TG9soSWXlR/k5In/b+eft2NrDywPn23nXk4PUM
l6Axjfx22W36g/Z58sFGgtji1G4fhS/+R/gQPniIDtEREb6LQdz0x648XtRpBmZjVZvBkgdITp5mUWNF
nsdFcqltAPkj00lrEB0A54RnHdIgGbjLCAbLQMHE91FOhyClKbK1kGONdE7U3wolTrTTK8RpGkTXcLSf
5X7RaLD4MM9MD8f6f6q78lxYkcJcwapCrGHYmU+MoUwNTuwxwrxyMdbGWTIQi2frXVAHf6AaQBAxeaF/
4GostLVL+2cvm8qa0qs6b3mPghq2HY+no02YFPcPAGzb84YsQ6WzE6+oeCmYQg4sLrbpWhP1f7v/Flom
0tBsx9r2EckaquxM1n4msgt9UOvh10zbQfvazUfaY85cx1KhqVfmMLIO5Vl8krsZHVGBWXKUlNSbS3c2
VRIR5CrP4qI4pdKggawbRgkY5STlSIMdzrU9TBlRjaJ3Q3/pALXFMo8JvUJx0XUTRX8XQLmSXB8o4ZfB
hUlcWRCaX+hBDzxi/YkPPqsRyuGiVu0JLxAoh2Jkx32utgyoB1pft9h0huUqK1zl25LWdrC4NYJTBJE7
cCQGryuxcWlzcGk0QKebtL9We8oH7XXuhIeCPmizbiLEWPfKaocLys343Xz6/K+VqQQqF8TvcXLJ3KB6
zL0+3h/scwU8vbiz7vOWIpiPRZYP7FMaHZG05/MHaKXiCZRt+oCfA+FOQveT+v/teDGbZIjo0dxzfUm/
Yf7S7vZxrn5ED1M4NfmwUNSva+iaFTJK9f7y5MPSK3bbD/hqpfs4i4sKfmtcMdvYMuarWnc7tGz2G9pG
9gcJshfuAV16eIs62Dca0GVLjgT2L/D7LQnLix/Zm9oSYI9MjLoW0Wq8crRG0OfXdcKNHUzoJ54OEViT
IZLKJYIFS8cKazdfkhzXQIGUNdSYZ7/4ekXzKIq1QjLqa+UgWv1v6W1DStt+hy8UopgxHATyA/vd8WBu
9515a5M9WtnjysTFczb1Tk6gJo76VYYwhtbrPb9EEn16i3jqVtvrOGV3bG8EfAn0OFPapLifD2fe7a4r
9ct0w6/fwcCxiQZYimRt73r9exUWpQV81+kz74mfAeQesf+59DqLtX4AhTXgQbA5pU1p0QEDj6FppJya
IVK+JcbnwHGpKDXrcPIR5GxCG1O/C2RudYIrCnn+NOwRXAy+y37zrSODbwS2jjVspE69uEinG9S5rsVG
hQ60jh95aEFVmuU996mEFWFdgwX/A3X8mTrI1j2dDkr6Iovv8eoo3N3qth08Loa8rsTuyc9I5K9p1qhf
JFd9y0PTD7EDp6SNgeuYOEwZqz0qbqGOGtuS7hK7c5cEY1k9pydJ9DqaOsWIBdY//YZvx6zLG2059TLR
M9S6x7bEfnOg+RrUmUizrK9k1xsCFrW/x5fD6EwP90vgqn+0wy/i0DTWI3hd7JwMY8WdNWUBcpChJ1R3
EfdoejnK60mKJr8CZZcbuAOpN5Zz6aagrJbJnY1Nr0/c3Ef23Q4K5GOblGCdiqVK7p4TdrgdhY5fYN4z
rRHx705ZcEqmeLftncDb88RVDnllWzgFhKYjby+CG4jHNq+31nXW0fBmYSH2BGr1o/7A0P5/zFuzCd5y
8qQ7g688VCOenKyO/d5zGhKMKVinOhwzoFi7IDmwmHeFp9dPtCy+tKDnZ/Xe7sIVYYdBffIPjSx3RQwk
6iCuMwVX4atmGRqdVsRHBpsyEOoxi2ElGFI2qv3ddAgB6ZFQ0AgBz9wdqof1JyfneAI00KYZZHDOt/r6
kuyqU+V5/t2Pmb/fcmEOMKSBFgSSoYKwaycAMP6KYNBv3Qb672Cde7y6F8wq0Pq2fKUNktvn48Yi7OlS
1EO588WRkcR2uudR6f6QXJlMFkvg+GFmrEItNL7YfXsL8h0dkCFXN2zaZE5D8mhzxifTFCI1v20qXEY0
NBqzHHoH70DJSfST8EbR0V/WGgxRUV2rvTGGuYXvvCyX0n9Sf65stUewjyU1UroIwhWPI0osW0XHUALc
zCLJ0eS7GDeYvHyxtwU7eIZIGBuQNHY8z6NxLr7of11OICrEmiH1zt3oqnxpf0KAOYfDChsXnL4vTo3Z
7r1N1O7VOAbxPc/oMf7pDLYZrufyO2vE9D+BhuGFenrRSsVbJ0frts7qlB7HWzsvYwJRM5zJB/aOlPv+
raQYt+pyvENfUScaq0j2ktxPY57D6t41fUeZPnTVx2I7gUsP9G5wZGC6VMwXjPB8hIOZugy0MvlpJQD8
NXNDKeYvPjPphiFTGs4TuVXZBg+d7vWLDpXeWMVVwwtunOqPZT8IxUN7fnGBIlnwLTpy9oTzTkyp3vBJ
efsUGGg5z8LJkSged4ZLgmll1UaO9c2evcSKei0VlDEvJP/mwEcU4XnzXP56c8SZaiH8GXZ4TJ8flCds
pw+MDAVkvvVUo7RRTENnvbdJIqgdxOvcLkZKfA7ThvE8pPIn0kS6oNWYWyIaEpsi47QN6aOpflMgEkEQ
7RlnQnYXFOWAo5JN2LzyluVxv3131Eu7zwvzfeSy9thq5NAziwIRgpCOlvj96NLFFSLOvd9Y0cainCDc
+zRfOzynADJ/Mds4BiduP4OfNf6yNnbUtDN9PlbmbYEuofz4UKKS7IpAnz08BbHcU7U2P/UeY9mPrYfR
dVL/1Kd+yYSrt7AoIiHn1Wdt73hXfwhcupXJXggSIqedjVmowlvf7VMup+0cLbeMx6isy8Cb1jlbjHT3
0D7kGswJnuEVAAL4fd+mtj6GAxTiGGsQxMBcI6sIm8IhgxbJCGSRjxjQ4Xg0e9J+DZQ9cMbbEXN640Cp
Qfo9SJQGgD8sBKVKnYUBXpWS/BCzSH5euHx6G/GZ/ktb4xrsHoqAIlt+q4u4o6aqL6U5x/b8f26hweex
iMjBSecgpTuDP4iUwyxr8mUdhUSj/K5CstIuF/ryscFJstg4OFrWrYqUaqB1uxaLdt2xI9TPDuUR2Qb8
JM50ZjhA3pJ5sB1FHfbJTIRA2QgSC9C+Z+xOW+P1z9zaSazIxd5d6tGSorWbA0Ac+q7g2V+Jz0L9H6YD
Y+LABRyFWZIcTuoxOrcvqhzAfRBMbz+NwY64N/ULblwAwZGmWrXjmW3YVdoc/EnCotYkYSBMrZcebrr2
qO4EE4za3pP2UEEuPHqWyv0iRQr+aEnS7ZkYbHMbPdvH9E9La/JCh7Vs0rjL3Shya/5fkYFN5aI8hwMz
kJbE2WciyaU5X1alNhlCfbOsPT5GwuCNzzKPjjd6xPJ5l3+JbLX1wn7hGyioVlYXZRkqfy/C4IrktlFT
hSAcT90Ku17t3oc3UzUnsAGIqw39iLthKHlBjkaWR+cgil+7qB89KfXIDKhbHXR5fmyjQWWgl0Gpb5vo
M+mSYbtgqK6cgNIbaue0I7O91ts6zvEMQqaWjCe7WNoAtBqM5+GpQx6zhaF0KfJXR9/kB32KQpzf2BZ2
9yFF/vQVdQSak7wBSd6uANKCGQ7E6i4g2yiEoLVOJfMj4gU6Y3+eNpFPNt65BQvJt5jk58t53enBvJJX
vTrvIyVbeEH9sD68cq0FA6t60Zc1fZD1R2ssUmJFwBtSzQiOxoT5e5E+h/KhoGxxp7L8vCwVVzSqZCxc
E/tyHnV3ZSqgY6+YpLGHyOQb6QET0sd532SFkHnVI6vUQXQoatSnUFJ5Aj2jjbZjozhjwnGs68nM0JtN
11xVQ48N31KPYrfBU9F7RZ4KzAjADYZylSy0GRdtxvfjb9yV2TZZrVUAxCVHNTCliKx7wxswaBjTc9eA
vfW0+0w5Pk4P4vrQ88KP9xSyEKbzcyYkjHise8pJj7DZi0qcVZi6H66dp8xHPK0SQgSBu7G7/wXVeU8X
sftja1P0ZEOlhuPHvRSyUOTFLz+NMtvcPblcQ5t/fQ3qX515L4rm6w0KDwZJkEKuQsN/zuJkSb8jm2YU
uMQOBv/aTqSwXXqjiKQDCcj0lZg3j4XtbR3o5VBdd9C6W6tMAFxmSyUsvp+hkSoTR0Digjkhwme7rzME
f0O1Uf+pvTe04EtWLxQXTQw9iSq4H6PYbiYwfgHGSxCQCZ7Rs+5zL0xiZP1htoNCllSDKcyxwz+wbzoX
7adyzYvkMo/hDFGI/VhjkNfxWSfCKTDKESPPcNkJoWzCkWGwaQR3SxQndQshzeH64AsnGc0oAqDbgUKR
IIIxVDDRAEKduXTC2b8JDmqyXLHo78NacQvWnNEg2rnytslD7vmXLulVymLpgmUVuiQDhmWKgqZ04vvt
OvzKjJ4HqL6vcjnlOw+AZ2qS7Td9wWKulUtCdA9+XR4AuKZKOwkHUl+pAfVrwfR6v6Sm90Q5qYJTi9Ib
326Fmshf4qbmfkXoH6IF6Ie8fq/h/q9BBT440dDHwGtMk5iHFFf0P+Ha0lz6+/jey6zQ2tozWrvjwnlT
DUa+ONfHjkJvEvLdZOgorqXKiXtOScwZYdR98CkCmLaPho2Ium6Zst28nstsChRgxyjcInlEnF2ZxTD1
oNQZqSk/KtE6w2YT81uInwEhe7LK5xbuUuAMU5gV36MHmO2/CjaZ503Kxiw18kRphr2vVUJ+FsWV9IaW
0rHD5NG2dljCMPpM+ktC0KWfPtSWjh6TQG4SRp2OOc0Y97EFe6cxjlSPhasamoITv9bGJI78Nyo+HeII
erYCmRl27vknq+StRKvbKlVQRHB8UHE4qKa5JP6iVINBy9gDG7qQ3R+UFfG6Xci8PI9nYfND7Ljq3zYG
+18pEeA7PfM1hMO3wQIfiVB0xIVHtE0R2ZClAcktTHNrZHnNiyLCZ9ZsvuoGiJGK9u//yKutbZOt0ElV
4E5E44KfDD9lTVIW/v0Lm5gpXmkrj+s7t2SvsXhRtwqi+KP+CrBMlKFkj9jtWPT6Je4QqpT77U+in5rP
7kJlvJgOQ+MmYdpAlh1VDoCGVt/fQNfMrAV+bBTGmvYBXKIr1zzm5zSyAPjzynHXl80gDqV3gMCRiXvI
5AO+Jv/aILmaYr10wmglvHTWNRX/2KfP70UlfovdK2dCeMQf9WzxMuxhyCFGyuLmkZh5aFyF4stV8FSe
JzUEPgYkGFWrGcxzpSg6/Kflx4tsUBiiH2omaWzL/M8NtaVs/i5Elra3qHYVCVwtVQzLYHWHPgymYPsu
3RldlmN/2ngQn7jG/lqexjCV+QriwtfynCZauQiSq8S+yvXwBLDXmV+Uan0HOrYymvneURe4Djj18aYy
oOISR0WX2mlEBwKb5gRA7HXDaja6wHuCrlxLyP/wkPuWlviLU4DcbTTgPKUxd2Bi4aWAVngQSVWONQTY
IBkQr+ymz1MM1hN91TffTEZ0LBBckuKEaK9AjzBqZlDIVLp0fyC6KObLSm9pt/dJfWLXh0Q+TKxN3jHg
lg3giOH86cIcHjadOGlzUqCgXzJQ62+7hl87V/UlWOg14xDvPWhgrsk/M5VbFC5TGMsSXQGQdSNCFg7e
onWahoNq0NWilt6BTTaadZTleOIP/NWDWBZQjCGHtUsG42YBlR+d9zndBFf61AEzTp1m4dh3mm1yllxv
czUsVKPHQ3tsZZjU73fFEUYLK3sfyEeRBC+L+x+zIByXiBQURhsAL/qNC1wnzlxhowWBudaxYRiJ3g2m
UcTDOw9fFDg2Ak9/5vUrpu5WPzOjeVZgXRXmojGElYd0gkPqFRfbNsd1uhL1UHI+dbCYGMRKU+iM0a+7
OACLTS2G8eQjMoaWM7MCW2mEpsH2skv5dScTwMJ5PFKgNeuPnjgzUo/1O6rOpYWPCx6adYTxBIPbdhHy
k7aeBB0kjBHHxvnx7BKx71aCVijld1jCayRprZYQ6RuZt8XR9JhibZGFueoaO3O0/XDceEwAyKImbkrD
cAy97Zk3TGC5PGWZjb960Kl6GV9GTn37C3OZ08Lrit7VO70ZwxFGKqJ7RJOoLUzSH8li9Qj9/yPzAZIw
j/Cc2nDO2LeI0A1OWL4wIafCjz2B/kGlDx2FUctzvQOwOt04juzfF9PH8KH91F8+2S43lsgCEaftaKzn
9FRv4w4dxxgDU7y99Lcc+YnhBBMuO6G/F2b/pbFvjgy+eYjOSXexuhLdh9Yn90ZX/mwlVN+VVjpeekMq
rM/ltDR2DSQy5Oo0ewghwxmKw7XDKbldDta4XjfpBQ71GFQOV5C0l9vduchNzkT/gmwHN5iVpzxO70yY
5nz3qjnSZm4Rim/vqh/eJjHxuGcjJ0j0IxwR9a6VKU9YqpBXwYMe+ak6PYay9yyqjdTeCl1PQpL0hKIN
ZX5abTZIfog3/lGEiOPuA/VPfvxZZXJqacDc59o5OS3CwhIf2W0oItcnNipI/T2jOnYL+Q9tlrHhH3wx
+v88bhlmjQ82VSdM3wYd5LR40crtQQF2lMltvOy4W7rKBaPwHSeVkoc3CNSIeSrBLdwhMGIthUK0jSoA
GZi6gaHuyeK7WykXEC8SzvhDfgoh1C0uRsAFh4W6Ujof5eyGcYEVTOVYwmHVKlwlvm9OojnWeQY7UR4Z
I4IuossuE5ewAVRvlGXroFFv1or+ZZI9FGMnK1g6jicN9XAvFVruyTfi0O9/PBmzZ+YSq6D6iUO+8rIw
JpfRdBnUwjGka2FNYxJFVVx3HYSgC9JGkNXR4OU9b+8p6pg/Oa7HXJ68ovqyMM9p7gBQpnFvW6Wh12Uf
FEE4AbUFWb9P8KnqbVWe8CZZxFfc1CnKRn29mpkHTEY3tntyuMqjNZZzJxZHDvz552VWrJRD8MnOMVX+
tVZz53tK2Q9w+j+7ZNalAwR55jEyxz4v8CWrBKwI6wDVB+6qIY7AZWChhwxQAZnjdEi9r0HSdRdZGJa3
E69G99FSj2xWepYpAi+x1peOeaLpIDnog6f0fS1B0A+LaL0rcIgsUukczNdhtE87Pyvrjl+mwHZ/W66H
F75ClnY24rEqCty7WoEyOCQpEOEfiwuzo/0TnqGjHWqlyYIurrrY9J+hVWOt7GJsf7DphG69zjvE5KBX
HfcDTGmoTxTEpzdqWW1U7J87xCLHX2VsCtuQMZ+/686SNSAOsHfn97ZJO+YZMtviSsY7yAMRHd59jIc4
j135r11J/SOayLg4s+KJEdAFafXKrDgCgyU7afsQcpAsSfPW7K6h9MqRUTvmwSFfGWvV7+iMq9/G+isr
sLAv4sqHdCu4HFylj6dnSjzmw1aAjGmLVU/6PkIrNdl+ZSvhkneSO5E6vwGkmooKSTMT/XbV50ZW5ZuN
BsHAT9ohIzhPR1g8/3YREt7HdWKiT3RS1GiLImIATE2FJDmMRLtDLrwZ1X3+sd4cEeKzHrPD1LneXBKU
A4XgX5S0lze077eHrlwg/qON6lWQ5q2HpbW2qchbCuqWrgISKK4BQQXvZdqvqKSLIv296/f4b6uWnLtv
1mp8xWf2GcQfRjYKnz8PMIlhD135UuCIgakrVpZdt/a04QkcsFXSrJNhb6EsUF6JxoqHjgDGiwwslkY+
UunBWgTJ2diKNrKc9OJ/ywRKaKl14YT6wps5P1MIk9b5Q3qWEbhjHTYRZx9jHHwpnY9PiaE70+/oGJ6j
qEnfwfIT6SKaLpq/IhaUysd94TrQGOc1KJgUr2fyzBIxL21fanXaKYKLQh250dBQ2F6vMsGKMn12gwAK
ZmIxOdOgHYcXMktLGCu+2Lq3bPk6pwhhHrNDReViY5PB2bzPlx5xB7/B6pBcGpxEBE8sL5SSxZVzOs/m
nYKjFH20+PKcf53mAceOnoRSJsDc0ZQ48alG+xIytmp02RW6E5rKzl83MKSYlq0bGm2i32Y0iKeuU2Xi
ZbydHLmx6xyyuNwPsUXBDwmxx6Pu6NrNNk6Br6aC3HwU2eviiMlwFdY/f+klq1z+z7Mu3NLO6Urz5wYz
Vrfg1zI/ZB4xYEncY9isUXIVEcLV/g3weEKDJBDoHOtpIxwJ97dLhU7PDVS2rzDUMEjEQMdLL5zb3ACN
MpyG631XjIlvg991CLr1LanXh12jrI69oEAiYiAl8aBOm0ZcZHp/YcdCMatDHZ6k0cpth90yWnUkbyPi
BGBwcKoAAYFuEsnxsuG/vgOqTPbpm+eQiZKyZVOInKfyI2t7Vj1OI/8aNEQwY+67Oq3T+Ev+AfqBJ1eg
0O72fRimlFWCHdPG5pQ3bvbQU7Z+2XaII1uiUdNDqo0bOmzFR9oScu1GHvLNTv0+xfPZJL98Gj22H+ju
2c6W+QSXsAURNUMRGJnoHh0GmAzkar7NO1+/O2/s3Ladr1iVF6ghseki/Sv0936p5OToQ6Q5zhe8nPIQ
zUo0XZ2LHc930FuKHEz4a0s1dQWSXrkXbxLqdX+YCRntFGERQvJkihHTp4kJRS7lRc9wbXFm0IeDfbVQ
YrqVkqogszxEm7I0XkiCnyQRn4MyyzxxPfV4ORFOOwGH1F7kpKUwXnfGqdO0ehaEB78TspGrFPJZLGv4
YVWB5zZLX2misXYKUyhMyX1A6/vM++3smRsoUQTwo5udZTuYezR7Jm4gHx/ZfRYpEjzBOS+3Ckly2Exu
Ztt9bdsQhh3ihXt82qz7UhbgIAbZGzrM4ZOmW2Lyby6stByeyfrxilWgEUbYqkw4hDStRE0BGW/gPdjN
ITWQeOsgKjybmd/ZGlhlw8Hvvwt8zTi6dphc+wAOGEqph8pamDKkGEinrdJ59nRNLqQ9yu3qdguv30Ai
dLl5Oi3Y1K7VNtNECfGms7m4z946akJReYAp8ST0ITCxYzQ4nhOTMoIq0FS45cV2S31WUNbyne65oBL3
cpYA63bKaQZmVGkJ0GSceQM0L2fXdNstSei/iAzICGqwq+zPKOVFTtNHgtYzwZYYSVVIIot/aJUORwJq
vEryIwPgQ6Hay0VvGePtVxTvREEJmdG9v6eaFQ8wKCbe2ssuTFFqjiiu2aiWPRkhQqmQ3WgPw3O1lVHw
njw2m/koFSxLI/yYJr+E76w2V5lr2WV9pAWJs+RgKVRRNdfs3l0XaCaNc1Q/3cJTdVbqR6FsFI/QaxYU
XCmk2zpoI7uUdZB8yoUhQ/eauvz70l8ztjH1jw93SeqCXSgWYG5pONtilcd8BsVHDOQMYmoOKSVaIqks
jYDI+c7pySPnAdRf+TA3arDHNKnwAAm3cGpfs1szjYADoQeaSWd8D3wtQ1ecSmc07iCK7YOP99ZExDMr
gh7iuAUJLw283zeidK50I4Me8XoaysgXNTwhXmY/Stc1vQD53qRow9wFckrWrkUWtXruJRa4azTdUhd2
zP3HBILwB4jX4htZXTdX/duH+o319qfjvB+3GEkgHcgOx9RQsVgUidO13QDDkWmK4cpC9rsggGvCJCiV
tuvWsaHFVTdtJFkJAnAW2wf9r7reJKcNgNYj6cKRM3EVpDuM1M5jXpYrWPg4BKW/r8aRVyioeO4/v7L9
oipvboKDOtIXHCcvZcdT/ACimBLfL+zNB8xamFMsyrNjviCkCiN+7IBvATG4WVOk8dfXEbdKhvxTDioq
w6NYdSqZwCLbD8oW1JDrYIibSaA4mX4foXay/YL2HhbQfIPNc0M4XCmu0I7Ok70abh5HKM0/PCe7lo1G
aWhfO090WVCOI41eMkyvY+j/avQsDGS4gX6rldq4v+6oRZNz6EXGXxnktPfvUlXXNW2lPtRjdlL3skJL
ycpBAILb1PUxPX8cdErib/UlaXjEg2t4W57xaeAzX29jbYHJHiT5h7y5oJbZMx/9LKQ4ZUmdGzK6ZOmn
TUdfMt+ImVBwpn2esA/PIQQoVkmQjI/tAZDTu1vAoUcHLnlUIuRttdilu1F5WQA7pS3twVWdVVcswWPW
59YzyOGU+7mrTVhAwNUJAaA74QFYNdUsfty4JeoCrLIkIE7ZNzU9MIb40EYUNrbcavvopabSIS5c1QFa
GBPOZrGwi5Y+JQYrlEQrcGKGis8MHlZzr60Vc77xzoVht9dFHXdpeNbgmpyovW0G241LGId24GxsYBlo
T8Pth9zBJp6dcUw+zr+3FUP9zz9xACFovQYt10tRDg3XeDBDD1cAdWKeqbuise4GvFVtx+1gBDap52Fb
1Jfy9rbFqOlgGsgq35cRmCubNV+Fe1SGPxqWAiGN4u8s/pc4Jcel9SvZND3O/xRveoHftiUpkKFsK785
TZaBcqcGoQqShsKjZeFe93yRgRucU5i+NhjyuXG8q/ETlKP1VhGe9QsqSKrXqVYayKyJ/l7cje1TNgyV
L1aUAnlvF2a49ECd6EctEU1YNOaai62KgDf1D65ma9O5U9NHcFtxbPtgojmiljOT7c+MhwAc8DCU3biG
qEL81ZPhdhnMiVzrRmJ7F4KMbWN+TUP+pVQDuvwiwpU7vhryJzejm8mRssnv1++G005e3CHJvY297CV9
O7LCfkGOrIb9VJnVT0WAWTHoQ2C3lkFhvgp9h6qjooCAmTOH8Y6hlnZwtwEEGCJcmvlBNPt48absn6JB
+mu9a/B8OABm4StVK/Swem8I7Rxu9RHxGJ4VgHepbaIt/lFaVfwuOlWJIKrJHJh7vkXgiFn2w4xK2Dac
jOpfb/IuqQalkfBgGH/C0E27tgwXAUb3Eg8290OeUONiqM2HDIPFUJxXTcUsCY1htZqDFLQzpvBj32Ox
mSWNovczHSPXTWdHmEUGaZiUQfe+U5j4sOoA9zPqB65O+bcEvnpSGmBTJ3Ln0ExwNNLxHMCLpWBZ/koH
i+6MyToFIsJE+JKM7KjfQgb83G8JDlJ9pt2EXPmgUzN/hH/3IrXLAVD0dWZsHIWpOPd1ckX9CIZ7+NP4
/7OZ5zfxAHYR/lbBSFmTnZTLsIZUFsRjEiLMWlVT4eoLQpuMJpl8Sv2FK8dsZyvPHehyF0E6o7GMbeYS
1/C9AAaCKpW/En/73KWL0fp4F+V8CqMOp9W+tP7GQZDFRbPrlAL9oQzzlL907YMFp6KReiZ61WKIj4Sw
k18921VdmKEGnIsPVap9IureZPjwowMHKXffAWvpvo978r45yMQzfxNGuRFeUTyynHqEPfQpIZZymMZ9
dFGUw4FyFcgUJejfHRyS3YkJaS82QHadigvb9bi2KkZIdMUPhftj7AjjI/WecSeeQG9r/NDff77TvhXm
9rZLUVMixZahZu6FogyCe/UaUaU2lFs2cIP40SOBj4bBSrUscZcSLHksQ2/s6GN0jfeKJjp+opgcidXM
nV8iImLJgmh+V1P/V3V4kBJmbdtIguklJiWAVIfJqGqzOR+INZI859taXPSeCkoOmtIlOqwZmqV3xXET
Lb3jeHHetQy10GXpok1zKrVIOpeqNclhF447W7gu2LMPi0erHkxfQZNG4OU/3Afbau1kyb55Pz7OtWcg
yTCrZbujMMGt0C9WfEKOTsr3EdbbS8KDe+cNbdFbVc/ZXkvFauEi8tEyOc0Zp+GpP1mcUPPM5TkW0c7N
Jg9T3vzpyHFyekvYT/oTaf0hlh62BgUAAb+7AclPGfAc055F1gwPE1CPShR+1GI02Lv0lkjtN1CqXtjD
VxDgNvMi+Yqkc/ReiI6+IElHjMQbAslCQ9qefL8SfjXjsV5orlZkK8oHw8Xat0dLmWRQsK0M4Znv9IQF
3vN4grqF4G0DPbCz1EExw3YN51VMwDTCL/ofnZmIdqzXzbEqGe/inabyFZei9C4OFjwTi+qnRm8on4QS
001TBL4E0p9J5cYO8GlRjhTwI4BGBcFeeRkJJZZK6Ugkxv0JZ2vT2vYVgpWO13rmsVuioe9BKDI0kf5k
5Z29Du11OT2Y5/ke81hLrEdpLOwwnsCGoUKuj9v1HFZMU6qxWANqCGUyOVtX3b4ACatoNJ7Tpl4bB3pV
sNh03W49Bg+atIxgCh9+JEZbLeM6hiCwoJVKwpyDYGogDV8KXCG7fnQNXP+no5WoG6Lg0gUUs8rUW7gT
q7ffmlzZTg3pBj1M23zC6EXltWdpimGmLThQb10XPo6bNz6iD1nOmpnpBhLvCespJoORvLLA/KgzkD6T
WIi2yudU6jH1bWbGbpWYxrxMr50SF3FyJooGECRGkAtwNRb6pVpD18BET5FpH4XkkZNtFfrW96RTnlKq
AV6Zujc7vT4KiCJOf/wfRzDKk9KIrwL7oaShDavYIkrLtR9jUw+X2iinxR37i/LAfVE5gZ2ttdmahuL3
hfadDazRtBMlXFG106FLaf17RqygPeDqBl/9YHNjT+ZJmsPdrNpwzlGCsDI7JuXMjVwwxaoaQxxZ2jmv
3HDt8FAuut1xvC9doQybAvrU/jHyyA3SgJ9sJVKj8owksgBsCYI0UHAEzmebywlAC2v/bMGY+FBh2vXx
zq+QHdTWjOurqcUe/Tj4NzMmqBtAbmhRYzGxP09NvJBJpxNk2TrUxjXJXFQ6JfbwIjmWLTxgbz4nl+1l
8Ot9bp1AGWWk4AjwGBQBBOQLI+qLNYMI2cbVI01HJdNuLvRs7L+rzQ6J/Kq1gscxSG8ge7lJ7kpJKHUu
IJQ3SjZB9RdYeGi7Jhixk9lNuLoI14KYSOBknP67xTXxm5feXlq+jo/otiGMhBcxW0gV9INAB1MmZVzd
l1URzd9PS9yo95RWdsM0y6EKczRr4gjFojR/ElpZAvXf4FeQYuRV8kDKUIC2/2pWU9oFtrZ4s1dMiRQV
mIqH17k5XXYO0vSwLwHBWnpq5UZvJHubzsp7TSZ+dSxUUshtjpmEVBpv1zl72IeowruDsczidimUvCKl
DNSHex+hJcNjz/EG62xkcLKUAmPcwobIdVXAuWD0eVHGFd05sXi00+AjqrsUvZ3e0jQ41UohZ6z2PW+b
FS+0aA0UkiTsJUyPAFE9VLASzoXGKCZt9Ks8/gDg9QhpvdcHlbD8/pKZG/hdt3lohs5y2B5ViSrElv7f
zWS2xnTMR3bxrUHa5fYkRSP/aekQvEQWcpooYpSUzsPbZImebskjmPcagiuSqyoizLTZgGPSuEh+cJD+
4fE51Qamv0W+WsblUWMSnTTTpikbyESbQ9mhBl/7+n/ro5t3vGfsvmddehpSl4ITZSWy9hWTLbZz/uMB
/hNIcdPLZ/nh32bH0+XjYK68RiXGwXNqsZspBosuKgWPvtQ//Q/aETVNZXyF6gJbzceeUJcbhfw6r6bF
vKI+1vztsCT8oEFdHs/oniSiD6dUSQ5BKSTea/KUE+7nlljs+YqfVy7SVso9nVtOguGtHKBrUF4q3KcR
Sm2XQ+6vPCGKgLGCF0M/xlZYWPAxHx3JgKWFYmp+e8i5BqyFO9VL+t3nb+L6DBBPorBpVKlKPoL9Sn70
e/+9MSGVaBIXzntKGtHnBHCnGUBiuNB58HXyQ3EDBwNtGHBk8C8umf5vboBdxEyd3nrr3bURJzHl5Y8a
FpHp6uyu8PYYgZecg4JG7cba78/bJfi5NAV8R9xR7WiTBGLaU9JY3vOKLI3Y5fP39GxU728h5cezCJOO
FFW7V307NNLoHsBDXApXGC2nTkk+akPuS02qRs2LvawIUJjK/3jQoAaDK79TAG+7mLE7AOsD2QWbNPLB
yNb0JVP61JtUdlpQ+NRzTlcym1Ts/+btIX2OYrjXxFUmulC8k0v405bv7NPdcOHBHV3bww/RcjBtc0k3
wB8qqdo29QCccxQh/b1DNY/fuWGhkTWE0E6suQJIfdztUyaRMez8EDDXd7fE4p0eEFsE51YX2/o//1Zm
1SOC/WTDXM9+3OMGfsiDM9Ls1lHE1vsT2W16fRXhrGGqjH30f+qPrgzpeHkF6bIMNUmJDuOL7BUfODxu
7KiN3WZuJ8WASKFcfRLKIkG7cD9aUK4AG/MzdTUM/ZqQQK4CMSJCa/StC4ueuwsdUAJoF0y9PTiADTQO
om5ebwFCpf61LwW1nSkncWkpv+z1tXnMzQJd6Scg/OGZOu/NE/OZZrUB+db3SqlgANDgEfQnCAP/9FTn
6EIvZZJlxzFOjxgWN8nq6XgsVwcWUiDIjk33aJIQrlHk//HpjJiK8QP6Pr04QpAyCyPpTho2DHhO5rmN
5EOsphZ2ebOHKvji0RwA9hv6W6GmIjBIg7bK17JBFKMUPQBapv+pz4M2mxnze6aA0hTDTDnLUAYs5sst
L53omFxsYB4sPvcih+TvH7jE5OJ+ux7HHRn5QStRoPe8eP96ty0Xw2NN0gifvooy/fqt9A3xsvGyZu8O
gy1PWirf5GeoLfDb/NG8YpLDTKLdJ5yhitNUCW4M0Ztu7XVgcfw/8Gl4JQN/taCNA90H7GURtjYuW0Q/
kj3GVvAXzfhzedoqx4qi4xYQsQ6Rxs94ZHz4gDGdqBGVa+2ARsw+9VF3GIU6WsRtbzX/ut91N0NV3Rb2
RsuZbhg9nlDFc1RV6isjwbLIgZH5jJkQ9TjtcLMDyS4PkQOFPF7+3+Z3Ba62EMY3+XnLC4FMi3xFigBL
r7+MnyatVaVPwLHKC/xDN7DYoetw+/850wkUBid+7pR0b+1iIhO4e2W+HqvAlZ5eZ3IntWfStJKzbx39
mqdiQo5dM0gBDnJCbm+d1oLFSLr0bqzVrNK7vQov53ZMynd/1nzgEC0dFYYGMmS9wH1S+Laujk3kqUjZ
BQSK0TxEKMBk2HQwabqOu+vFw/ei/qH5LZa7Yhd5FEFMU5y3LAsj+PM1hLTXstGNbxvSzH3Z+7rvii/H
Sin4cDrARdE3+5cQJ8mnPkR3RUa8hH/m87B2qz5wSMMHetPIvUP0d87O75IeLxvoA5OzeoGiNTS5HXv5
M4ruvTmNL4tUAhQ2sXknu86n3WurAw7NLXmKKEDjxv76wykNO0KV/IZHAfiMklzW4m9xfgJnZFpFF9L4
EM3FRcahF7XzW/gQyCZ9Psg0GKB1RizhOE57LpSIy+Cw44af6cE2wmuMjtwJzGvLgg+AgYHqUPe5aKbg
Uln6kx38Llbj4oxgw523oETiCPewqBcc/JGjC/8QDbO4Grt54Y5LeGAdzX3qMfPTC9bE8sTIRbKN7WSU
lS6ztvcoQyPyY0e+gkStrL0JWea5sevx+G2muGdQiK7pyxH9zowVexr4Vq1e7dGr3RMyAt9rPbn4l63/
vqUMVz4v4yq7T2I4ba9Ey7Kgo7rvALWSea8zCifsi7lDpCvPYrNV/hQJKa1HB8gia4T/n9+x2A+ULvAM
zAWq3vdBtUl7+upoXqFCRz9fg/VI1Z73BLn9bQ4f3wBv6iAucisi0ROeWSIpJ94RbBB13QoaEoHBxujT
G7croOfOcAWmsuD/wyHuhD/h9okJfOfqZENWFrgzp8zCEhRC8B79Ai0r0V7OCMwkkKGy0+LbVrh7X6fb
bicWBfJSkM94mxrRlvGvFsrFvo/RHBFV0KInQQgvR8oGh8VqhglzcbjwD/YGDTX3ZuPu0rGkfdGbpWKn
B8OcRwwp11svQw79z151ot+l4pD/du+FTPlEMvm8BxdW70Zh/VTfF95MmBnKi6qBaK6DSVZoMlyfTFg4
xHOZKjfQFrPdPdDdXJnfq7n0H23zFei7bChk6/me6HC9lQ1WJJr+WrzY3rM8LF6o0mVbjCpi6TOYx392
gX8wPk4lkInZltXwXDoRz9faJrb712KUJwPG+YegG5Q+wEAnZeHXI9zNqlQp7n33KFalNjykQHZh8H6Q
fy77yIIFHxel19u4+s1bLlAU+Ni3SM1EPJDEu39fomPixarNHsgc6kl2otdTHni7i5rpkOYOQi1L6Gwc
+gePyf7f+WssHGF9Sg9u2q1HeQDUfGXfIDw3OEL+K6QolayeepCB64+RJSGxAD/yGio6Ls5ffRbA+3EG
X2y1fdx+p9Q2VCIfLCBjWRLuHyZHXn9r1dUtuiZalrQIyL2Q77sEZejsWKppqOSJDWf3QDF3NWO0Dy6N
JjHQ1E3VjLcSRofyTbPPRaXK1l05IzVfOpokCddhtF6rFWCO9Vu7np94fuqMOUPbfdv9Tuvg2gEJuxr1
oFZGqJFGTzhc1Dta22jhPMYTUiLskhCOohF1nRRhTJwC9vSVtd9uLSMEb34U5cMUNOxSedqIuU0+peoD
0s+5ZRcTinf/yIV9YGdkJYlAt/4lGVWzTtfQVbLJBy6FWT75UW6EmDQ3WtZ6d431Dna63+N55tH80Lx2
+2cBjpeuFrB4mut408c6EnjdB+0KHphut0VG8FyOWekSqRDz3C3vYYXFc2jIo57FsQ2ZuthKdShWcetl
5xMoKOvBczD1BRZpXGG/dn3N+6QmUv8bbMZcL1gZBtG+OCtzoL9Y8VNgolamj/pVI4Yl5eqOQQLnYzat
ePvv8/NPmAytFAHUzJM2bE0jvBJdRBVWOEE9/g2zRDN5K0zlvQWWsXxJGBJR7anlI/rpSYzs0Cdp5DVS
LrOHzabJ7gcKaVktmrL/7NavpjmMvkoyHSw1+v5uLTY/YRVGhNp6Nedi9ITnB7Ru5IsATDz9I9UqZrnI
OZ+40Jr9XUkNRruD/97EOQMlct1BF22BGq/Jm3l7/0GgaDwmI773TXEylbFLeDX3l1R5Bp8YLXIkdtY8
UCnYQCVhKBt0DthYh4sjlCHFbGTR3yF01MzVg505XL8Djr5cc8ov/cmIh2UQPTFrNNvsPSaLFxAgwoye
VlwKeJBycpDXLP10yUg3S1K6nMxEa+Obc1OcactNRvD3AB3pxufN6Ue1JijEkjN13P6tCcCI2uDaeHub
mE5UJDmMRmhJcS+iwOZrgKx390EY2NMvBbG+qDAq1N5KhLjdwbpoa1eJjL78HHgmnRiKcluFUb5WJHEN
IyCQc4DlcjpXdurL946oxoSIXm5eHMd1Pg1Tca11oXBCUs3WK5Pj4xI14gmSVR3WbUrfIZ7vr1086L8F
KUjVFAwSdjdgxCxhc0Z42R0sJC3rW78Udzl2y0O6VrP5OELwWq53JMEU2MF7xDVWm27htZI9iMFGPzp2
0htUHy/ZyAbI1NZXnUJaiviR8iMboUI9cGRSoZz3nR8BQv6Qd2vtTL8/2xb5YeFuKVStrIL1pSYjKTnq
fUgrA0tFJfeMbgyyTsj+9bBIIRk3oAzjpbt+6lgiNvSXtqRCDW1oc6P3jlOfgQKhWHVDsirQHNL1OSUJ
pJG1uvrZ4mPGjIqiYLFiMzJA6BbTFl/5fIgz7w2ntD8eveMkOXb6ZKlrnlBFpWoJnI3FYwQLmv7l7klX
eqTcjQHZeWig6BS37vZ8UyiXctQRrhbZQh2vBaKtcSmh7nVVeEImyc5DpwAMHxb0KPQWUQE7b3Y5c5Gm
YoYCj/TRlpUtWxctC7qBfxeuZK+05nWFSMmjt36E4EcGoxi1UVyXfoC8hXRkdnjApdFpMj45EObIav6m
1G7D9RcnRgWL/8WGZLhsz6a83xER3mHmwLiFuPEbXGjSFmiJKpZ38M+Wt6fE0sHXDu8kLKMb6VX0Sp8U
JxY+MYheFD/HzY+fiIKRcw5biVu6gzW5rgTojVKedJBU5ynWZW69VMShx3ZCRawJ8s+8T8me6MriaTmF
Vzh/TwgvkJayaouze5CaOxZGSViQTrNHpSwetCLHgZ/DhSOZk6T4COCzfDSkZ8U5O3AMBRJcRhC9mEoi
puhZ/WjwAN9Nurmf/vD2XMzAtwsVS5VfDKqL305uyKb0eg7UT8dIrFONtsdkjNCPG4NBFjk3xNGe0opG
+EI4aOUUi7lzdRL/1CCnmW4jlzI21DWulUQDFBn+bb9kpjgEDC5ueOvSh1qxIPfABP93Hho581MznK8E
JIJgTKQ1Oy/+D0q9PfamLiOV7mgHx/zNzAAA+RM3KBO3i8XSQy0Nphc2TKdAGDEWmYMFzLtsUYECbxN0
f/yt1O4J2DUklAbeTceTcGTk9RrUn4H1hJaSx/tCp2mT193TDYNY7zweofBArtGkAgaCl1gVxO4n7TQ5
30GBOeYggz71xEyjZyy6zV8H0k4lUl8aYD9Al3GyPQNerCrW6gwnSvxpcUS1WhY0HxpOVwfWvxy0wq3E
7Tf6tH7kdg80BwtPvolmrOqzt6UI+ylEjeYgYdVElzLlYz8iHWnKRtA4fBZuf39mjnHVFXU35559atjq
tOzd6ICukwAgmebM+LwZrGrZlEQbFBb81Ko9fThGivFFPfe2uAQU8ladnOUa6FkSs/dogByVVN/NE34z
oogvahmKr6JGYZiFPk7C3zOlRU3gH/mAFfvKpG6wt0OOBHJpjw2kEMQZweLrAS9u6o32vLS2Ey4GixcG
nTpX94hSW4CNK/B4Ru9fdF+ogieeF6ZFNzrFxDPDzvwfOQKCRi2I7Z7jd5hVKYkkl51I29BF6CwCj8gW
LPdhkkGrTQDKDtjD5Ky+U0ovROLY4FFq4lR91owfD6eHuc2lSdtdODMFFSq8u7p1iHL2sdrvlO7zP8B9
8b2hWIV7tQ/0Y5zvdKMWzK5aM/pAVzwhi8EB2XCAt8GIo3UqcwNkeZ37kwmhgn1b3AVIaEcxcnIhwt/v
aVKf2HEuzzsSStfwiwONkKgrwJ4sRlx1T/7DvOB4aamZ6kU9PKaMPawejQESupiSvL68nO4h3AvBq8/C
By9Jo6H06sxn2OKMP/y9Aj6m9rulEauQd+DXwKQy3TmoxIQHfps93fSqhQTyGT3x7yD3om97ljUkuIfk
or5SLhficRXiwcMxVD6LEHbNwhxJkAJTmoqQeFWkFyrxy3Z6HVSlSKsquJ5eJQrU5Nri164V+J87oD28
W+qWxo3bDEAAK7tJzr5TMQcXy62Z/dOdmMDc/UxrmIQkGziQuxgxicC+bpG/+BTZx02r5HCdT6SZNz6h
AdA315TAXW34JeJ7Z8dCi4G36+0GtJRhpSAuJfV26501Xha3lkb7G51ppXpBHa0zXsqFPBRRrJjY56FZ
0YBobDh+YfZrgbwfy9yyI79IVtFndW8+L5YVFvM/7Fa/pIKF/Wav0ukyHGyktD2hDYnG6G4tIdcmDns/
KeyMrSDMgSbj+eaJX0/ScOZCqs7rYJS5+pHm4r7nN88xcU+wm1JWTxupP9qLOIN7u64Q/87igzPo0dck
66mGpYXNb4Z+51ut6HKMkmzkK9ZDznDdHKgue32HWroEkMwuTQCBHv1owmxKyc5AcZk2yQH/lnvLDiyM
VO6IWAuG18wrqK8HbYmq5YgdPHtbLVJ8qDx+9rJGYp8wiCAmPp+dENyq8k8m/WQytux5bPOeL5W95bkj
ns1pXAY+CQTG7OX2Su5GGvta/13LXQXTdKaNL0uc+RZcCFuVZXheI2In/06+qXBJYGrDbv2tJ6d9rjEK
DOy0VJWWQYJR7WjbM/CDFCK6YXoaRxMTpJxvvY9vPioETKYCkQBSSdjAu46X2VlMt53pP2PJkAKycNoR
u9jiapZbC43K8mN1eVBrpmM1w2y5rn9jNic2GinbCaaF7xQ0JlSpE25saG2a1kf/Wjpfse7pMR/II1Xy
RXuAn7ZVut6FpTuPDZKlskYXQTZWNsHFp/ikh3FUVjQE1kQRj+5FKl2dyqDOjl0dqkDuLna8etrBYMkf
0zRi9tXrB9kviSwcwhc5Q2GUVq0A8ATVbgtf0837lCMt66MhpBHTRgD52ripx3Ygq2+EwI6Fu1u71mKu
QbJhaTBAaZezGRBBCbCTdgu+i93qJgLiGuc9fXsnWic7f0Zc/xVlIEg+npPKgd0lII3pxtBITrki65nt
uU82cVsb4ueItyoIe+Td61PfmFPbg03HxTA1OfOcijDQDiX1hawpVzFHFOCBjpmPrcj67U8IBsex9OfG
1OX92/Crz+GQWgQAsOoFxSRmgUHOFTbAJUeZsRwmGjf6PgtZA+PJWitv5NhVAdEOzUed4VPgySqC34zm
XvXPYD/U2jR4HpIBPxn6NkcTqy87NhCTKLT2Dd16JqQAOAeF8jqvtJN/jVvEFL0zA4qBFrxfMvsyxyYr
u6fX4LE/hQnGaWKGvRgOkze2NtC6lo/GSCw8UJzoE8/aBbKqP0TH0UdVGLNQeVHVC/GryU8wD51TOb+m
o1j0HvqxWA75w/Qx8M0K0onNvIjDLjWorzHpNKsjNExEzTJO8me3auQlsRqAsWmtMOyZvSb5NpIoa7i4
Uw+2Hus2GPRbyEj+9dcDtFUxe/0OwCNe04GkdDrrMbrpcPjmCmWayvRH/kyM1boU/8i+8erk49M2Wkn4
CHa14x7CrPd+iTdJj96TIk9kE58rpm1lQLtzFFFPduy5kLNX80kO/CmZF2sUyAjXE49hcUs0s1jLD8Co
BXCOXuQi7TeV94/3R4dj+vB4XGnRPMcZM0VljBkPUfyZ688qO1MxejN64V2IE0Q9IO6QXRbR7wfKRo+3
f32DNposHojmmknLaOUMlNaq62oUBli1T/qKf6FNjnHb1o9edy/1ZqFYgkGMcduZtDcKhCwpxZAG34lp
SjzDe4X0PdVyiroT/rGdnZeeztbhNHycHVNQW/yFUuE9rHir2AUD31fp0mCmdUvrY+CmSzecXYgDt7RA
yR99+JdwX9OcwAfkOkgS0hn4n8oynd3GFJC/A+vhSJo0VvEnoYAWGGVD9WfFLPjC2kS+5JfD6Hhfpl8C
KR17FRKbn2Nhvx2NLrSiOfvVa0bqMeS/v+zrCHE9LoPwpz8/Jd1HdeFflmQ6MOI6gyUwtklQKhHIeZaV
8T2x684LG4YDCsZFEKxLmBnOfBDb9fPYgSx+GupUJvrM9Ne1hCNW6zXnDRzRQa2yMBsEGgoW/IyGKd8m
YgkAL5bdKLD7jnd9cQiwWUEXSAQS45a2hsFpiEo4r5EIrEn3wYjMh5sYP9I+z6j7txhp6FlqWFzhi5hY
eKGw1RtiXut25nqcH2/8WQ9jU3JXty1D0qRg+rAJ5Jdm/yjyLAA+ilaCK+/yye4wAJLLHA2QJHRA/OHk
WMf+zH5/rby2IXthhxCm9G2Gwv6BaC2uIYYdgIZJJT4opcMburHoTcZ25ROHmYfVeym9QofnkRP03E0Z
p4r29CgZUv1ZOfMcamg/MJrPwFVMehaKEJL7s27qZBrQNUqkb0Z/oLoOH/v0OCbLejBTBFkFK5gOwiGV
EuHIVsFU9ItUkEaxcmjF1+lMFgPbd0h9QfECqqRze5xkXmuG/NSXKZzl+rEdoJcCmMweJ5jPYt3ekDmA
KoPbvcD4XAy/qcEEhitSbrdKk7tP7ihgAEe15xKaITNUqoh716PKdyrQwdhCdmOd/n7gnfNnqv/j5nLl
qRCI2729jxkrzSOeyoIsAV0GiCPR3NhSxt3GXRihYsJYeewJOiallkLZSzPIsGCtJ2R9VwlVoC8oA+Yr
wXR4/xb0MdgG2fcq2WfslXgWWzF/tKl4Q/N6yyU/CK2HRm6hyYblEHr9kXlnC3/97bNgLgHAZrKIcnWq
0nTAhIxE3/inBPX8G7hVimuYpNYtFzuTpqFPG7IGU0yn/KC4zPJ00sQ/rj5Qe9LFCya1RfFq/KZA6YUZ
AiwALUhOdxQ9JLYfVkdR8nU2GvCMke3N2wfXO6kJMum8stUnwBG3Rtudn9uxqvBcBiiP4e0azK14itQ+
Cgfv7h2yNZ90qPu2oOkR5QBZSIb0/wj1ejzu7g+psO/c7EjY/q8Yk26SPaPsGc3YJPYI4RZ4qhQP3D8G
HOt1z49Y/bwVhuVAyFjAEzC5bimsfkevkqZXmz3D1iMIPWQV/JEnakdaMHdCRCJ40Pdi6ArcuuCKQaoc
X6+MB8ICKGqjxOE25XFeahNz5MwFhjd775FK8ZFjKxo5T5vDYsjuaKOA06/70kHrzYT96pUmMON0I0bv
8efFs0rNoVIk9XV1uVgxhren666hpcwYSCf8kjPFVSkXkCvTJY4U71afx6dJGjjlaLGjg4DvmbQmPPOh
qZKmsuy0a9+wX4f+1AOHRujsFoubZ6IhpuRX2zaRkw8kwC8DN/HfSbD6BF9lKvN/TeAjKNURMF4F4si1
zrT/XkQcRA0c5ZiNzKXV8MygNPssajDIPriwAb7Qom1H+5ZiMfUzGInT4npM/mJk9FJHOLoAGk/rWY+C
z4MxsXCzGxWJQujpXtBpcxWrnzTgGWchneJkqz4/nl4mPPvZqCtCGuYHuP4/Zc6KelpZ6pqeFZOeoP8p
WeCXKaCrZQ8oPYwH7Gu8Yt2u8qvqw3aw53rC73yEonxVO7d/Jw8DS7C7abe5YmoIbSRt8PZq/2z/UZ1q
Z1ZuvHKYYcLE0mplTO8MXVKvNE6EVwyha6QbCAmXh3lnbBFygpYtymdDTUnKJ+vfR3alHXTusjNxOTcW
pqzHwJa1WLfiI/jxZGclsHQ8RFOBxLV/c2GHS2PN2+PActF4SdEomjhSltBurzOeqksiIynlWRgE0oAF
Z6acPVjHCAnECvBv/NACyYtNTe/jOZ6LoCwE9O3NYg8BzSShAfdhUUW3pY5hWoiR2qcCvFgnW47MRmfo
YFO6irNLa1KrUaAGVwSDkWPTVuEFTtqOMDVbX94sJKRiw2bB6g244LKUflyamY7p5wThJRcb6mYth+wW
2ytcv40+RvFfQqwPCQ+lyRrZ5QmQp/ZyIIQ52MhlhkmPvRgf9vVc4Tovu6I2WwEZIB/zdlHUsiUXbnhq
+eR+F7nQHCFHbzpKQjWmfpUkZXcQ5GzBACMQf/zHFCoyfqEouzaEhQupSlV26QiDhEuc5fHtN7RHUW19
x+q2ffDpwxL/xQj1Rb5dujTeSl3oVqZ5b9jhgUM+A7fkM6AvP/SQQVPwdgCTyQc3x1QCdHEGtiEBi/qM
WfE/GEVIwYI2K6CreSv7Seq7238PBJeMkdIPQTf2Zm0NTFldDSrBkuHkIfboo0Rc7G97b7GUQSUlq3Hb
qK4Ewt7gwbrxqJ3RJ+a/mWyfLpTFP10nzkvalbGNcpYP0khUPXgkYLBleif6/H88EpFoXhzwAnnWI3aV
E+Rpx3T7leu3k21DlVQHTf5LOjsMnnTAm/ptBWYmt0Oz4egZ2KjZMLjVwdM3gsvBn/GB5BRxbFfS40TL
do9g1oe8RTCme7JAut1RVeMtJ7Laot4g+iY9ES4BMXXtNTchAsWws7rZt2+TVk/viTdoGVPBaFluDxnD
gmgUXbeVHTGaUiQbES9dYxrwX4UmEOtVkJp5/R8mNwAbeKfPfLJZRKghqk+0B15cVKhXF8wrhvhs1nO4
Bx7fSJ4EeefYKAc1m2pLemDyjs0CpqTcIguqtweU8W2iYhoFLQRYPtQiO4MwS4B2pJBfp9fsfv5J7NRS
XlGDNJVDqDRtPgVz/145URGjmtSHt+iOXufYDXGc2mq6qMHoWrucCPLTTDNnFXIGXdC4juYl/AjDWWIG
6AYJea3kCnr8DjtWArjxQEZF1hjao/LnVo11iIXFBBuW5OPavBUzAHA44IXoAeSCy1XRja9PSujWdEmM
1jeQx0idQq28xvsrndK4aNRMon2msaZ/bitkS3Nvpwzma4H12LjDhjQSsNXUKRS86irC5xHWT/Xgh+UZ
Kts9TbkRhqhkBfjQFF5GNvgDzVL1KW9rV93uwUeOpd1Hb3INv0UFg9u1Rd1qAuRQ6seaEwc0fd6T39I3
1vpoCGceaq05O6+9Di0GarlhL9AsdjOssp8+ukPeU/6jU9eh6qZfyAm+r9g1iZ892Y4cGteWcoPw1607
zEpota+zc+Lwr5U27f7z8kOTWOqvJoeSWVSbVbY122zvsl0A5xEaqqWDfuNbgaBu+oBQ7GIvUKDn4fcR
8AqIoByTfVgGunfBCjfjauWlvYdr1sMx0dJaeu4SogTFOFfnhbZ+Nmr06GmcM9gRCeNQA/hqe4SAEHky
/qUBVbKkWIuR8k+R4r1dqutblMEdHOgXIo0Tin3Oabkdz49uzmTc3PzaHQNgt8Ux83ugBzY5KolHDxVq
aYUYcPt8pD8ISxCqmZjdELMQeXV/4n3VIhsxAG0N7GznSbvbuyYT/qWFtVe6blSIivmCxt9I54mOC6vj
wyUylWfADdYINMDKCDpobD9FeTLSlM3bIzlk43/L+Uvag8ViN2WpnkDfyuUnEJul70PX3GjSwUiODzvi
eej4ijKGhhvWsNSZ7OUR/liDR2TzC3zxGPlaXHg5vtUm1f2n5pFhT4hYQbAPiVQF+xP8T8qE7fVatvEt
+sYAuhaSG/vF2GLkJpC7ncslVhruweI7dOJNlfIdSb7mcGckIHZ4ZoiWO5q0j5fbM+JrDbbaAv3vHndK
8W1NrhTa88R+TqyY4PWj1d9N8RkdX4cNcD1MujJpOk2TAuoRk6qRSn7Z/ZCQwumx2hR8QhwxT2+g8KUR
WoQaIANxvR2DQrT4YRreXhGp6HGHZF3NgDnvoWkx+BK04zuzP4hdFqYFTwNQBbvqwIy+9Hb12zILGlaV
k6EnCLRHesk4Vj6Yf39+zh5gIeRFPvqRXjrCzaVpdXGYG7H4ayJY4uoqMTi+Fe7pNsMXqAqgg6ApNAyt
lqpusBjM/MN51SIK9vFUm5Zu0dKa8tq0re0TpPZnx/lFPz2iUjdjNlAytRxc6R5XzFTYEWkWZn5MyOgK
YB7wuTDfTAGeGS5Bt1zrIPj3ZlI2GkZLgni7JzBeYOplVDw1eSXpOFS8ogpZWWaLgjzHtwtFplcl9cV1
dKqFJj2JyodWcnKS1QWBtHaPeXLsCaYN4zgBh8clzFx3VrwGZCQj1B1yA7BzDwpH0uxnC9ogcJet9t6f
Q0jEav7qddVsZXOvIuUQ0M2V4RTCkc/ukqbk5sgbmRiK5OH8ICq6y4R9NSn+oOd/lSRKr79xCOB00ruw
Chk5TeGr0WLHBLy8uBK4CDsSw9mzNC9HOnipn+TtkwAhbBlUDdnZOGJDdk6Q6DwWzyRPWrFLaS5xwqLm
GKIPp1qqSQ69nRt3ALivbdP5jIB248ONg8XDqC9vF2ZrnIsBeEHntpNyApv1WFq1ouytJC2xax4o2t+1
+H+oIYLW4giyorWpT/nJQPXf3FeGhUl+gqFRqd7st3dtgIabl4ZpHarjVr4z5lO6DsfDV1d1OvGtPGFN
Pbi15VUTMCNJ15tNi7EGUAK/YeUysEqgQDD87618xcXhgcklohHpjuieT6+XU7kszTUuoULbsMlQAJ7g
noolixHtaqYbHV39rJOrXn7kAxWsGcYEp6+h/66CfpW/cGyiJc7xWuApnnIxU4DSicCuDspExbScSmLa
aFpf4qNluitNjzPcBlGBVbN82IYjSDq0Drs7NnxL1eM9qnla4/Rk1MLirGsoLQFpRzbMSxgXFSoCGlzV
2HU81hz1tbxXXWDhVrn/OqdVT/pp4JCpDG4aV2WHmpYch6RfeOp/+JsFFNnTPaY9BbkrKP4wB7kIjY2j
ppLImN+/dLZr5RCZKuWwqohuX3QL52uXVYkIbGQ+kUK4/YU2+CgkAQaAsqF3YWb9VPRohDGTkt7rFnOX
ICPXqIm9icUOrj+Tg4NsQLQ7pL+Gmyw1CRNG4EIin4Z/5/L/bgQZEsrW6qNA3/fL3Nx6da7KlPjyxDRo
H6ymQNN+ksFAPnv127P5lgVTlDn9zODdaGg6ItNPV8PYq9rVmXSiEf8OxGbxHWh/uItylOGAheCZ7T1O
wNUOwFfOtQxFZ0TkRp5lzdMuVtgvtbEycsmF5LQvl1duHbJLKPeoD4PXY9RJhObvNFdLF3TPLFf/nRts
oeNjkgNjyy3JZmjvKyPlP9TUgq7gzzGUuidGuoMczg/AJ9lsf1YOfumNmU+efLdBWRxagzmpFIlPyocc
qvbm+xoiArFhpLkP3UveJ/SjN0YTpAiJDfh2nN2INKWnxfGfrxqHfE998AwWWGvFk2zwxftJuZQp4H4V
Rozxpf5J89S72aba7NXwNxah0ZdIM0MIlY/fhfgATa3+p7KfNTms+Y2l7QoJ9a/qyiuwyUNS6p6W2S+W
ubkj6NovlkRaZx9YqeKmMnFzuoe9d1SRjrz8Yep0mJ8LUsH2L3NeoUFcPiSmyKOng4Ueinh+vKNvGMr1
OUswLc02/4xK06hIoWQHbQGNd15nApyJLNILBjaNyP9MBcNSAymZ/MXR4f2SCwNYnYtClWcTYIzMQbIk
VV6DweSoWN5/0zGAj3o+EZH+ILsVac/AfwGExH7cTyLaNMsao/9z/LWCoPw7L1JZfcwUj8fNbhEfogLG
uVnkh+NbqUNpomBvkhefhMnWGdJvtasIPJgrFscZ70Im9cUjEpe7sPO3Rwbha+8FQDEFR33NXlooFcjh
FwUFitGxm3lapy/29+I1OpC+3JT6z+iqY70zugSEt2gcxjTHAJFOJDR93EWuoovKL/sJ0lckWK59Qk1w
Y2B/XpqGiJK0HcM6+vAvtX6JC/azwTNOsnei4P6Gce3XS/lII1At+fMTV4s5e0eSrgC+Zz+e/JQUsVyM
KwFHZXMh3hKWF1e84MGaFPkRIE/mGt//ON/UKGV279MAiBmWNB+pwQGmntS2efiUfo8FndY+LzZbrweo
AumW0kdTAsCZRzYsghhWJiY3u7eWQBOkJKfe8sIgcU6wRxv3mTzbFry4GHrrhSvU571dAafx1p+8n14u
8Occ5FCNs5vZFhCTqni+4l3hnXu4Rr1M5OO2kMAuvy18bmSOCymr/vlPSUbKaX7itazNajj3haWR1nJ3
9lMEYdoHUAOly17sKFkD/KdUSI0WJNOYojEpOkGp8PP00RiP60xOzIQkhI2Ky3hLYJsiu/5QKtv0JloB
/+XeWZ/BXWp/vvBDiHlw+NyIXYoy/vX8Ysf9ZxnMHeVz96uSMZSowm0DaAmmdFLKyeqlfD3jGASNzZG1
xgCLvCK7bGWOh55UDv5JEvV6Xych/tKWMagzgjFEONLZio9yveXBefu1ackRM49Bd35Xz6VX0KOTR7yS
94q1IBx79VNIDCcfURns326tEjuBMT/AFpnlkQJbBeCX9vYy+rP1jxjFDzg9MyHAYvL8MgfEoZo+8QIS
AAb4ci7iG4FzLVwWX7hYhQa0ONFNpwt8k1babJ5U6KvWun7d0Ft3uQA0BaZ8o7IVNfIC4baCFdkC1ef/
aVuaYL8/z0aKQbxq5UtAb2tGlXQ+6e5lWDRS3ha1igoX7U+PRFVs7xCTVsUIIbzcXpFffgaJAZQ1jLn+
5rTfTRUckTHM5Cr7t6/EOLHH4A5t2BusLcmdelM8AqtR35FSpRrZmC3pRutjfN67Uz+9TsQGn0NWvqmP
S0CqVzTKfK2I5h4vyJeapkrmES9OkPZUYB3RTy/hLqKXOkNj5icVAdSFJqtNnVny5zGimkepv1/LfgfC
U+XYLRCo/5qZ+fw3x5xW3SQclOJufwIk9cSGOtbEAGQ/ANX163ZEMTJp1hWw2LS2Vn0jkGZMngEqy9UB
TCr6UBcZjHKN3uTk3mglPwWoSGHuorWBcyc7zMmz/nAd9+jsXykpxSOeIzI/B436e6BtvsGwlVPLrLoi
fJcG4lMfGT17GIa4w3Wmnb1vZ7KcDm92k2r2z12mcGeL+FGmIZ0BEnmT7JuHwiUo26ARsB3dojOeXzGR
IxM68gqi6UiVRK8epELxqn1OG7G/tgp9AA6tP24AHKFCGmq3DiUwRYrJEtTfChD6058veJKekXw71U9s
2QIdoJc2ZtWNRmf8PQuD5/nrf2B+WVTDUZaFQ4FQM/GraYmw63AvBho1iNBtzoRcBuMwM8wmLSBvJARn
2YlItbTcUgOzjUIWR+jQGL8i4Iw3ZWsM8HNyaMh5goBjVkQWzNFFb2suHZyI86SJw5NAVWzZiEoKcRZ4
QMcRLMsgud+zbW03sYgj60CRv8uzu1r4TaXt9hCdvt1QGlhvbDL8PwPgkFQWtxW7IXdsWfiC5OOPbdfY
BYif8jfHK53mxPc53lq3RxttAF2feyfzKSjzN7RFjc2kX83tw0XBepuMUw6hQEBrsmC9YAPrjsjlxOOJ
cz/Mwt+zIEyT6X09HM/EcOqzZwl1/KH1FoCjD6XDpPaR5bqUQe6k/saRGRLQTbHUFtTwk96D9GKL+909
aQmi6KHQX15o8OzvctK0p0W5KLZRG596lxp9IUESDUsfmhlFnISanQKOAj2BQrq3+rUv0RwfQexq5Evv
OGX4bu1m0sWXITXvCPR5E033La1pICEThh6L5iwPyZh4kt1Frb32qg2mADrH4Pid/JZXHDBqN7k340lW
u+pncE8kXQjy5I2hutXTUzgutYqU1/cnd97DEGdZZqLrfVfD3b+QQ/pu9mmj+damCNPFDEdfVzeNb3j/
Ncbco/cgf3cpmiAV5lLQTOZzuBKVSJnEsrGLc/bLrEHm/VjE3QziNkKjhTykR9vGPZEnLbobe20XdSxM
ydlTnLmXY90ZZeNNWBhC9QJd4SbivkxJ5QpvxZjK4x7y4W9vfw17Cbwf/Zv7S2gQIIWHfYJ8URq5qNUR
V0imqEIxMBdH9VkjvlS7eyrGnJi7vJGtzt+Y9p7mymCwneYD4JXBhUfdaKIC/fB2h0MJl+hfpqNpvJEe
23uRUtBmdi01cfLXnnT7ekE9FN9Jzmxx5YUuVp1QuOr8To3XM0xAz7jRPjlePWCjjDR74hOux9Qj8yZ8
4JS8pYZ8fN12Bv3Ip2iNbE0eE7uCnTp8EGyB7LbDsk1bfKG3+5xWQeI5B2yxk6yKaJxV2u0HOs1oVagj
AosbIryjTENqH4gFkonhNa/lOspPs1u4KYWlaOYtn1pfUJlsvZvujIbdAiMbIeoqLkoHl4oLI06tQ1lv
8u4F7WF/cCWcCjGOfrIXgKGXbKBq2a0HdMAG1K2lF+vaaxI1PMQpo8OWGQiFSSsr6Vsr8fNAd3cMdeC2
u0Ir55KC6TDQbIbj+RZQdEZTCK5Hj0eQ3Ub9kOXO2/XDZXfTuxBiWscCt6qPgwrrUC3ryYCjUkonYa6z
7ciiDq/3zyTiLkmF5IiwPweIXtnJEoZxcY2LbqRytizWv0h3fYQiwj+PSFPbh4UlNjuxFqAbGlGVm2D3
lOSINlj/AFHL2yoH66u0JJ3n7lQYpD3jcG1bg69arK8arbBWjyU4H4W9StKA7dplEtMuG5d8rMXyg3PF
O8T5xdy4YfimU9gc2njT1860eynIUJTmU0tBLLwiYbTbZnIJT9MbjoxPH1r6HS5UjtI+XPrDr9KeHOjy
tB/eLbFGfj0cgo8iWv+UvKM16CCfxS2tLED1Xwe14PcA9CCR7N6zwgWHHXLBHBYCv47zhax8OXdJZi72
N/K5UGFVtz4jJAUCnFfpX3rrRA6tarVdk1fgrs+ijVIUpnFKbIit3ZrS4JJk/99LDKwHJzq6KmcJmX/3
DsMDjZ72KeohsBDns9bQ/1t337q76IAVAQTG/BPGv2ycZXQluwRomiNVAVkpM1Qjr8SjGIgSyga9zeDq
mttwxA7+kGkMCf5UXLXgNe1QevtGZLW9nHqfE4IbLaU+ZsZEkQc/D+Q5yLz7DSzn8R9l6QxBA2Pzn100
q4mGnCPsSagbcNsgzUBpTB2D3mlw7Vcx7VRUOeYEaIapOujbE9teBK5wi2AumGIpwaXl71l8GiZb7vFm
VxFLRtoqvk64nPc4IwexZEzXOUNNVwNOzAser2jbtabwNBlcWiwM9Nr8Lz0+EM+zgkB3Pz1vjpRwYdiO
cV4RRQ3e6SorAJFSWflKArYXd6BRb727UbCp6Jnxhzgd2PijvcXF/T4AMdyTVJHWlf4jm8KGYZPs9R5N
lXy9k5v05HiSeHutCjqWhKruxdBriuROJg1L2OSBR0+YjIj9FzkTgMtqKkOE4OaTpmauiAZUoNSXWwkx
Cbn6OCljDBXDkX4vScj9Z/npmzUwIstxWRNFhgrzC1pKre0FCsPyWl2mz9iSCC2tQpM7z3pxy4aUB+tB
cJ3Y6BEW0ZsZBxO8wz0k6yht8fNZnkHN7bV09g1M0y6rYU+grIMLXQZubVXsdoanWO0g8MKyt4J3JHCz
h5BMk5rLuSz4tfwLgAN0diq2mBwJI/XXKF3hEc+nNxfu2ifj91p+Dj8X36EKZ3snKapR0Lw78oD5U6o4
uvyLk5WH2q766g+3VbVtzPcLLcW+ABjY86tlyL9EudGSLYv03FlFVckyXHsyiwIH0AKEnLAM3NAz5Kp9
TTmmAdP+pF+nux7kZQe5Kw87W0LuWvu6y4io3PK7bfKv5Z//lrEHW5/FuIXXX9+EIGkSJSA8gHaq7c88
NR84J/Ab5hDIk/iPvIXj5Cx05HSm5OiRgwqKgZ3E9qOJuAz2T0KMx/rQ4Y/bTp8976cLLCuWoZMvKuWy
Q4wl4fQw0zryA6HVISazwwvPJLnBCmRJI2LMAtsRHNOudTr4hpIlZpW6Ob8Md5Zr7/p44S4hqM89vC6+
PYQWlFCy8BJy+ziXXrSzzz7qMswsVRB+NsqWx5KwmVBQB6+tqqqkG5/tY6Z9me7lPqlLx7yIqBdow7c8
iHoeIdifCuzZd09+zK7aBB45V8gvC8O8PM6EGdev2UrQDaMNnyuqS4NpxsjMCXF/he4YvE2EwIRbHObc
uP2w0Zwdwb3YSY8Tn4p0WF5s/cjE9dxPe67/2a7uV6Tzd/zCDq+cljxsscUUG0QBA+mxSBgEW3yC0Psn
cj96xqnmW/RsLNhJ/PDg3yua1OuNsPi+sc5y3GE+dHCwQo7kegVihdfL1My+lsPlKE6V3d9o1JehUQC1
cXr8HbSZif/7pW+MilIuDcCwufETm6fj8xcIUnCFAEiCFxLzR+Ry3XUiFjWXwdjxNO/dbRav2mp+a2nn
YXHnBfYL4WuRL6NrNu30CneVNhliilfOsMUmPpN8A5C4hDXY0G+L0uhK4r3SvUs4Vlk2G/TVxs4sCc6g
YlXa9eKvHED7dfjSOaonIRAh7FaMvvJXh+U3dUVgQB5c8pdPL8OT7zmxRa1DkXIYlJtmwrCW6M27ssI1
K9RFJngdr9908Yk2jtILf0GVpq1hyvatULRIg8V1GgClYeJxwP1oMYwJLDjbm/HMgY11fQoHjlQyLPgi
jrUqtblLMHIYgxy7WQ/6tpUdLdGKPrwlU614a98A5GM7rAtEQ27cbdSaWDAlh92P3mCcbfkN7PgHBEjZ
kyxg3kReV2ph7iDMMPdii+JuERNELct5Bd/V48ohVn1rT08DFvNJeceXsiwqF7w9RIVKtZZCXPJmiMvR
4ab5uSIDA49eHKEmIzmfIYl/oOwSRCxTc3ENcegGmbCWBhLcbbjJUonz76o4wBoSTJ4kjMpfLwyBO7YW
Y1ocTH4KEvgRtwN9YEnCeNTMlIULFG5qDdX30GjIILNCRBrThGlusMLU8zfxNGWEbF+SLzmlKjN1NqUQ
h2UiM8gwDOwQ73zYt0+LCk87ruot8tHZMslP5d3kN1WnFVl6HxeGAXqnHpfhElnFzkpHftduh66ePl+t
5xDspm5XU5ePT2gP</Doc></Experiment>
